# Supplementary material for: Human protein secretory pathway genes are expressed in a tissue-specific pattern to match processing demands of the secretome
Source: NPJ Syst Biol Appl. 2017 Aug 18;3:22. doi: 10.1038/s41540-017-0021-4 (PMC5562915; doi:10.1038/s41540-017-0021-4)
Supplement: Supplementary file 9 — Supplementary Table 2 [file 41540_2017_21_MOESM9_ESM.xlsx]

## Sheet: secretome
EV2- human predicted secretome and membrome including the HPA and GTEx expression and secretory features annotations( PTMs and localization)
						HPA (fpkm)																																GTEx (scaled expression,z-score)
ensgid	gene.name	category.HPA	tissues.HPA	category.GTEx	tissues.GTEx	fpkm.HPA.adrenal	fpkm.HPA.appendices	fpkm.HPA.bonemarrow	fpkm.HPA.brain	fpkm.HPA.colon	fpkm.HPA.duodenum	fpkm.HPA.endometrium	fpkm.HPA.esophagus	fpkm.HPA.fallopiantube	fpkm.HPA.fat	fpkm.HPA.gallbladder	fpkm.HPA.heart	fpkm.HPA.kidney	fpkm.HPA.liver	fpkm.HPA.lung	fpkm.HPA.lymphnode	fpkm.HPA.ovary	fpkm.HPA.pancreas	fpkm.HPA.placenta	fpkm.HPA.prostate	fpkm.HPA.rectum	fpkm.HPA.salivarygland	fpkm.HPA.skeletalmuscle	fpkm.HPA.skin	fpkm.HPA.smallintestine	fpkm.HPA.smoothmuscle	fpkm.HPA.spleen	fpkm.HPA.stomach	fpkm.HPA.testis	fpkm.HPA.thyroid	fpkm.HPA.tonsil	fpkm.HPA.urinarybladder	fpkm.GTEx.adipose	fpkm.GTEx.adrenal	fpkm.GTEx.artery	fpkm.GTEx.bladder	fpkm.GTEx.blood	fpkm.GTEx.brain.cerebellum	fpkm.GTEx.brain.cerebrum	fpkm.GTEx.breast	fpkm.GTEx.cervix	fpkm.GTEx.colon	fpkm.GTEx.esophagus	fpkm.GTEx.fallopiantube
ENSG00000169330	KIAA1024	Tissue enriched	adrenal	Group_enriched	adrenal,brain.cerebellum	9.44	0.18	0.27	0.42	0.16	0.05	0.3	0.12	0.12	0.07	0.39	0.04	0.09	0.01	0.04	0.38	0.09	0.5	0.25	0.49	0.23	1.52	0	0.12	0.11	0.15	0.2	0.18	0.23	0.17	0.24	0.17	-0.335308537526884	3.56722435989669	-0.286185745811062	-0.335308537526884	-0.368057065337431	3.74734126285471	-0.0842364909793528	-0.220688690189967	-0.258895305968939	-0.291643833779487	-0.313476185653185	-0.313476185653185
ENSG00000198400	NTRK1	Tissue enriched	adrenal	Mixed		5.43	0.23	0.19	0.16	0.16	0.18	0.26	0.06	0.05	0.26	0.26	0.39	0.49	0.02	0.31	0.09	0.01	0.02	0.22	0.49	0.05	0.2	0.13	0.01	0.11	0.38	0.02	0.41	0.79	0.02	0.01	0.08	-0.472280361083367	-0.0378146115347841	-0.689513235857659	-0.761924194115756	-0.737787208029724	-0.858472138459886	-0.14643104892193	-0.170568035007962	1.42247304667018	-0.556759812384481	-0.74985570107274	1.02421277625064
ENSG00000137463	MGARP	Tissue enriched	adrenal	Tissue_enriched	adrenal	177.97	0.32	0.03	0.58	0.24	0.15	4.24	0.28	1.11	0.42	0.84	1.09	1.24	0.04	0.52	0.63	18.02	0.08	0.33	2.27	0.27	0.08	0.18	0.27	0.17	3.09	0.59	0.13	8.21	0.45	0.47	0.46	-0.205817088516594	5.25448960726628	-0.187849642989174	-0.218394300385788	-0.246243840953288	0.00530039643058886	-0.22019104493853	-0.200426854858368	-0.214800811280304	-0.243548724124175	-0.245345468676917	-0.163593591527157
ENSG00000165731	RET	Tissue enriched	adrenal	Mixed		17.36	0.96	0.26	1.5	1.29	1.09	0.59	0.44	0.46	1.52	0.47	0.15	0.46	0.52	0.31	0.52	0.45	0.16	0.43	1.78	1.23	2.38	1.94	0.58	1.16	0.79	0.21	1.72	1.84	0.38	0.26	0.64	-0.0967174302775778	2.21323284625486	-0.913651064661001	-0.744630312719603	-0.95590625264635	1.26953364791539	1.17093820928291	0.0441331963402539	-0.322078432866108	0.0300481336784707	-0.871395876675651	-0.505184247469289
ENSG00000231852	CYP21A2	Tissue enriched	adrenal	Tissue_enriched	adrenal	443.29	0.46	0.07	0.33	0.05	0.11	0.15	0.08	0.17	0.13	0.06	0.02	0.15	0.59	0.23	0.05	0.24	0.03	0	0.18	0.07	0.23	0	0.03	0.09	0.23	0.29	0.03	0.1	0.04	0.05	0.19	-0.188433795528512	5.29395652093285	-0.187390226419069	-0.184520411368099	-0.188651205759646	-0.186477103448306	-0.187564154603976	-0.184172554998285	-0.185781390708677	-0.187955493020017	-0.188781651898327	-0.182128898825625
ENSG00000147256	ARHGAP36	Tissue enriched	adrenal	Tissue_enriched	pituitary	90.16	0.08	0	2.93	0.08	0	0.02	0.15	0.09	0.15	0.15	0.03	0	0	0.04	0.02	0.02	0.01	0.09	0.16	0.12	0.08	0.49	0.02	0.04	0.07	0	0.06	0.89	0.03	0.01	0	-0.202288446012264	-0.0615117037227427	-0.202288446012264	-0.201970665555629	-0.202288446012264	-0.197521739162732	0.0230178977422972	-0.131105623725915	-0.192119471399929	-0.200381763272451	-0.201970665555629	-0.201970665555629
ENSG00000159248	GJD2	Tissue enriched	adrenal	Enhanced	pituitary	5.11	0	0	1	0.01	0	0.05	0	0	0.01	0.02	0.29	0.26	0	0	0	0	0.89	0.02	0	0	0	0	0.03	0.03	0.06	0.01	0.07	0.08	0	0	0.01	-0.341774437715387	-0.0979401182989397	-0.329582721744565	-0.329582721744565	-0.341774437715387	0.182469349029975	0.560412544125469	-0.341774437715387	-0.329582721744565	-0.329582721744565	-0.341774437715387	-0.329582721744565
ENSG00000185231	MC2R	Tissue enriched	adrenal	Tissue_enriched	adrenal	32.33	0.16	0	0	0	0	0	0.05	0	0.01	0	0	0.02	0	0.02	0	0	0	0	0.04	0	0	0	0	0	0.02	0	0	0.42	0	0	0	-0.188470818215272	5.2935924571757	-0.185284498380694	-0.186877658297983	-0.188470818215272	-0.188470818215272	-0.188470818215272	-0.188470818215272	-0.186877658297983	-0.188470818215272	-0.186877658297983	-0.186877658297983
ENSG00000089199	CHGB	Tissue enriched	adrenal	Enhanced	pituitary,brain.cerebellum	2715.01	4.18	0.29	82.01	7.88	40.85	1.37	0.22	14.09	17.32	0.38	14.22	5.7	0	0.98	2.44	13.84	19.35	0.36	3.91	11.18	0.48	0.16	0.86	22.01	0.76	0.24	130.05	14.31	1.49	1.14	0.58	-0.282511499363067	0.634871256847437	-0.282241502230785	-0.281904005815433	-0.282578998646137	1.49555461527876	-0.0962134780886213	-0.282376500796926	-0.281769007249292	-0.277246555283572	-0.282578998646137	-0.271644114788724
ENSG00000164326	CARTPT	Tissue enriched	adrenal	Enhanced	brain.cerebrum,adrenal	82.69	3.3	0	8.31	1.08	3.4	0.02	0.24	0.39	1.36	0.21	0	0	0	0	0	0.03	0.12	0	5.82	3.29	0	0	0	1.19	9.82	0	1.07	2.31	4.25	0	0	-0.472305072957401	2.21329141873773	1.909808339892	-0.470780032360186	-0.473830113554616	-0.473830113554616	3.75968258431347	-0.461629788776898	-0.47535515415183	-0.298450444874922	-0.472305072957401	-0.473830113554616
ENSG00000136999	NOV	Tissue enriched	adrenal	Group_enriched	adrenal,artery	920.22	3.22	0.88	9.5	4.77	3.01	5.84	4.38	8.2	18.95	5.98	9.17	4.73	0.32	6.37	1.91	2.53	1.5	0.42	15.05	5.77	1.19	1.21	3.53	2.74	6.98	0.98	1.72	3.69	11.59	1.6	5	-0.225057061246226	4.55876433949404	2.51497599520296	-0.309849254942879	-0.314118512247886	-0.278659958520194	-0.261108567377391	-0.229800680474011	-0.20205050799147	-0.291942092357992	-0.308188988213155	-0.199085745974104
ENSG00000203859	HSD3B2	Tissue enriched	adrenal	Tissue_enriched	adrenal	1546.19	1.53	0	0	1.38	0	0	0	0.03	0.07	0.01	0	0.48	0.14	0.49	0.02	0.25	0.13	2.32	0.42	0.83	0	0	0.03	0.86	0.08	0.01	0.05	3.06	0.03	0.02	0.03	-0.186340890170256	5.29414404035746	-0.184819790522596	-0.186192490204631	-0.186192490204631	-0.186786090067132	-0.186748990075726	-0.18630379017885	-0.186192490204631	-0.157922296752998	-0.18630379017885	-0.186192490204631
ENSG00000163377	FAM19A4	Tissue enriched	adrenal	Enhanced	stomach,adrenal	12.6	0.15	0	1	0.07	0	0	0.25	0.03	0	1.12	0.01	0.08	0	0.01	0.06	0.2	0	0.4	0.55	0.04	0.05	0	0	0	0.23	0.04	0.18	0.53	0.03	0.03	0	-0.423552429553206	4.11271915323557	-0.436083566522236	-0.373427881677087	-0.436083566522236	-0.22305423804873	1.13030855460649	-0.423552429553206	-0.423552429553206	-0.310772196831938	-0.348365607739028	-0.423552429553206
ENSG00000055732	MCOLN3	Tissue enriched	adrenal	Enhanced	pituitary,adrenal	38.59	0.2	0.04	0.05	0.49	4.15	5.46	0.24	1.95	1.84	0.46	1.17	3.97	0.07	3.94	0.12	1.89	1.6	1.76	0.51	0.87	2.02	0.02	2.57	1.98	1.78	0.51	2.37	0.75	1.91	0.22	0.22	-0.215121229759136	4.15573158960144	-0.516633092542815	-0.482418980453887	-0.627828956831832	-0.62996733883739	-0.595753226748462	0.163372385224632	0.445638809958289	-0.471727070426097	-0.535878530592838	-0.362669588142639
ENSG00000145198	VWA5B2	Tissue enriched	adrenal	Group_enriched	adrenal,brain.cerebellum,brain.cerebrum,pituitary	31.49	0	0.03	2.39	0.3	1.11	0.25	0	1.27	0.05	0	0	0.02	0	0.04	0	0.02	1.27	0	0.1	0.3	0.23	0	0.01	0.79	0.01	0	2.58	0.64	0.03	0	0.01	-0.391414548900423	4.32147761069379	-0.391414548900423	-0.372055338751474	-0.39571659560019	2.00590097454447	0.988466930049685	-0.387112502200657	-0.33011038342875	-0.3236573133791	-0.392490060575365	-0.269881729632019
ENSG00000057252	SOAT1	Tissue enriched	adrenal	Tissue_enriched	adrenal	147.17	17.14	5.93	5.68	11.31	9.76	11.1	3.98	19.01	11.21	20.3	2.72	9.83	5.93	13.68	13.2	9.38	6.02	13.27	23.72	12.75	17.95	0.39	1.69	10.36	14.46	11.65	11.87	11.68	8.45	11.46	12.06	0.00938068754631207	5.21651506552647	-0.199552807803367	-0.128771256317557	-0.156913318956494	-0.446009053338294	-0.399105615606734	-0.128771256317557	-0.0477562275084981	-0.237928347765553	-0.472445536423356	-0.127065676763682
ENSG00000163736	PPBP	Tissue enriched	bonemarrow	Enhanced	blood,spleen	0.8	1.17	101.39	0.24	0.18	0	0.04	0.57	0.47	1.27	1.56	0.32	0.25	0.6	5.61	0.02	0.14	0	5.66	0.08	0.13	0	0.26	0.13	0.07	0.24	14.48	0.08	0.03	0.4	0.04	0.59	-0.249202050153223	-0.269256139064377	-0.26514247980055	-0.26822772424842	4.85944854811131	-0.27131296869629	-0.268741931656399	-0.263085650168637	-0.272855590920225	-0.271827176104268	-0.267713516840442	-0.236861072361743
ENSG00000170180	GYPA	Tissue enriched	bonemarrow	Group_enriched	blood,kidney,spleen	0.31	0	94	0.01	0	0	0	0	0	0	0.01	0	3.22	0.04	0.08	0.02	0.02	0.01	2.63	0.06	0	0.44	0.01	0.07	0	0	0.02	0	0.09	0.01	0	0	-0.30317487416141	-0.30317487416141	-0.30317487416141	-0.32858058987326	4.70175112107303	-0.25236344273771	-0.15074057989031	-0.30317487416141	-0.30317487416141	-0.32858058987326	-0.32858058987326	-0.30317487416141
ENSG00000197561	ELANE	Tissue enriched	bonemarrow	Group_enriched	blood,spleen	0.25	0.07	1925.82	0.04	0.51	0.18	0.01	0.04	0.05	0.51	0.13	0.05	0.02	0.12	0.08	0.45	0	0	1.11	0.47	0.08	1.14	0.16	4.09	0.42	0.23	1.91	0.25	0.11	0.06	0.02	0.14	-0.15794806060709	-0.261012987372726	-0.273100849153881	-0.218387369512864	5.14735085481661	-0.295367962961272	-0.285824914186676	-0.176397954904642	-0.266738816637484	-0.237473467062056	-0.257195767862888	-0.189758223189077
ENSG00000105472	CLEC11A	Tissue enriched	bonemarrow	Expressed_in all		3.87	4.65	59.7	1.29	4.53	2.9	7.53	0.68	3.6	4.69	5.54	1.4	3.09	2.06	2.8	1.77	4.75	0.55	4.34	5.16	1.13	1.36	0.97	3.51	3.32	5.21	4.24	2.8	2	0.86	0.55	3.29	-0.586951361135122	0.0343279319551701	-0.550935170231337	-0.276311714589976	-0.908846067337701	-0.498036389841403	-0.834562673598644	0.274060702658489	1.47385006214083	-0.653356213113976	-0.795169964797629	2.74229528553351
ENSG00000104918	RETN	Tissue enriched	bonemarrow	Enhanced	blood	0.07	4.02	125.1	0.04	0.13	4.16	0.44	0.07	0.32	1.5	0.12	0	0.04	0.1	13.36	0.04	0	0	0.89	0.08	0.15	0.08	0.15	0.16	0.3	3.09	1.07	0.13	0.03	0.06	0.05	0.23	-0.202485593442812	-0.237149869882462	-0.240847392702692	-0.249629009400737	5.13350202650073	-0.257948435746253	-0.254250912926023	-0.232527966357176	-0.236687679529934	-0.249629009400737	-0.255175293631081	-0.178451695111321
ENSG00000170956	CEACAM3	Tissue enriched	bonemarrow	Tissue_enriched	blood	0.03	2.03	15.1	0.02	0.14	0	0.01	0.09	0.03	0.43	0.24	0.25	0.01	0.14	0.09	0.15	0	0.05	0.15	0	0.23	0.03	0	0.01	0	0.07	0.92	0.09	0.04	0.01	0.15	0.39	-0.210611336543605	-0.225474133424623	-0.225474133424623	-0.223822711548954	5.24073227503852	-0.22877697717596	-0.225474133424623	-0.220519867797617	-0.223822711548954	-0.128040242760174	-0.161068680273546	-0.204005649040931
ENSG00000182557	SPNS3	Tissue enriched	bonemarrow	Mixed		0	0.65	10.21	0.2	0.07	0.29	0.07	0.12	0.22	0.04	0.27	0.09	0.13	0.02	0.11	0.73	0	0	0	0.1	0.03	0.41	0	0.17	0.29	0.04	1.37	0.17	0.03	0.04	0.47	0.13	-0.464598426351502	2.0787014826075	-0.548259607567259	-0.498062898837805	2.31295279001162	-0.68211749751247	0.0206364246998867	-0.31400830016314	-0.447866190108351	-0.364205008892594	-0.213614882704232	-0.213614882704232
ENSG00000179869	ABCA13	Tissue enriched	bonemarrow	Enhanced	thyroid	0.02	0.16	19.52	0.07	0.23	0.1	0.17	0.3	1.26	0.01	0.35	0	0.46	0.03	0.66	0.1	0.01	0.18	0.04	0.04	0.2	0.01	0	0.65	0.1	0.04	0.02	0.01	1.66	1.22	1.54	0.16	-0.568061612087836	-0.568061612087836	-0.602629255825433	-0.222385174711871	1.50599701216796	-0.568061612087836	-0.53349396835024	-0.42979103713745	-0.360655749662257	-0.464358680875047	1.0911852873168	-0.360655749662257
ENSG00000124469	CEACAM8	Tissue enriched	bonemarrow	Tissue_enriched	blood	0	0.06	115.73	0	0.61	0.09	0.01	0.01	0	0.02	0.03	0.04	0	0.09	1.23	0.11	0	0	0.32	0.01	0.4	0.06	0.05	0.21	0.02	0.04	0.76	0.02	0.05	0	0.01	0.03	-0.211298889388594	-0.233195147356324	-0.229545771028369	-0.233195147356324	5.2043755812966	-0.222247018372459	-0.222247018372459	-0.225896394700414	-0.229545771028369	-0.127363233845629	-0.233195147356324	-0.233195147356324
ENSG00000248385	TARM1	Tissue enriched	bonemarrow	Tissue_enriched	blood	0	0	4.09	0	0	0	0	0	0	0	0	0	0.01	0.01	0.09	0	0	0	0.03	0	0	0	0	0	0	0.02	0.02	0	0.08	0	0	0	-0.250436953393882	-0.250436953393882	-0.250436953393882	-0.250436953393882	5.15372888300042	-0.250436953393882	-0.250436953393882	-0.250436953393882	-0.250436953393882	-0.250436953393882	-0.250436953393882	-0.250436953393882
ENSG00000112077	RHAG	Tissue enriched	bonemarrow	Enhanced	blood	0.08	0.03	58.68	0	0.08	0.09	0.01	0.08	0.05	0.17	0.07	0.44	0.01	0.07	0	0.06	0.04	0.02	1.17	0.03	0.19	0.11	0	0.04	0.22	0.01	0.08	0.02	0.08	0	0	0.02	-0.420968931915047	-0.526336602597001	-0.360758834382501	-0.240338639317411	4.59152168766936	-0.28549621246682	-0.466126505064456	-0.466126505064456	0.783233018735862	-0.390863883148774	-0.496231553830729	-0.180128541784865
ENSG00000187997	C17orf99	Tissue enriched	bonemarrow	Not_detected		0	0.17	5.31	0.13	0.1	0	0.05	0.27	0.47	0.02	0	0	0	0	0	0.68	0.39	0	0.06	0.06	0.09	0	0	0.47	0	0	0.09	0	0.01	0	0.71	0	-0.464390430453038	-0.808383341899733	-0.808383341899733	-0.464390430453038	3.49152805118396	-0.808383341899733	-0.636386886176386	-0.292393974729691	-0.636386886176386	-0.292393974729691	0.223595392440352	0.223595392440352
ENSG00000164047	CAMP	Tissue enriched	bonemarrow	Tissue_enriched	blood	0.05	0.98	1070.66	0	0.22	0.07	0.28	0.16	0.06	0.28	0.25	0.2	0.04	0.39	3.31	5	0	0	1.39	0.18	0.09	5.31	0	1.67	0.06	0.07	3.81	0.09	0.73	4.62	2.06	0.29	-0.213227383455326	-0.241078713035867	-0.215922673414733	-0.219516393360609	5.23035990456077	-0.239281853062929	-0.232992843157645	-0.191665063780068	-0.21861796337414	-0.226703833252362	-0.224008543292955	-0.232094413171176
ENSG00000250361	GYPB	Tissue enriched	bonemarrow	Tissue_enriched	blood	0	0	58.83	0	0	0	0	0	0	0	0	0	0.46	0	0.17	0	0	0	1.51	0	0	0.35	0	0	0	0	0	0	0.05	0	0	0	-0.22059196534363	-0.228163771934373	-0.228163771934373	-0.228163771934373	5.20082155362796	-0.22059196534363	-0.205448352162145	-0.22059196534363	-0.228163771934373	-0.235735578525115	-0.228163771934373	-0.235735578525115
ENSG00000169397	RNASE3	Tissue enriched	bonemarrow	Tissue_enriched	blood	0.41	0.32	502.36	0.38	0.08	0	0.04	0.1	0.04	0.19	0.23	0.09	0.03	0.83	0.16	0.53	0.13	0	0.49	0.18	0.21	0.57	0	0.83	0.06	0.45	1.45	0.07	0.5	0.15	0.06	0.47	-0.224708917811209	-0.199568335637339	-0.235483453028581	-0.221117406072084	5.20745258761425	-0.237279208898144	-0.170836241724345	-0.228300429550333	-0.21752589433296	-0.210342870854712	-0.246257988245954	-0.197772579767777
ENSG00000187010	RHD	Tissue enriched	bonemarrow	Enhanced	blood	0.05	0.09	11.54	0.03	0.04	0.12	0.08	0.02	0.06	0	0.07	0.03	0.02	0.03	0.07	0.11	0.07	0.04	0.44	0.16	0.03	0.26	0.08	0.38	0.04	0.03	0.04	0.09	0.14	0.04	0.06	0.02	-0.503447427585714	-0.416144405461023	-0.590750449710404	-0.459795916523369	4.47282483352163	0.544188837910569	-0.503447427585714	0.325931282598843	0.0640222162247728	-0.547098938648059	-0.634401960772749	-0.328841383336333
ENSG00000188672	RHCE	Tissue enriched	bonemarrow	Mixed		0.19	0.08	29.9	1.26	0.25	0.27	0.24	0.56	1.34	0.13	0.38	0.39	0.27	0.7	0.39	0.36	0.26	0.18	0.8	1.7	0.27	1.3	0.25	0.14	0.03	0.06	0.09	0.35	1.59	0.59	0.26	0	-0.549091062256715	0.0595074057618114	-0.67081075586042	-0.528804446656097	2.98078005225074	0.0392207901611939	0.526099564576015	-0.407084753052392	-0.650524140259802	-0.569377677857332	-0.183931981445599	-0.528804446656097
ENSG00000206047	DEFA1	Tissue enriched	bonemarrow	Tissue_enriched	blood	0.28	0.5	17289.69	0	0.12	0	0.24	0.49	0.07	0.27	0.83	0.8	0.07	2.18	3.11	4.33	0	0	17.87	0.08	0.03	11.28	0.02	23.75	0	0.06	28.77	0.06	0.17	0.12	0.68	0.55	-0.216462543751155	-0.223496711108829	-0.222156869707367	-0.224501592159926	5.22195370478202	-0.222156869707367	-0.217802385152617	-0.219142226554079	-0.223496711108829	-0.223831671459195	-0.22416663180956	-0.221821909357002
ENSG00000118113	MMP8	Tissue enriched	bonemarrow	Tissue_enriched	blood	0.01	0.3	277.61	0.01	0	0	1.95	0.07	0	0.25	0.05	0.04	0	0.31	0.06	0.16	0	0	0.54	0	0	0.12	0	0.29	0	0.2	0.72	0	0.05	0.02	0.02	0.29	-0.187552019018488	-0.21428899447605	-0.209570704689421	-0.21428899447605	5.25814077638204	-0.211929849582735	-0.204852414902793	-0.210357086320526	-0.216648139369364	-0.21428899447605	-0.215861757738259	-0.210357086320526
ENSG00000203757	OR6K3	Tissue enriched	bonemarrow	Not_detected		0	0	0.71	0	0.01	0	0	0	0	0	0	0	0	0.01	0.07	0	0	0	0.02	0	0	0	0	0	0	0	0	0	0.02	0	0	0	-0.313932094573385	-0.313932094573385	-0.313932094573385	-0.313932094573385	1.30985460149585	-0.313932094573385	-0.313932094573385	-0.313932094573385	0.0108252446404615	-0.313932094573385	-0.313932094573385	0.0108252446404615
ENSG00000004939	SLC4A1	Tissue enriched	bonemarrow	Enhanced	kidney,blood	0.05	0.04	206.15	0.03	0.07	0	0.01	0.03	0.04	0.04	0.05	0.01	20.01	0.09	0.02	0.02	0	0	6.64	0.02	0	0.08	0.01	0.12	0	0.01	0.34	0.03	0.08	0.02	0.01	0.04	-0.272483865732024	-0.279659529331006	-0.276789263891413	-0.281094662050803	4.93561277440938	-0.194986698863014	-0.268178467572634	-0.275354131171617	-0.279659529331006	-0.281094662050803	-0.279659529331006	-0.27391899845182
ENSG00000008438	PGLYRP1	Tissue enriched	bonemarrow	Tissue_enriched	blood	0.26	1.44	315.75	0.09	0.15	0.32	0.05	0.37	0.25	0.9	0.16	0.08	0.01	1.07	0.44	0.31	0	0	0.94	0.14	0.03	0.16	0.03	0.34	0.51	0.11	3.7	0.11	0.4	0.06	0.05	0.21	-0.205197815583007	-0.212741852920617	-0.212085849673869	-0.214053859414115	5.25373320223666	-0.201589797725889	-0.209789838310248	-0.211101844803746	-0.214053859414115	-0.21142984642712	-0.213397856167366	-0.197981779868771
ENSG00000112212	TSPO2	Tissue enriched	bonemarrow	Enhanced	blood	0	0	20.08	0.04	0.03	0.72	0	0	0.04	0.02	0.35	0	0.3	0.05	0.02	0.08	0.06	0	0.55	0.02	0.02	0	0	0.02	0.33	0.05	0.05	0.39	0.08	0	0.03	0.05	-0.318280967445872	-0.368801755929343	-0.335121230273696	-0.335121230273696	4.96956156049083	-0.335121230273696	-0.385642018757167	-0.234079653306752	-0.250919916134576	-0.149878339167633	-0.351961493101519	-0.335121230273696
ENSG00000110203	FOLR3	Tissue enriched	bonemarrow	Tissue_enriched	blood	0	6.84	41.86	0.13	0.19	0	0	1.05	0.04	2.95	0.12	0.11	1.57	0	5.89	0.08	0	0	0.32	0.01	0.09	0.47	0	0.13	0.58	0.37	7.25	0.03	0.36	1.2	0.05	0.42	-0.204211571520012	-0.211626212543432	-0.22213028732661	-0.223983947582464	5.24802112770114	-0.224601834334416	-0.222748174078561	-0.222748174078561	-0.225837607838319	-0.221512400574658	-0.221512400574658	-0.167756253154866
ENSG00000101425	BPI	Tissue enriched	bonemarrow	Enhanced	blood,testis	0.16	0.16	764.05	0.14	0.04	0.14	0.74	0.14	0.54	0.29	0.52	0.22	1.69	0.28	0.1	0.34	1.81	0	0.52	0.46	0.07	0.6	0	0.93	0.09	0.18	1.79	0.06	9.46	0.19	0.22	0.31	-0.303459590122675	-0.316336234682336	-0.280925462143268	-0.316336234682336	4.81500662234252	-0.316336234682336	-0.30667875126259	-0.268048817583607	-0.0523650212092876	-0.316336234682336	-0.322774556962166	-0.268048817583607
ENSG00000163737	PF4	Tissue enriched	bonemarrow	Group_enriched	blood,spleen	0.19	0.6	45.85	0.07	1.74	0.05	0	0	0.09	0.46	0.83	0.05	0.03	0.11	1.91	0.43	0	0.06	3.28	0.03	0.86	0.04	0.1	0.04	0.13	0.1	7.83	0.82	0.08	0.16	0	0.29	-0.23863288089429	-0.247625713394896	-0.237249368201889	-0.253851520510701	5.06575478177094	-0.253851520510701	-0.249700982433498	-0.246242200702495	-0.243475175317693	-0.197127500122262	-0.254543276856901	-0.234482342817087
ENSG00000164821	DEFA4	Tissue enriched	bonemarrow	Group_enriched	blood,spleen	0	0.36	2470.65	0	0.01	0	0	0	0	0	0.09	0.07	0	0.54	0.31	0.88	0	0	2.26	0.03	0	1.86	0	2.26	0	0	2.88	0.14	0.07	0.04	0.09	0.14	-0.226408486764814	-0.236927901501733	-0.235612974659619	-0.236927901501733	5.16347663906409	-0.233640584396446	-0.229695803870102	-0.229038340449044	-0.236927901501733	-0.236270438080676	-0.236927901501733	-0.235612974659619
ENSG00000196415	PRTN3	Tissue enriched	bonemarrow	Group_enriched	blood,spleen	0.11	0.1	981.54	0.07	0.02	0	0.03	0	0.12	0.02	0.04	0	0.01	0.1	0.02	0.29	0	0	0.75	0.01	0	0.47	0	0.81	0	0	1.16	0	0.04	0.03	0.03	0	-0.252011952788997	-0.260368248543261	-0.266635470358958	-0.268724544297524	4.97589557847211	-0.266635470358958	-0.195606956447718	-0.246789267942582	-0.269769081266807	-0.268724544297524	-0.268724544297524	-0.254101026727563
ENSG00000077984	CST7	Tissue enriched	bonemarrow	Tissue_enriched	blood	2.83	19.57	546.43	0.35	3.78	3.69	3.9	4.04	2.88	8.59	15.32	1.66	0.76	3.29	16.17	55.99	2.09	0.63	3.3	2.23	3.87	3.14	0.34	2.65	6.51	3.68	45.19	6.93	1.24	1.46	12.58	16.1	-0.196073809611055	-0.220222917536357	-0.212960027934763	-0.207876005213646	5.25908257014681	-0.220888682416504	-0.219072960016105	-0.201581500892264	-0.21217321489459	-0.205939234653221	-0.212596883454683	-0.172650990645911
ENSG00000239839	DEFA3	Tissue enriched	bonemarrow	Tissue_enriched	blood	0.39	0.82	25230.35	0	0.16	0	0.28	0.61	0.07	0.36	0.94	1.12	0.07	4.27	7.57	6.24	0	0.08	29.32	0.12	0	17.17	0.03	37.52	0.1	0.03	62.83	0.1	0.26	0.06	1.33	1.2	-0.213732462968425	-0.22328178544048	-0.22128018073018	-0.223823886716186	5.22216722912626	-0.22094657994513	-0.216901670426399	-0.216568069641349	-0.224199187599367	-0.223156685146086	-0.223448585833005	-0.223031584851692
ENSG00000185198	PRSS57	Tissue enriched	bonemarrow	Group_enriched	blood,spleen	0	0	86.05	0	0.01	0	0	0	0.08	0.01	0.04	0.01	0	0	0.15	0.16	0.08	0	0.06	0.01	0	0.05	0	0.08	0.02	0	0.4	0.02	0.01	0.02	0.01	0	-0.196404083251468	-0.21314306761949	-0.280099005091582	-0.280099005091582	5.02615903957165	-0.313576973827627	-0.296837989459604	-0.196404083251468	-0.246621036355536	-0.296837989459604	-0.313576973827627	-0.0290142395712395
ENSG00000165985	C1QL3	Tissue enriched	brain	Group_enriched	brain.cerebellum,brain.cerebrum	0.38	0.36	0.05	20.38	0.29	0.67	0.22	0.13	0.16	0.67	0.15	0.27	1.23	0.33	0.4	0.42	0.01	0.05	0.22	0.6	0.4	0.19	0.19	0.42	0.42	0.3	0.43	0.26	0.06	0.8	0.4	0.43	-0.203300235808762	-0.108888361594167	-0.335476859709195	0.0232882623062668	-0.44877110876671	3.70535135667548	3.60149829503943	-0.127770736437086	-0.193859048387302	-0.23162379807314	-0.373241609395033	-0.297712110023357
ENSG00000184156	KCNQ3	Tissue enriched	brain	Enhanced	brain.cerebrum	1.29	0.47	0.03	14.15	0.16	0.17	0.15	0.09	0.37	0.46	0.37	0.4	0.51	0.01	0.6	0.15	0.1	0.07	0.2	0.43	0.19	0.11	0.02	0.27	0.55	0.48	0.32	0.12	0.2	0.34	0.2	0.31	0.237631865415375	-0.29813322992297	-0.22159535916035	-0.309067211460487	-0.396539063760626	0.0954901054276507	5.11965462191683	-0.150524479166487	-0.248930313004143	-0.325468183766763	-0.352803137610557	-0.330935174535522
ENSG00000155886	SLC24A2	Tissue enriched	brain	Group_enriched	brain.cerebellum,brain.cerebrum	5.15	0.02	0	27.27	0.02	0	0.26	0.01	0.08	0.02	0.13	0.01	0.08	0.01	0.01	0	0.02	0	0.12	0.06	0.02	0	0	0	0.01	0.03	0.05	0.03	0.22	0.03	0	0.02	-0.275616335290996	-0.157386080761187	-0.275616335290996	-0.275616335290996	-0.275616335290996	1.70760083746709	4.93032874319899	-0.271802456112615	-0.260360818577472	-0.264174697755853	-0.279430214469377	-0.0925501347287109
ENSG00000151952	TMEM132D	Tissue enriched	brain	Enhanced	brain.cerebrum	0.18	0.13	0.07	6.75	0.17	0.12	0.07	0	0.02	0.01	0	0	0.05	0.06	0.09	0	0.05	0.07	0	0.22	0.12	0	0	0.03	0.19	0.06	0.02	0.18	0.6	0.04	0	0	-0.360648818784243	-0.335603761924226	-0.360648818784243	-0.335603761924226	0.165297375276112	0.115207261556078	4.97394829239936	-0.360648818784243	-0.31055870506421	-0.160288363904108	-0.360648818784243	-0.285513648204193
ENSG00000105376	ICAM5	Tissue enriched	brain	Enhanced	brain.cerebrum,lung	0.05	0	0.26	9.1	0	0	0	0	0	0	0.04	0.03	0.06	0	1.39	0.06	0.07	0	0.11	0.1	0	0	0	0	0.09	0	0.11	0	0.38	0	0.01	0	-0.367120740939358	-0.373670620349516	-0.406420017400306	-0.29507206742762	-0.321271585068252	-0.455544112976491	4.39464159024554	-0.0396267704314561	-0.383495439464753	-0.340921223298726	-0.25904773067175	-0.242673032146355
ENSG00000135454	B4GALNT1	Tissue enriched	brain	Group_enriched	brain.cerebellum,brain.cerebrum,nerve	0.56	0.62	0.03	12.69	0.64	0.24	0.56	0.14	0.21	0.79	0.31	0.87	0.1	0.04	0.51	0.34	0.03	0	0.1	1.15	0.49	0.54	1.36	0.26	0.32	0.66	0.21	0.19	0.33	0.17	0.4	0.3	-0.303800942864691	-0.28647389289142	-0.127065033137323	-0.28647389289142	-0.386970782736393	4.8804524091381	1.58138209422723	-0.284741187894092	-0.236225447968933	-0.305533647862018	-0.352316682789851	-0.265681432923494
ENSG00000170091	GPIHBP1	Tissue enriched	brain	Group_enriched	brain.cerebellum,brain.cerebrum	28.63	2.5	0	149.08	3.17	1.54	0.06	0.17	0.02	0.4	0.43	0.19	0.13	0.02	0.35	0.03	0.01	0.22	0.05	0.01	5.42	0	0.04	0	2.99	1.93	0.03	2.97	4.29	0.44	0	0.07	-0.284310553410305	-0.206923306724554	-0.28478825246392	-0.28478825246392	-0.276189669498837	2.44478413989645	4.58630899725584	-0.282877456249457	-0.285265951517536	-0.232241356566188	-0.285743650571152	-0.285743650571152
ENSG00000204681	GABBR1	Tissue enriched	brain	Expressed_in all		9.26	4.67	3.69	129.66	3.09	2.15	11.15	1.73	3.73	5.01	2.16	5.06	1.54	0.27	4.64	3.79	4.55	0.57	2.51	7.14	3.74	2.66	1.59	6.27	4.52	7.9	16.07	3.14	2.63	1.41	1.38	1.8	-0.514916731407652	-0.581935824099193	-0.0102789203671749	-0.178225575266812	-0.823683265593683	3.43801296788095	2.22369083601754	0.187586972341186	0.74129233338797	-0.626216296056105	-0.743100785095519	0.580526295562427
ENSG00000162975	KCNF1	Tissue enriched	brain	Tissue_enriched	brain.cerebrum	0.04	0.15	0	17.05	0.28	0.24	0.65	0.14	0.19	0.05	0.14	0.12	0.17	0.02	0.13	0.16	0.03	0.2	0.07	0.14	0.17	0.01	0	0	0.12	0.07	0.55	0.19	0.17	0.01	0.06	0.37	-0.235814279837492	-0.244120849381669	-0.249658562411121	-0.064145175924484	-0.246889705896395	0.0299959455761975	5.27974789749656	-0.185974862572425	-0.246889705896395	-0.172130579998795	-0.183206006057699	-0.23027656680804
ENSG00000152578	GRIA4	Tissue enriched	brain	Group_enriched	brain.cerebellum,brain.cerebrum	5.27	0.71	0	42.47	0.65	0.02	0.54	0.02	1.53	0.12	0.25	0.07	0.34	0	0.06	0.73	0.22	0.25	0.34	0.22	1.22	1.25	0.02	0.48	2.7	0.15	0.01	2.02	0.14	0.02	0.48	0.04	-0.269335648031247	-0.246087366391721	-0.25900307841368	-0.266752505626855	-0.274501932840031	5.10101741069922	1.18239038323692	-0.0549348284667314	-0.230588511965371	-0.204757087921453	-0.274501932840031	-0.207340230325845
ENSG00000063015	SEZ6	Tissue enriched	brain	Enhanced	brain.cerebrum,brain.cerebellum	0.59	0.27	0.22	28.25	0.3	0.7	0.04	0.02	0.06	0.04	0.03	0.02	0.03	0	0.07	0.04	0.04	0.15	0.15	0.09	0.49	0	0	0.07	0.22	0.17	0.03	0.4	0.38	0.05	0.04	0.15	-0.26478342593242	-0.262193434808203	-0.26478342593242	-0.26478342593242	-0.250538474749228	4.98771857397904	1.36302599563777	-0.263488430370312	-0.266078421494528	-0.251833470311337	-0.266078421494528	-0.263488430370312
ENSG00000128656	CHN1	Tissue enriched	brain	Tissue_enriched	brain.cerebrum	11.97	8.24	0.4	327.19	3.68	2.27	8.17	5.85	7.1	7.05	10.51	8.05	3.05	0.82	16.09	19.38	5.04	0.85	28.48	13.37	4.74	1.27	0.25	2.18	3.22	11.71	5.39	2.85	24.51	9.67	16.09	10.6	-0.1810189987452	-0.128215884389219	-0.119710684761411	-0.241618546093338	-0.330568758867507	0.471400689371309	5.21942838159564	-0.173576949070867	-0.218938013752515	-0.284498927550208	-0.292649743860192	-0.2285063633338
ENSG00000109956	B3GAT1	Tissue enriched	brain	Enhanced	brain.cerebrum	3.37	0.21	0.33	53.3	0.13	0.41	0.18	0.08	0.19	0.12	0.23	0.06	0.56	1.74	0.43	1.69	0.05	0.06	0.07	2.31	0.1	0.42	0.03	0.14	0.1	0.11	0.6	1.78	0.35	6.21	0.28	1.12	-0.362441949865533	-0.331094592125886	-0.366716589557304	-0.333944351920399	-0.221378840037118	1.14650586132933	4.79704815810104	-0.315420913256062	-0.35531755037925	-0.35104291068748	-0.36386682976279	-0.336794111714912
ENSG00000204442	FAM155A	Tissue enriched	brain	Enhanced	brain.cerebrum,pituitary,brain.cerebellum	1	0.14	0	7.78	0.2	0.1	0.67	0.2	0.23	0.22	0.5	0.12	0.13	0.01	0.54	0.09	0.17	0.04	0.23	1.18	0.19	0.01	0.01	0.02	0.16	0.41	0.08	0.19	1.07	0.56	0.3	0.58	-0.30308399935173	-0.385906953630024	-0.30668499736383	-0.0258071524200483	-0.432719927787321	1.89712578604122	2.1816046289971	-0.30668499736383	-0.30668499736383	-0.378704957605825	-0.389507951642124	-0.285079009291231
ENSG00000105613	MAST1	Tissue enriched	brain	Group_enriched	brain.cerebellum,brain.cerebrum,pituitary	1.61	0.01	0.18	16	0.08	0.25	0.02	0.18	0.05	0	0.29	0.07	0.01	0.06	0.01	0.09	0.18	0.24	0.08	0.01	0.09	0.04	0	1.16	0.22	0.07	0.02	0.17	1.59	0.08	0.21	0.03	-0.299376076050908	-0.260826995983244	-0.294149082143428	-0.286961965520644	-0.298069327574038	4.83483868957117	0.737528840345407	-0.289575462474384	-0.291535585189689	-0.273241106513509	-0.294149082143428	-0.292842333666558
ENSG00000189181	OR14I1	Tissue enriched	brain	Enhanced	brain.cerebrum	0	0	0	1.07	0.01	0	0	0	0	0	0	0	0.06	0	0	0.02	0	0	0	0.1	0.04	0	0	0	0	0	0.02	0	0.18	0	0	0	-0.273746074480769	-0.273746074480769	-0.273746074480769	-0.273746074480769	-0.273746074480769	-0.188200426205529	4.94453847030889	-0.188200426205529	-0.273746074480769	-0.102654777930288	-0.273746074480769	-0.188200426205529
ENSG00000187122	SLIT1	Tissue enriched	brain	Group_enriched	brain.cerebrum,pituitary,testis	0.09	0.15	0.09	28.07	0.08	0.09	0.08	0.03	0.2	0.27	0.05	0.04	0.03	0.01	0.17	0.12	0.06	0.12	0.03	0.28	0.08	0.03	0.04	0.03	0.11	0.11	0.2	0.22	1.14	2.93	0.1	0.07	-0.333624179755876	-0.333624179755876	-0.333624179755876	-0.333624179755876	-0.289532878466553	-0.201350275887908	2.04730608986756	-0.333624179755876	-0.333624179755876	-0.333624179755876	-0.333624179755876	-0.333624179755876
ENSG00000118733	OLFM3	Tissue enriched	brain	Group_enriched	brain.cerebellum,brain.cerebrum	1.21	0.34	0.01	13.78	0.45	0.12	0.08	0.01	0.07	0.01	0.03	0.01	0.35	0.01	0	0	0.04	0	0	0.02	0.45	0.04	0	0.01	0.64	0.26	0.07	0.07	0.15	0.1	0	0	-0.291999456956754	-0.271452192589195	-0.278301280711714	-0.291999456956754	-0.285150368834234	4.36538046635659	2.79009019817708	-0.285150368834234	-0.285150368834234	-0.230357663854077	-0.291999456956754	-0.285150368834234
ENSG00000130558	OLFM1	Tissue enriched	brain	Enhanced	brain.cerebrum	20.24	11.79	0.16	346.05	11.18	4	15.85	9.81	10.37	14.95	8.19	4.81	4.83	1.93	8.66	12.14	12.58	2.98	0.77	10.76	11.05	2.56	4.83	7.71	5.8	14.81	12.06	5.81	5.84	5.12	15.5	9.53	-0.0204799366651663	-0.373805912430907	-0.326737620810249	-0.280296906411199	-0.671277515473466	2.67496423014452	3.97279392443147	-0.0568794155184753	0.148338335947594	-0.50057651119588	-0.530072640611492	-0.0286384405460804
ENSG00000198785	GRIN3A	Tissue enriched	brain	Enhanced	brain.cerebrum	0.09	0.2	0.04	6.39	0.24	0.09	0.33	0.05	0.16	0.09	0.09	0.16	0.11	0.07	0.1	0.34	0.77	0.02	0.04	0.87	0.26	0.02	0.04	0.24	0.11	0.2	0.52	0.12	0.38	0.08	0.26	0.09	-0.34216935265392	-0.56654269865649	-0.398262689154562	-0.398262689154562	-0.454356025655205	-0.56654269865649	4.65013759590327	0.387044021854434	-0.229982679652635	0.330950685353791	-0.56654269865649	-0.229982679652635
ENSG00000172247	C1QTNF4	Tissue enriched	brain	Enhanced	brain.cerebrum,brain.cerebellum	0.07	0	1.06	10.41	0.14	0.03	0.28	0	0.07	0.5	0.12	0.03	0.06	0	0.08	0.11	0.43	0	0.08	0.25	0.04	0	0.06	0.01	0.05	0.12	0.18	0.11	0.32	0.09	0	0	-0.441673956676102	-0.467863610188323	-0.511513032708692	-0.469609587089138	-0.562146362832319	2.5439465437171	3.37503154850492	-0.300249827710108	0.0227558989406188	-0.445165910477732	-0.546432570724987	0.00180417613084193
ENSG00000221870	TMEM257	Tissue enriched	brain	Group_enriched	brain.cerebellum,brain.cerebrum,nerve,spleen	0	0	0	2.04	0	0	0.01	0.01	0.06	0	0.01	0.02	0.01	0	0.06	0.01	0	0	0	0.03	0.02	0.01	0	0.08	0.02	0.01	0.2	0	0.02	0	0.01	0.01	-0.270829652962429	-0.373937388861831	-0.353315841681951	-0.229586558602669	-0.394558936041712	1.77070351784573	4.61647702866923	-0.373937388861831	-0.229586558602669	-0.353315841681951	-0.373937388861831	-0.167721917063027
ENSG00000142408	CACNG8	Tissue enriched	brain	Tissue_enriched	brain.cerebrum	0	0.02	0.01	12.1	0.02	0.02	0.07	0.02	0.06	0.03	0.04	0.02	0.01	0.01	0.03	0.01	0.01	0	0	0.03	0.01	0.01	0.1	0.05	0.02	0.07	0.03	0.13	0.24	0.02	0.01	0.02	-0.208335680575859	-0.238973280660544	-0.223654480618202	-0.228760747298983	-0.203229413895078	0.358459920990816	5.25026340117888	-0.21344194725664	-0.218548213937421	-0.233867013979763	-0.233867013979763	-0.208335680575859
ENSG00000155511	GRIA1	Tissue enriched	brain	Group_enriched	brain.cerebellum,brain.cerebrum,lung	0.41	0.13	0	35.7	0.11	0.18	0.12	0.11	0.16	0.46	0.02	0.48	0.03	0	6.97	0	0.19	0.09	0.02	0.08	0.16	0.02	0	0.05	0.18	0.98	0.04	0.06	1.06	0.1	0.03	0.08	-0.256042309262756	-0.300999570922605	0.0458135904533695	-0.317055735801122	-0.326689434728233	4.40506235497083	2.60356065560118	-0.257647925750608	-0.310633269849715	-0.312238886337567	-0.321872585264677	-0.312238886337567
ENSG00000101198	NKAIN4	Tissue enriched	brain	Group_enriched	brain.cerebellum,brain.cerebrum,kidney	0.6	0	0.07	27.52	0.12	0.14	0.26	0	0.28	0.1	0.13	0	3.6	0	0.01	0	0.01	0.04	1.92	0.1	0.09	0	0	0.07	0.1	0.09	0.05	0.05	1.04	0.09	0.01	0	-0.344065494119903	-0.346175462399461	-0.354615335517692	-0.352505367238134	-0.35672530379725	0.814307091357366	2.72804832091635	-0.341955525840345	-0.175268031755273	-0.325075779603882	-0.354615335517692	-0.318745874765208
ENSG00000149571	KIRREL3	Tissue enriched	brain	Group_enriched	brain.cerebellum,brain.cerebrum,spleen	1.05	0.34	0.03	9.64	0.39	0.3	0.08	0.31	0.13	0.11	0.27	0.38	0.08	0.02	0.06	0.52	0.11	0.05	0.55	0.06	0.36	0.57	0.02	0.05	0.31	0.41	0.83	0.25	0.17	0.03	0.4	0.11	-0.330510272578048	-0.297057815839379	-0.330510272578048	-0.31712928988258	-0.350581746621249	3.20875965037311	4.01161861210116	-0.337200763925782	-0.256914867752976	-0.116414549450567	-0.283676833143912	-0.297057815839379
ENSG00000254221	PCDHGB1	Tissue enriched	brain	Mixed		0.63	0.14	0	9.65	0.15	0.06	0.98	0.22	0.36	0.4	0.46	0.29	0.29	0.06	0.57	0.04	1.06	0.2	0.2	0.5	0.12	0.13	0.02	0.11	0.12	0.75	0.15	0.07	0.21	0.34	0.06	0.18	-0.633711858434943	0.236088731573802	0.1946696558591	-0.095263874143815	-1.42067429701428	1.35440377587076	2.80407142588533	0.526022261576717	0.98163209443844	-0.96506446415256	-0.882226312723155	0.111831504429696
ENSG00000176204	LRRTM4	Tissue enriched	brain	Enhanced	brain.cerebrum,nerve	0.46	0.07	0	10.04	0.11	0.06	0.23	0.06	0.03	0.1	0.09	0.11	0.04	0.09	0.6	0.02	0.01	0.05	0.06	0.47	0.14	0.17	0.29	0.02	0.08	0.26	0.06	0.11	0.06	0.01	0	0.15	-0.339633401367155	-0.410226948995432	-0.386695766452673	-0.198446306110601	-0.45728931408095	0.201583797116302	4.03716655158602	-0.410226948995432	-0.363164583909914	-0.363164583909914	-0.433758131538191	-0.433758131538191
ENSG00000174453	VWC2L	Tissue enriched	brain	Group_enriched	brain.cerebrum,pituitary	0	0	0	1.61	0.01	0	0	0	0.02	0	0.01	0	0.01	0	0.02	0	0	0	0	0	0.01	0	0.02	0.01	0	0	0	0.02	0.05	0	0	0.01	-0.329918098366645	-0.329918098366645	-0.275535994240275	-0.112389681861165	-0.329918098366645	0.0507566305179454	4.72761758538577	-0.275535994240275	-0.221153890113905	-0.329918098366645	-0.275535994240275	-0.166771785987535
ENSG00000143473	KCNH1	Tissue enriched	brain	Enhanced	brain.cerebellum	0.57	0.34	0	5.65	0.26	0.13	0.38	0.07	0.32	0.18	0.12	0.01	0.08	0.01	0.03	0.01	0.02	0.01	0.29	0.27	0.33	0.02	0.01	0.03	0.15	0.19	0.01	0.21	0.49	0.05	0.03	0.12	-0.311271182989117	-0.34426812818231	-0.34426812818231	-0.228778820006136	-0.393763545972099	4.9682400479217	1.27258218628413	-0.294772710392521	0.15068604971558	-0.228778820006136	-0.327769655585714	-0.195781874812943
ENSG00000118160	SLC8A2	Tissue enriched	brain	Tissue_enriched	brain.cerebellum	2.03	0.12	0.03	31.84	0.76	0.25	3	0.89	1.1	0.2	0.14	0.02	0.02	0	0.03	0.01	0.02	1.66	0.18	0.45	0.29	0.19	0.01	0.05	0.21	3.05	0.14	0.24	0.85	0.13	0.02	0.32	-0.273322925338381	-0.256944395220047	-0.255455437936562	-0.152717385376103	-0.275556361263609	5.19189478369301	0.681843172017193	-0.271833968054897	-0.238332429176486	-0.179518616478832	-0.26066678842876	-0.146761556242163
ENSG00000162728	KCNJ9	Tissue enriched	brain	Group_enriched	brain.cerebellum,brain.cerebrum	0.21	0.05	0.01	24.7	0.04	0.03	0.02	0.01	0.04	0.01	0.01	0.01	0.06	0	0.01	0.03	0	0.01	0	0.03	0.04	0.02	0	0.03	0.05	0.03	0.01	0.06	0.24	0	0.01	0.01	-0.257075300067432	-0.257896626904708	-0.254611319555604	-0.259539280579261	-0.257896626904708	4.71852268015143	2.22908103636745	-0.256253973230156	-0.259539280579261	-0.254611319555604	-0.258717953741985	-0.257075300067432
ENSG00000108231	LGI1	Tissue enriched	brain	Group_enriched	brain.cerebellum,brain.cerebrum	2.07	0.23	0	23.03	1.42	0.53	0.13	3.09	0.12	0.21	0.62	0.24	0.03	0.5	0.07	0.13	0.04	0.04	0	0.62	2.02	0.02	1.15	0.11	0.65	0.54	0	0.49	0.65	0.08	0.14	0.12	-0.309699811720823	-0.331426201573686	-0.127988187496871	-0.270197284715616	-0.35315259142655	3.99212537914622	3.22972660794572	-0.333401327923947	-0.331426201573686	-0.163540461801557	-0.248470894862752	-0.335376454274207
ENSG00000101327	PDYN	Tissue enriched	brain	Group_enriched	brain.cerebrum,testis	0	0.02	0	31.48	0.01	0	0	0	0.01	0	0	0	0	0	0	0	0	0	0	0	0.01	0.01	0	0.12	0	0	0	0	2.9	0.01	0	0	-0.225321537083354	-0.225321537083354	-0.225321537083354	-0.228522127098743	-0.218920357052577	-0.199716816960246	5.1292655586617	-0.218920357052577	-0.228522127098743	-0.225321537083354	-0.225321537083354	-0.228522127098743
ENSG00000144290	SLC4A10	Tissue enriched	brain	Group_enriched	brain.cerebellum,brain.cerebrum	1.74	0.59	0.1	31.76	1.72	0.22	0.03	0.03	0.73	0.03	0.36	0.01	0.03	0.08	0.07	0.1	0.01	0.35	0.03	0.35	1.12	0	0	0.02	0.34	0.05	1.27	0.21	0.38	0.03	0.34	0.21	-0.294581313359639	-0.291155949250806	-0.304857405686138	-0.301432041577305	-0.246626215835977	3.98027309446396	3.32260318556803	-0.298006677468472	-0.304857405686138	-0.0171268205441651	-0.304857405686138	-0.298006677468472
ENSG00000152954	NRSN1	Tissue enriched	brain	Group_enriched	brain.cerebellum,brain.cerebrum,pituitary	4.38	0.41	0	47.38	0.24	0.41	0.27	0.12	0	0.02	0.11	0	0.04	0	0.01	0.07	0.01	0.2	0	0.02	0.31	0.02	0.01	0.01	0.25	0.29	0	0.05	0.26	0.16	0.05	0.01	-0.305240674754192	-0.276995084863305	-0.305240674754192	-0.305240674754192	-0.303357635428133	0.911202729880034	3.94101300550925	-0.303357635428133	-0.307123714080251	-0.278878124189364	-0.307123714080251	-0.305240674754192
ENSG00000151025	GPR158	Tissue enriched	brain	Group_enriched	brain.cerebellum,brain.cerebrum,pituitary	0.63	0.15	0	10.42	0.2	0.02	0.01	0	0.01	0.04	0.01	0	0	0.03	0.1	0.01	0.02	0.02	0.24	0.23	0.17	0	0	0.01	0.18	0.04	0.06	0.17	0.57	0.06	0	0.02	-0.268231830268943	-0.266069832711698	-0.279041818055171	-0.276879820497926	-0.281203815612417	4.94002028513582	1.30570239140589	-0.276879820497926	-0.279041818055171	-0.263907835154452	-0.283365813169663	-0.279041818055171
ENSG00000136099	PCDH8	Tissue enriched	brain	Enhanced	brain.cerebrum	0.01	0.07	0	2.68	0.05	0.01	0.05	0.01	0.02	0.01	0	0	0	0	0	0	0	0	0	0.23	0.03	0	0.05	0	0.05	0.01	0	0.07	0.41	0.13	0.01	0.02	-0.341031861482608	-0.355018130579639	-0.355018130579639	-0.348024996031123	-0.355018130579639	-0.145224094124173	4.91081218445256	-0.299073054191515	-0.348024996031123	-0.327045592385577	-0.355018130579639	-0.334038726934092
ENSG00000170075	GPR37L1	Tissue enriched	brain	Group_enriched	brain.cerebellum,brain.cerebrum,nerve	0.18	0.03	0.07	17.68	0.39	0.16	0.13	0.05	0.18	0.03	0.06	0.03	0.01	0.01	0.04	0.01	0.04	0	0.03	0.06	0.17	0.07	0.02	0.05	0.18	0.08	0.01	0.04	0.2	0.09	0.01	0.02	-0.332374405082951	-0.317928577987712	-0.334782042932158	-0.335985861856761	-0.340801137555174	2.33288069398859	3.51382705902436	-0.335985861856761	-0.323947672610728	-0.283017829174219	-0.332374405082951	-0.322743853686125
ENSG00000182601	HS3ST4	Tissue enriched	brain	Enhanced	brain.cerebrum,brain.cerebellum	0.1	0	0.01	9.2	0.01	0	0.03	0.12	0.07	0.02	0.02	0.01	0.01	0	0.01	0.01	0.04	0	0	0.85	0.01	0.04	0	0.03	0.02	0	1.41	0.17	0.35	0.01	0.07	0.2	-0.390534091342508	-0.390534091342508	-0.390534091342508	-0.123601428612116	-0.390534091342508	2.41806175129901	4.48969132944575	0.189754305897474	-0.315096599701311	-0.390534091342508	-0.210644688198114	-0.378928323397709
ENSG00000130368	MAS1	Tissue enriched	brain	Not_detected		0	0	0.01	0.87	0	0	0.1	0	0.1	0.03	0.01	0.01	0	0	0	0.14	0.05	0	0	0.05	0	0	0	0	0	0.07	0	0.02	0.03	0	0.01	0	-0.196758360751712	-0.507429456675467	-0.0414228127898341	-0.507429456675467	-0.507429456675467	-0.507429456675467	1.20126157090519	-0.35209390871359	4.30797253014274	-0.507429456675467	-0.507429456675467	0.269248283133921
ENSG00000236279	CLEC2L	Tissue enriched	brain	Group_enriched	brain.cerebellum,brain.cerebrum	0.22	0.09	0.26	8.86	0.05	0.32	0.81	1.27	0.28	0.27	1.08	0	0.04	0	0.15	0.02	0.07	0.02	0.07	0.01	0.3	0.05	0.82	0.05	0.26	0.65	0.11	0.06	0.51	0.21	0	0.04	-0.266600091557176	-0.315269479468222	-0.312565624584275	-0.304454059932434	-0.180076735270871	3.71347429761283	3.62695094132652	-0.261192381789282	-0.207115284110341	-0.293638640396646	-0.301750205048487	-0.285527075744805
ENSG00000174721	FGFBP3	Tissue enriched	brain	Mixed		0.76	0.65	0.29	8.76	0.85	0.41	0.82	0.21	0.54	0.59	0.26	0.27	0.54	0.12	0.54	0.64	0.96	0.2	0.38	1.13	0.81	0.46	0.55	0.67	0.41	0.43	0.83	0.85	0.38	1.14	0.53	0.26	-0.616739278177471	0.277678821928245	-0.108148593803632	0.1023027238683	-1.4585445488652	1.38254823970589	2.24189112019962	-0.00292293496766581	0.067227504256312	-0.33613752128156	-0.80965298604341	-0.160761423221616
ENSG00000198822	GRM3	Tissue enriched	brain	Group_enriched	brain.cerebellum,brain.cerebrum	0.58	0.02	0.01	32.98	0.08	0.01	0.18	0.01	0.05	0.02	0.09	0.04	0.1	0.01	0.08	0.01	0.02	0	0.02	0.25	0.06	0.02	0	0.02	0	0.04	0.35	0.22	0.25	0.01	0.01	0.02	-0.249406895308873	-0.116782844627641	-0.254932897420591	-0.246643894253014	-0.260458899532309	1.86428891242327	4.88424906647716	-0.249406895308873	-0.246643894253014	-0.254932897420591	-0.260458899532309	-0.254932897420591
ENSG00000163536	SERPINI1	Tissue enriched	brain	Group_enriched	brain.cerebrum,pituitary	14.15	4.29	1.34	172.91	4.23	1.69	9.5	5.43	9.89	10.57	7.24	8.39	25.04	1.75	5.43	4.81	6.41	9.02	6.79	12.75	4.32	11.03	0.77	2.76	3.83	6.41	8.08	4.31	17	8.58	7.66	6.42	-0.194707319132685	-0.278153313046693	-0.0930849701086953	-0.31863701306438	-0.398778215140209	0.146512438159248	5.07065227704526	-0.0823443966346151	-0.255845968138988	-0.360773109001156	-0.361599306960701	-0.228581435474015
ENSG00000166091	CMTM5	Tissue enriched	brain	Enhanced	brain.cerebrum,nerve	0.8	0.27	3.57	39.54	0.79	0.3	0.59	1.17	0.86	0.62	1.85	0.96	0.23	0.05	0.87	0.19	0.81	0.04	0.68	1.2	0.59	0.78	0.08	0.69	1.09	0.65	1.15	0.23	0.17	0.35	0.03	0.39	-0.392357455600194	-0.435337937389689	-0.331591946863322	-0.36419782960018	0.608050310189774	0.341274905979116	3.11425702419101	-0.380500770968609	-0.303432320863308	-0.349376973810699	-0.426445423916	-0.352341144968595
ENSG00000182450	KCNK4	Tissue enriched	brain	Group_enriched	brain.cerebellum,brain.cerebrum	0	0	0	1.09	0.01	0	0.15	0	0.02	0.02	0	0.01	0.01	0	0.02	0.01	0	0	0.1	0.02	0	0	0	0	0.01	0	0.02	0.02	0	0	0	0	-0.266322753113646	-0.279167901977648	-0.266322753113646	-0.240632455385642	-0.304858199705653	1.78890106512671	4.89742709021525	-0.240632455385642	-0.189251859929633	-0.279167901977648	-0.292013050841651	-0.253477604249644
ENSG00000184611	KCNH7	Tissue enriched	brain	Enhanced	blood,testis	0.12	0.07	0.02	2.46	0.01	0.07	0.01	0.01	0.05	0.02	0	0.05	0.08	0.24	0.04	0	0.01	0.06	0.06	0.05	0.01	0	0	0	0.02	0.01	0.03	0.39	0.33	0.01	0.01	0.01	-0.354388801735527	-0.405258007726273	-0.150911977772545	-0.405258007726273	3.40993244157964	0.968210554023857	0.154303258171928	-0.405258007726273	-0.354388801735527	-0.405258007726273	-0.456127213717018	-0.303519595744782
ENSG00000164742	ADCY1	Tissue enriched	brain	Group_enriched	brain.cerebellum,brain.cerebrum,liver	1.39	0.28	0.02	17.85	0.47	0.22	1.73	0.56	1.63	1.43	0.66	1.62	0.78	1.64	0.46	0.32	0.52	0.57	0.53	2.66	0.41	0.19	1.99	0.16	0.25	0.83	0.3	0.92	2.93	2.08	0.37	0.55	-0.229897063584671	-0.352892298560765	-0.273955058202973	-0.358399547888053	-0.44100828779737	4.74131332918047	1.79309918930572	-0.178496069863318	-0.132602325469252	-0.413472041160931	-0.417143540712456	-0.174824570311792
ENSG00000116147	TNR	Tissue enriched	brain	Enhanced	brain.cerebrum,brain.cerebellum	1.34	0.18	0	36.85	0.04	0.04	0.02	0.01	0.01	0.02	0.05	0.01	0.02	0.04	0.37	0.13	0	0.1	0.03	0.01	0.06	0.02	0	0	0.1	0.07	0.12	0.26	0.32	0.02	0.29	0.08	-0.298630708275676	-0.286780283344101	-0.298630708275676	-0.298630708275676	-0.298630708275676	2.2136593772181	4.64299648819086	-0.298630708275676	-0.298630708275676	-0.298630708275676	-0.298630708275676	-0.298630708275676
ENSG00000150625	GPM6A	Tissue enriched	brain	Group_enriched	brain.cerebellum,brain.cerebrum	3.81	1.52	0.06	572.4	4.06	1.6	7.24	1.59	8.23	1.81	4.35	1.23	5.12	4.7	21.56	2.3	10.37	0.58	0.23	4.23	4.62	0.38	0.07	0.49	1.53	9.36	10.88	0.71	1.28	9.58	0.95	2.27	-0.277710727124383	-0.271250744750221	-0.28035344718654	-0.279766176061616	-0.290337056310244	4.22166699647931	3.04418839100709	-0.266258940188369	-0.247172628628345	-0.206357285446141	-0.289456149622859	-0.238950832879412
ENSG00000141668	CBLN2	Tissue enriched	brain	Tissue_enriched	brain.cerebrum	0.23	0.64	0.04	15.02	1.35	1.15	0.07	0.07	0.12	0.03	0.03	0.02	0.5	0.16	0.02	0.1	0.14	0	0.03	1.22	1.38	0	0	0.18	1.94	0.75	0.05	0.14	0.19	0.06	0.59	0.09	-0.212117105287537	-0.254597166426563	-0.203621093059732	-0.220613117515342	-0.254597166426563	-0.0337008485036273	5.25931476941902	-0.229109129743147	-0.237605141970953	0.0597552860022301	-0.254597166426563	-0.246101154198758
ENSG00000166159	LRTM2	Tissue enriched	brain	Tissue_enriched	brain.cerebrum	0	0	0	3.52	0	0	0	0	0	0	0	0	0	0	0	0	0	0	0	0	0	0	0	0	0.01	0	0	0.05	0.05	0	0	0	-0.202319775028698	-0.210071490547039	-0.202319775028698	-0.210071490547039	-0.202319775028698	0.193017716406689	5.27814309643833	-0.202319775028698	-0.194568059510357	-0.194568059510357	-0.210071490547039	-0.210071490547039
ENSG00000132702	HAPLN2	Tissue enriched	brain	Group_enriched	brain.cerebellum,brain.cerebrum	0.13	0	0	17.77	0.01	0.59	0.15	0.02	0.07	0.12	0.02	0.02	0.03	0	0.03	0.03	0.02	0	0	0.32	0	0.07	0.04	0.1	0.12	0.02	0	0	0.18	0.01	0.01	0	-0.26361715009563	-0.305964129730706	-0.225591290831481	-0.197071896383369	-0.327569731585336	1.62816934829581	4.9545678098347	-0.28349430380189	-0.184972759344775	-0.306828353804891	-0.318063266769299	0.0345401554982691
ENSG00000121753	BAI2	Tissue enriched	brain	Enhanced	brain.cerebrum,brain.cerebellum	3	0.37	0.13	33.79	0.41	2.91	1.14	0.47	1.2	0.82	1	0.92	0.29	0	0.34	0.26	0.7	0.11	2.74	1.04	0.14	0.25	0.03	0.41	2.54	1.06	0.86	0.66	2.07	2.13	0.17	0.98	-0.288198960672643	-0.268195829392641	-0.36051797376188	-0.269734531798795	-0.426682177226502	2.20449893729682	4.5464039994632	-0.226650864426483	-0.182028494648017	-0.38359850985419	-0.426682177226502	-0.269734531798795
ENSG00000260903	XKR7	Tissue enriched	brain	Group_enriched	brain.cerebellum,pituitary	0.23	0.02	0.01	1.79	0.04	0.03	0	0	0.02	0.01	0.01	0	0.01	0	0.02	0.01	0	0.07	0	0.01	0.04	0	0	0.02	0.02	0.01	0.02	0.3	0.2	0.01	0.01	0.01	-0.262566323588262	-0.25073457036611	-0.2655242618938	-0.2655242618938	-0.241860755449495	4.83691931515935	-0.0140995059230648	-0.262566323588262	-0.2655242618938	-0.256650446977186	-0.262566323588262	-0.259608385282724
ENSG00000006116	CACNG3	Tissue enriched	brain	Tissue_enriched	brain.cerebrum	0.99	0.02	0	22.21	0	0	0	0	0	0	0	0	0	0	0	0.04	0	0	0	0	0	0	0	0	0	0	0	0	0.15	0	0.02	0	-0.193844073138531	-0.172237249699523	-0.196930762201247	-0.196930762201247	-0.190757384075816	0.0685244971922833	5.28811570224413	-0.193844073138531	-0.196930762201247	-0.196930762201247	-0.196930762201247	-0.196930762201247
ENSG00000196376	SLC35F1	Tissue enriched	brain	Group_enriched	brain.cerebrum,nerve	1.1	0.8	0	24.72	0.93	0.4	1.32	0.5	0.41	1.1	0.63	1.82	0.41	0.02	0.11	0.05	0.28	0.08	0.04	1.38	0.9	0.25	0.05	0.34	0.53	1.09	0.39	0.25	0.67	0.75	0.07	0.38	-0.199403819242907	-0.330928703807979	-0.258363250254836	-0.33546404465505	-0.507806996843764	0.281342310546664	4.10916998547495	-0.349070067196264	-0.167656433313407	-0.222080523478264	-0.421635520749407	0.0182925414165214
ENSG00000110076	NRXN2	Tissue enriched	brain	Group_enriched	brain.cerebellum,brain.cerebrum	3.03	1.42	0.25	64.28	1.03	0.65	6.63	0.39	3.56	0.8	2.22	0.37	0.97	0.15	0.4	0.7	2.17	0.12	0.67	1.73	0.46	0.53	0.17	0.15	0.66	1.75	1.51	0.37	8.21	0.74	0.31	0.36	-0.312357899531807	-0.299274628691768	-0.273108087011688	-0.248810584023043	-0.351607712051927	5.09040994450749	1.00718341662078	-0.260024816171648	0.146802605663875	-0.245072506640174	-0.349738673360492	-0.00957363151945767
ENSG00000177108	ZDHHC22	Tissue enriched	brain	Group_enriched	brain.cerebellum,brain.cerebrum,pituitary	0.24	0.03	0	27.28	0.05	0	0.03	0.07	0.04	0	0.02	0	0.01	0	0.02	0	0.01	0.01	0	0.03	0.14	0	0.04	0	0.04	0.06	0	0.16	0.18	0.12	0	0.01	-0.323025442633735	-0.313481027060184	-0.323025442633735	-0.323025442633735	-0.323025442633735	2.75982078762322	4.07058719305755	-0.319843970775885	-0.294392195913082	-0.27212189290813	-0.323025442633735	-0.326206914491585
ENSG00000124140	SLC12A5	Tissue enriched	brain	Group_enriched	brain.cerebellum,brain.cerebrum	0.75	0.02	0.01	36.65	0.05	0.02	0.01	0.01	0.04	0.02	0.06	0.01	0.03	0.01	0.24	0.08	0.04	0.06	0.14	0.01	0.02	0	0	0.14	0.03	0.06	0.08	0.1	0.38	0.04	0.03	0.07	-0.242032203908822	-0.222096475401531	-0.243278186940527	-0.243278186940527	-0.242032203908822	4.98798157167562	1.59766174240456	-0.242032203908822	-0.243278186940527	-0.243278186940527	-0.24390117845638	-0.243278186940527
ENSG00000204314	PRRT1	Tissue enriched	brain	Enhanced	brain.cerebellum	1.4	0.08	0.22	14.78	0.52	0.79	0.54	0.11	0.58	0.6	0.33	0.04	0.36	0.07	0.13	0.2	2.34	0.07	0.39	0.68	0.19	0.24	0.18	0.31	0.34	0.08	0.48	0.59	0.22	0.03	0	0.41	-0.454623345081192	-0.367184339812403	-0.213719963218203	-0.200336442003592	-0.591135261470219	4.36879770066444	1.86786370302755	-0.243163709890346	-0.145910122397509	-0.309189081215758	-0.434994180633097	-0.0299196052042182
ENSG00000079215	SLC1A3	Tissue enriched	brain	Group_enriched	brain.cerebellum,brain.cerebrum	12.76	6.26	1.08	269.27	2.65	0.23	1.51	7.74	6.09	20.06	7.23	9.64	1.66	1.28	2.57	12.46	9.16	0.84	13.57	1.93	0.96	0.99	2.99	4.61	0.6	3.16	6.86	1.46	1.35	1	4.09	4.96	0.226340148103319	-0.241721262564928	-0.298216874506679	-0.293798223293357	-0.343981476358935	3.51728844819625	3.76662662380509	-0.201953401645036	-0.3427190045837	-0.360077991493177	-0.225624747430686	-0.276754854327689
ENSG00000148482	SLC39A12	Tissue enriched	brain	Tissue_enriched	brain.cerebrum	0.07	0.04	0	12.97	0.04	0	0.01	0.01	0.01	0.13	0.02	0.03	0.01	0	0.03	0.02	0	0.02	0.07	0.02	0.09	0.02	0	0	0.03	0.05	0.04	0.01	0.2	0.03	0.01	0.03	-0.18965829540766	-0.196529972777503	-0.224016682256874	-0.210273327517188	-0.230888359626717	0.00962034831777987	5.25958185887765	-0.169043263298132	-0.224016682256874	-0.210273327517188	-0.230888359626717	-0.210273327517188
ENSG00000175161	CADM2	Tissue enriched	brain	Enhanced	brain.cerebrum,brain.cerebellum	4.66	0.49	0	48.59	0.97	0.3	0.3	1.13	4.06	3.68	1.16	1.83	0.11	0.35	0.58	0.1	0.68	0.17	0.25	1.43	1.11	0.35	0.97	0.21	0.88	0.41	0.17	1.02	0.64	0.42	0.15	0.4	-0.209426114739139	-0.352855817313393	-0.350043470204094	-0.243174280050728	-0.378166941297085	3.67161289609361	3.51130911086356	-0.279734792471617	-0.290984180908813	-0.296608875127411	-0.352855817313393	-0.350043470204094
ENSG00000166006	KCNC2	Tissue enriched	brain	Group_enriched	brain.cerebrum,pituitary,prostate	0	0	0	19.29	0.02	0.01	0.08	0	0	0	0	0	0.01	0.03	0.01	0	0	0	0	2.1	0.03	0.09	0	0.02	0.01	0	0	0.01	0.01	0	0.01	0	-0.32040152245246	-0.32040152245246	-0.32040152245246	-0.32040152245246	-0.315090999980872	-0.235433162907056	4.06077951660742	-0.00177017415719589	-0.32040152245246	-0.309780477509285	-0.315090999980872	-0.315090999980872
ENSG00000110881	ASIC1	Tissue enriched	brain	Group_enriched	brain.cerebellum,brain.cerebrum	0.64	0.85	0.06	26.22	1.12	0.88	1.29	1.9	2.35	0.95	2.76	0.62	0.61	0.05	0.33	0.39	0.4	0.15	0.57	2.61	1.27	1.94	0.15	0.58	1.11	1.97	0.38	2.27	0.59	0.31	0.22	1.76	-0.328044791386711	-0.398277396143901	-0.393887858346577	-0.249033111034871	-0.455341387509119	4.57945846602198	2.34737849608252	-0.163437123987045	0.143830521825663	-0.121736514912464	-0.126126052709788	0.0867665304604458
ENSG00000046653	GPM6B	Tissue enriched	brain	Group_enriched	brain.cerebellum,brain.cerebrum,nerve	8.27	5.57	0.44	439.14	7.58	3.19	6.4	9.84	6.58	5.94	5.8	5.83	4.83	0.44	11.9	2.05	3.17	0.7	0.95	16.45	7.36	7.38	0.36	9.39	5.42	4.86	14.66	2.87	3.81	3.85	2.46	4.35	-0.341652239517866	-0.401532270766638	-0.293076091719117	-0.30285242335157	-0.419557382213972	1.51279566701298	4.42675351421088	-0.0996880316146648	-0.0517229045429444	-0.340430198063809	-0.361204902782771	-0.321183045162418
ENSG00000169306	IL1RAPL1	Tissue enriched	brain	Enhanced	brain.cerebrum,nerve	0.04	0.05	0	2.98	0.15	0.03	0.09	0.13	0.03	0.12	0.16	0.26	0.04	0.02	0.04	0.05	0.31	0.02	0.09	0.17	0.13	0.04	0	0	0.2	0.06	0	0.12	0.23	0.11	0.05	0.3	-0.28299799282784	-0.520478825970083	-0.461108617684522	0.963776381168937	-0.520478825970083	0.845035964597815	2.56677200487908	-0.401738409398961	-0.3423682011134	-0.3423682011134	-0.401738409398961	-0.401738409398961
ENSG00000110786	PTPN5	Tissue enriched	brain	Tissue_enriched	brain.cerebrum	0.48	0.1	0	26.53	0.18	0.14	0.21	0.23	0.57	0.95	0.31	1.23	0.09	0	0.98	0.01	0.89	0.04	0.01	0.62	0.3	0.12	0.17	0.04	0.25	0.31	0.3	0.25	1.77	0.11	0.05	0.47	-0.207856978441912	-0.230391162011202	-0.206605079354729	-0.212864574790643	-0.245413951057395	-0.0914303633339148	5.27921672068016	-0.209108877529095	-0.214116473877826	-0.230391162011202	-0.229139262924019	-0.165292409477698
ENSG00000160781	PAQR6	Tissue enriched	brain	Tissue_enriched	brain.cerebrum	1.43	0.99	3.28	48.1	0.89	1.34	0.83	0.86	0.95	0.64	1.27	0.61	0.48	0.24	0.69	0.79	0.35	0.24	0.71	1.99	0.7	0.78	0.19	7.21	1.17	0.61	0.77	1.09	1.26	0.52	0.72	0.98	-0.262637046944303	-0.268359506432876	-0.276406715088682	-0.253695703993407	-0.169289426536954	0.728600232591968	5.17298415976406	-0.230448212321079	-0.255662799442604	-0.242071958157243	-0.236885979245724	-0.244396707324476
ENSG00000187416	LHFPL3	Tissue enriched	brain	Group_enriched	brain.cerebellum,brain.cerebrum	0.1	0.13	0	24.86	0.93	0.81	0.09	0.05	0.33	0.02	0.05	0	0.8	0.01	1.8	0.04	0.14	0.11	0.09	0.14	0.31	0	0	0.08	0.48	0.15	0.27	0.26	0.19	0	0.15	0	-0.309187025284767	-0.320430189840577	-0.320430189840577	-0.320430189840577	-0.320430189840577	0.989398480911254	5.1043967083376	-0.292322278451052	-0.0281079113895242	0.17426905061505	-0.314808607562672	-0.0393510759453339
ENSG00000139155	SLCO1C1	Tissue enriched	brain	Tissue_enriched	brain.cerebrum	0.15	0.08	0	13.66	0.21	0.08	0.01	0.14	0.03	1.05	0.58	0.14	0.08	0	0.13	0.15	0.01	0	0.01	0.03	0.12	0.05	0	0.12	0.27	0.08	0	0.07	1.23	0.44	0.21	0.38	-0.0110372428544236	-0.342154528487133	-0.22258439756421	-0.32375912372976	-0.360549933244505	0.209707614234049	5.13967608920994	-0.12140967139866	-0.305363718972387	-0.204188992806837	-0.296166016593701	-0.314561421351074
ENSG00000169783	LINGO1	Tissue enriched	brain	Enhanced	brain.cerebrum	0.85	1.38	0.02	62.64	1.32	1	2.84	0.66	2.65	2.1	2.13	6.63	1.3	0.17	0.42	0.69	0.92	0.51	7.12	0.92	0.73	1.57	0.1	1.94	0.61	3.97	3.61	1.17	3.15	1.29	0.29	3.08	-0.193648549515369	-0.385305854305643	0.0179212025258439	-0.303167009395526	-0.497313370092168	1.59100453534992	4.9014488908183	-0.141378375481657	0.0154321466194766	-0.355437183429237	-0.41517452518205	-0.089108201447946
ENSG00000168913	ENHO	Tissue enriched	brain	Enhanced	brain.cerebrum,brain.cerebellum	0.71	0.72	0.35	64.8	2.02	1.36	0.22	0.29	2.73	0.27	0.65	0.39	0.24	3.71	0.81	0.22	0.3	0.3	0.07	3.48	1.85	0.33	0.16	2.27	2.14	0.16	0.32	3.57	6.07	0.19	0.19	0.37	-0.31466099745808	-0.340054177196278	-0.337684147087379	-0.310936664429811	-0.333621238329267	1.96158363427393	4.76397495018139	-0.235095700945062	-0.30179511972406	-0.202253855150327	-0.33903845000675	-0.320755360595248
ENSG00000240764	PCDHGC5	Tissue enriched	brain	Enhanced	brain.cerebrum	0.19	0.15	0.01	25.42	0.08	0.05	0.31	0.07	0.23	0.1	0.24	0.39	0.04	0.01	0.15	0.04	0.13	0.02	0.06	0.26	0.06	0.02	0.16	0.33	0.03	0.69	0.06	0.07	0.29	0.06	0.08	0.05	-0.441830321391302	-0.143770183944789	-0.10870428542167	-0.257734354144926	-0.652225712530017	1.2062669091953	4.6777908629841	-0.301566727298825	-0.135003709314009	-0.424297372129743	-0.450596796022082	-0.0911713361601099
ENSG00000184524	CEND1	Tissue enriched	brain	Group_enriched	brain.cerebellum,brain.cerebrum	3.54	0.77	0.01	47.63	0.35	0.52	0.11	0.24	0.02	0.09	0.1	0.17	0.18	0.01	0.11	0.23	0.02	0.03	0.02	1.19	0.1	0.03	0	0.07	0.6	0.33	0.06	0.1	0.08	0	0.14	0.31	-0.292578865673191	-0.275905269178335	-0.29322015784607	-0.273660746573258	-0.291937573500312	4.27919303478164	2.89304000310355	-0.291296281327433	-0.287448528290158	-0.267568470930907	-0.291296281327433	-0.290654989154554
ENSG00000198216	CACNA1E	Tissue enriched	brain	Enhanced	brain.cerebrum,brain.cerebellum	0.76	0.32	0.19	5.19	0.07	0.05	0.03	0.01	0.31	0.04	0.03	0.02	0.42	0.01	0.06	0.1	0	0.01	0.02	0.01	0.05	0	0	0	0.06	0.08	0.05	0.09	0.63	0.07	0.08	0.02	-0.325623805622249	-0.280502724011776	-0.333143985890661	-0.340664166159074	0.524156564708331	2.26131820671155	4.60009427018775	-0.325623805622249	-0.340664166159074	-0.310583445085425	-0.333143985890661	-0.303063264817012
ENSG00000175874	CREG2	Tissue enriched	brain	Tissue_enriched	brain.cerebrum	0.1	0.03	0.01	46.99	0.04	0.04	0.02	0.02	0.36	0.01	0.05	0.03	0.04	0	0.01	0	0.04	0.01	0.05	0.02	0.05	0.02	0	0	0.09	0	0.01	0.03	0.11	0.01	0.01	0.02	-0.242490485167643	-0.253064198183674	-0.253064198183674	0.0641471922972543	-0.221343059135581	-0.21076934611955	5.19239800507225	-0.242490485167643	-0.242490485167643	-0.242490485167643	-0.041589937863055	-0.253064198183674
ENSG00000147246	HTR2C	Tissue enriched	brain	Tissue_enriched	brain.cerebrum	0.01	0	0	1.62	0	0	0	0	0	0	0.01	0	0	0	0.01	0	0	0	0.08	0.09	0	0	0	0	0	0	0	0	0.05	0	0	0.01	-0.199711171355378	-0.199711171355378	-0.199711171355378	-0.185922137659955	-0.192816654507666	-0.172133103964532	5.28832423942302	-0.192816654507666	-0.158344070269109	-0.199711171355378	-0.192816654507666	-0.199711171355378
ENSG00000174871	CNIH2	Tissue enriched	brain	Group_enriched	brain.cerebellum,brain.cerebrum,pituitary	2.3	0.32	0.88	24.38	0.14	0.19	0.21	0.11	0.51	0.17	0.12	0	0.01	0	0.07	0.06	0	0.47	0.31	0.1	0.14	0.04	0	0.96	0.13	0.2	0.18	0.95	1.1	0	0.06	0.02	-0.329036021659932	-0.294480796886105	-0.336064202969863	-0.335478521194036	-0.319079431470864	1.05375865106898	4.01965116385982	-0.321422158574174	-0.315565340815898	-0.316736704367553	-0.317908067919209	-0.297409205765243
ENSG00000114646	CSPG5	Tissue enriched	brain	Group_enriched	brain.cerebellum,brain.cerebrum	0.59	0.25	0.07	73.77	0.3	0.04	0.21	0.18	0.38	0.68	0.16	0.19	0.1	0.07	0.58	0.2	0.09	0.1	0.72	0.44	0.22	0.07	0.19	0.5	0.2	0.34	0.08	0.13	1.46	0.22	0.16	0.13	-0.235108388961194	-0.278721762385806	-0.184226119965814	-0.288413623146831	-0.293259553527344	1.83652684870787	4.87734816247941	-0.261761006054013	-0.261761006054013	-0.259338040863757	-0.271452866815038	-0.281144727576062
ENSG00000167889	MGAT5B	Tissue enriched	brain	Enhanced	brain.cerebrum,brain.cerebellum	0.2	0.21	0.08	11.58	0.05	0	0.23	0.09	0.19	0.16	0.08	0.03	0.07	0	0.09	0.1	0.18	0.01	0.15	0.08	0.04	0.02	0.01	0.08	0.07	0.03	0.26	0.12	0.76	0.08	0.06	0.04	-0.270118993563947	-0.302943580123616	-0.311149726763533	-0.302943580123616	-0.339871240003244	1.44086258085882	4.9489902694235	-0.257809773604071	-0.19626367380469	-0.302943580123616	-0.307046653443575	-0.257809773604071
ENSG00000176884	GRIN1	Tissue enriched	brain	Group_enriched	brain.cerebellum,brain.cerebrum	0.21	0.1	0	71.98	0.2	0.18	0	0.01	0.01	0.01	0.01	0	0	0	0.01	0.05	0	0.01	0	0.25	0.06	0.15	0	0.07	0.14	0.02	0.03	0.06	0.11	0	0.01	0.02	-0.275999686139346	-0.276607213513634	-0.276607213513634	-0.276607213513634	-0.274784631390768	4.10974042885061	3.19115903892613	-0.231042660441984	-0.272962049267902	-0.162392067147363	-0.268709357647881	-0.275392158765057
ENSG00000139970	RTN1	Tissue enriched	brain	Group_enriched	brain.cerebellum,brain.cerebrum,pituitary	8.63	6.33	0.23	178.8	2.22	1.19	1.23	1.39	13.29	6.91	5.72	0.48	1.23	0.34	5.19	2.44	0.45	0.77	1.47	5.21	2.09	0.79	0.12	1.16	2.6	1.88	15.5	3.4	2.02	1.99	1.58	2.08	-0.144659369494457	-0.32828473850231	0.154928465960299	-0.341121109084612	-0.317841589553996	4.46316253834597	2.4643873427593	-0.252789474230124	-0.298043119672817	-0.320887507997254	-0.349606167605118	-0.305005218971693
ENSG00000181790	BAI1	Tissue enriched	brain	Enhanced	brain.cerebrum	0.94	0.24	0.06	9.2	0.16	0.25	0.38	0.09	0.34	0.11	0.12	0.04	0.11	0	0.16	0.33	0.31	0.04	0.99	0.17	0.07	0.37	0.01	0.72	0.22	0.12	1.58	0.31	0.64	0.08	0.11	0.07	-0.481941853600292	-0.219789800794457	-0.436350192242756	-0.442049149912448	-0.516135599618445	1.33887512186632	4.59013047242564	-0.308123644674684	-0.0687674225476176	-0.407855403894295	-0.385059573215527	-0.328069996518607
ENSG00000164794	KCNV1	Tissue enriched	brain	Tissue_enriched	brain.cerebrum	0.02	0.08	0	11.37	0.42	0	0	0	0.02	0	0.01	0.01	0.07	0	0.04	0	0	0.07	0.06	0	0.32	0.02	0	0.01	0.25	0.03	0.02	0.02	0.06	0.32	0	0	-0.252311945986423	-0.252311945986423	-0.252311945986423	-0.252311945986423	-0.252311945986423	-0.213986080773295	5.22828677949081	-0.252311945986423	-0.252311945986423	0.437553627849873	-0.233149013379859	-0.233149013379859
ENSG00000241563	CORT	Tissue enriched	brain	Enhanced	brain.cerebrum	0.03	0.21	0.05	10.4	0.21	0.14	0.09	0.02	0.15	0.2	0.24	0	0.15	0	0.08	0.04	0.03	0.03	0.39	0.14	0.16	0.02	0.04	0.1	0.18	0.08	0.13	0.17	0.26	0.06	0.08	0.07	-0.392684909851467	-0.321824474991052	-0.54326333392985	-0.383827355493916	-0.631838877505369	0.519643188976378	4.76241172624374	-0.330682029348604	-0.17124605091267	-0.144673387840014	-0.436972681639227	-0.3129669206335
ENSG00000142235	LMTK3	Tissue enriched	brain	Enhanced	brain.cerebrum,pituitary,brain.cerebellum	0.91	0.36	0.17	8.54	0.09	1.32	0.07	0.34	0.16	0.03	0.28	0.11	0.34	0.02	0.87	0.25	0.03	0.07	0.39	0.77	0.02	0.67	0	0.3	0.72	0.03	0.25	0.52	0.13	0.37	0.32	0.16	-0.532313142281013	-0.404396409102186	-0.48069761836675	-0.298921208059996	-0.467232699084768	3.04037877387149	3.03813462065782	-0.159783708812851	-0.390931489820205	-0.424593788025159	0.16786266038204	-0.444791166948132
ENSG00000169006	NTSR2	Tissue enriched	brain	Tissue_enriched	brain.cerebrum	0.2	0.02	0	11.3	0.01	0	0	0	0.02	0.09	0.02	0.01	0	0	0.01	0	0.58	0.05	0.03	0	0	0	0	0.01	0	0	0	0.01	0.19	0	0	0	-0.190012146640814	-0.0611046710348077	-0.224134713712992	-0.224134713712992	-0.224134713712992	0.427985456999744	5.25253730137158	-0.212760524688932	-0.222239015542315	-0.226030411883668	-0.226030411883668	-0.216551921030285
ENSG00000167619	TMEM145	Tissue enriched	brain	Tissue_enriched	brain.cerebellum	2.57	0.13	0.01	16.53	0.12	0.09	0.11	0.03	0.07	0.06	0.14	0.17	0.02	0.02	0.09	0.04	0.1	0.24	0.01	0.09	0.13	0.07	0.12	0.35	0.07	0.15	0.19	0.5	2	0.17	0.04	0.02	-0.238742860082194	-0.193742427679765	-0.240865521987969	-0.238742860082194	-0.241290054369124	5.20546039584938	0.218903046802884	-0.220063435311374	-0.237893795319884	-0.234497536270644	-0.239591924844504	-0.236620198176419
ENSG00000110427	KIAA1549L	Tissue enriched	brain	Group_enriched	brain.cerebellum,brain.cerebrum	0.26	0.19	0	16.04	0.05	0.05	0.11	0.31	0.05	0.19	0.12	0.03	0.36	0.02	0.07	0.11	0.05	0.07	0.24	0.04	0.06	0.05	0.01	1.21	0.04	0.08	0.05	0.06	0.9	0.03	0.65	0.39	-0.301754086657255	-0.30601414435124	-0.327314432821164	-0.259153509717407	-0.344354663597103	4.10740562661699	3.11055212622455	-0.20803281738959	-0.323054375127179	-0.331574490515149	-0.135611836591849	-0.335834548209133
ENSG00000148604	RGR	Tissue enriched	brain	Group_enriched	brain.cerebrum,testis	0	0	0	6.61	0.01	0	0	0.04	0	0.02	0.01	0.02	0	0	0.02	0	0.01	0.01	0	0.01	0.01	0	0.01	0.02	0	0	0.01	0	0.14	0.02	0	0	-0.252979582178968	-0.41917054857391	-0.391472054174753	-0.114487110183182	-0.446869042973067	0.190196328207545	4.76044790406846	-0.00369313258655425	-0.363773559775596	-0.225281087779811	-0.0867886157840254	-0.0313916269857113
ENSG00000253457	SMIM18	Tissue enriched	brain	Group_enriched	brain.cerebellum,brain.cerebrum,pituitary	0.7	0.04	0.12	4.71	0.03	0	0.04	0	0.01	0	0.07	0.04	0.59	0	0.01	0.02	0.02	0.09	0	0.06	0.06	0	0	0	0.02	0.03	0	0.04	0.04	0.04	0.01	0	-0.329475757092622	-0.290530632140775	-0.337264782082991	-0.321686732102253	-0.321686732102253	3.60398186304388	1.83587319023005	-0.329475757092622	-0.345053807073361	-0.313897707111883	-0.329475757092622	-0.337264782082991
ENSG00000179915	NRXN1	Tissue enriched	brain	Group_enriched	brain.cerebellum,brain.cerebrum,nerve	1.74	1.06	0.07	65.19	2.93	0.98	0.79	1.61	0.46	0.74	1.44	1.68	0.28	0.16	0.38	0.21	0.95	0.36	0	1.3	2.71	1.46	0.03	0.58	2.01	0.95	0.17	0.88	3.31	0.25	0.28	1.25	-0.362763689390127	-0.400671231346663	-0.342086848322925	-0.259379484054118	-0.407563511702397	4.23783344806224	2.22873372436581	-0.342086848322925	-0.238702642986917	-0.269717904587719	-0.35931754921226	-0.348979128678659
ENSG00000123560	PLP1	Tissue enriched	brain	Tissue_enriched	brain.cerebrum	14.49	3.84	0.07	1662.84	12.55	4.96	7	7.94	2.22	5.93	10.08	7.59	0.58	0.22	0.58	0.31	3.65	0.31	0.01	7.13	13.01	3.26	0.39	18.07	11.65	19.88	0.18	2.83	36.25	0.48	0.3	3.48	-0.240222291616823	-0.249674131195999	-0.239145499766031	-0.222993622004148	-0.25039199242986	0.41596269790204	5.17980948934566	-0.243153558321757	-0.227420432946293	-0.221079325380517	-0.243273201860734	-0.235974945983143
ENSG00000179673	RPRML	Tissue enriched	brain	Group_enriched	brain.cerebellum,brain.cerebrum	0	0	0	2.77	0.05	0	0	0	0.02	0.04	0	0	0.01	0	0.02	0	0	0	0.01	0.06	0.01	0	0.24	0.05	0.02	0	0.02	0.26	0.03	0	0	0	-0.257885213538832	-0.312024866486102	-0.144191942349564	-0.301196935896648	-0.306610901191375	1.56662109078418	4.96659129587277	-0.241643317654651	-0.263299178833559	-0.247057282949378	-0.209159525886288	-0.247057282949378
ENSG00000100095	SEZ6L	Tissue enriched	brain	Group_enriched	brain.cerebellum,brain.cerebrum,pituitary	8.67	0.45	0.14	43.36	0.16	0.27	0.08	0.05	0.05	0.13	0.14	0.75	0.02	0.03	0.06	0.07	0.06	0.32	0.01	0.19	0.23	0.15	0.02	0.06	0.34	0.26	0.19	1.46	0.35	0.11	0.04	0.13	-0.305086973259153	-0.173699668266788	-0.307206123339675	-0.296610372937065	-0.300848673098109	4.2616814502658	2.84185089631604	-0.302967823178631	-0.292372072776021	-0.281776322373411	-0.307206123339675	-0.305086973259153
ENSG00000119737	GPR75	Tissue enriched	brain	Mixed		1.17	0.88	0.67	8.28	0.39	0.25	1.19	0.61	1.29	0.72	0.96	0.24	0.27	0.81	0.58	0.76	1.49	0.21	0.32	1.07	0.46	0.54	0.19	0.46	0.4	1.24	1.23	0.62	0.74	1.49	0.53	0.6	-0.193630992436267	0.550638134740636	-0.720065253122369	0.187580023922634	-1.60955762462647	1.71242408935824	3.38249139912105	0.568791040281536	-0.320701331222568	-0.665606536499669	-0.484077481090669	0.441720701495235
ENSG00000129159	KCNC1	Tissue enriched	brain	Tissue_enriched	brain.cerebellum	0.28	0.05	0	7.67	0.04	0.07	0.07	0.03	0.02	0.01	0.02	0.01	0.01	0	0.01	0	0.01	0.04	0.01	0.07	0.08	0.02	0.1	0.05	0.06	0.05	0.03	0.07	1	0.02	0.01	0	-0.220219796318828	-0.216073398480188	-0.220219796318828	-0.218837663705948	-0.220219796318828	5.25717174852331	0.393447083799746	-0.213309133254429	-0.213309133254429	-0.214691265867309	-0.218837663705948	-0.218837663705948
ENSG00000090932	DLL3	Tissue enriched	brain	Group_enriched	brain.cerebellum,brain.cerebrum,pituitary,testis	0.02	0.07	0	20.82	0.02	0	0.01	0	0	0.01	0.01	0.02	0.01	0	0.02	0.12	0.03	0	0.02	0.06	0	0.01	0	0.02	0.02	0	0.02	0.02	0.52	0.12	0.07	0.03	-0.369093144084563	-0.369093144084563	-0.369093144084563	-0.369093144084563	-0.358597604442348	0.575505423714793	3.1574081756997	-0.337606525157918	-0.348102064800133	-0.327110985515703	-0.358597604442348	-0.358597604442348
ENSG00000105696	TMEM59L	Tissue enriched	brain	Group_enriched	brain.cerebellum,brain.cerebrum,pituitary	13.03	0.86	0	160.09	1.36	0.31	1.17	1.03	0.61	0.91	1.92	1.63	0.35	0.02	0.2	0.06	0.21	0.48	0.98	0.93	0.65	0.7	0.37	0.25	1.63	1.49	0.01	0.42	1.15	0.28	0.06	0.48	-0.328188492002364	-0.269517707250038	-0.289655534359747	-0.339806469181042	-0.348907217971007	4.07250763032799	2.72656497417811	-0.311923323952214	-0.302048043350338	-0.302628942209272	-0.318700477306443	-0.323347668177914
ENSG00000184261	KCNK12	Tissue enriched	brain	Enhanced	nerve	0.15	0.12	0.01	2.52	0.06	0.01	0.04	0.01	0.03	0.04	0.02	0	0.03	0	0.02	0.12	0.06	0	0.16	0.06	0.02	0.01	0.03	0.02	0.01	0.01	0.05	0.06	0.15	0.04	0.16	0.04	-0.290083969817533	-0.239334499940428	-0.302263842588038	-0.302263842588038	-0.304293821383123	1.16338084746276	0.253950347265034	-0.300233863792954	-0.304293821383123	-0.286024012227365	-0.290083969817533	-0.283994033432281
ENSG00000187902	SHISA7	Tissue enriched	brain	Enhanced	brain.cerebrum,pituitary,brain.cerebellum	0.36	0.02	0.59	8.83	0.03	0.01	0.02	0.01	0.01	0.01	0.02	0.01	0	0	0	0	0.02	0.01	0.02	0.02	0.05	0	0	0.03	0.05	0.02	0.02	0.03	0.9	0	0.02	0.02	-0.365482983622819	-0.33976199616947	-0.369157410401868	-0.369157410401868	-0.33976199616947	1.67749830552886	4.27164361153801	-0.365482983622819	-0.369157410401868	-0.361808556843769	-0.376506263959968	-0.369157410401868
ENSG00000164082	GRM2	Tissue enriched	brain	Enhanced	testis	0.07	0.07	0.22	2.06	0.01	0.04	0.15	0	0.01	0	0.07	0.08	0.01	0	0.03	0.08	0.01	0	0	0.03	0	0.04	0.1	0.19	0.01	0.01	0.18	0.05	0.23	0.03	0.02	0.14	-0.130127033623217	-0.390381100869652	-0.294200249930752	-0.32814643261507	-0.345119523957228	0.797735293081462	1.09759324012627	-0.169730913421588	-0.316831038386964	-0.356434918185334	-0.356434918185334	-0.260254067246434
ENSG00000135472	FAIM2	Tissue enriched	brain	Group_enriched	brain.cerebellum,brain.cerebrum	36.67	5.17	0.08	190.84	4.23	1.97	4.63	3.43	7.73	3.03	10.35	5.51	0.7	0.03	1.09	2.84	1.81	0.47	0.2	10.63	2.97	0.8	0.4	0.35	3.69	10.99	1.3	1.21	19.36	0.44	2.41	5.14	-0.34620087615054	-0.281637204691014	-0.329100228034233	-0.300133824082121	-0.359113610442445	3.54053214571293	3.73457215291021	-0.339570012595237	-0.263838570937306	-0.314791522467527	-0.344455912057039	-0.163328639151666
ENSG00000196990	FAM163B	Tissue enriched	brain	Enhanced	brain.cerebrum	7.16	0	0.07	38.13	0.41	0	0.02	0.04	0.01	0.07	0.57	0.5	0.09	0.97	0.04	1.12	0.01	0	0.74	0.05	0.37	0.18	0	0.02	0.02	0.05	0.07	0.23	0.77	0.02	0.02	0.18	-0.355381216578945	0.109893443530646	-0.359812403818084	-0.186996101491664	-0.368674778296362	1.47469911318545	4.82910785321364	-0.368674778296362	-0.342087654861528	-0.266757471796166	-0.368674778296362	-0.328794093144111
ENSG00000156959	LHFPL4	Tissue enriched	brain	Group_enriched	brain.cerebellum,brain.cerebrum,pituitary	1.62	0.07	0.02	11.14	0.23	0.13	0.03	0.03	0.02	0.02	0.02	0.01	0.03	0	0.07	0	0	0.09	0	0.05	0.25	0.01	0	0.05	0.17	0.05	0.01	0.23	0.43	0.02	0.02	0	-0.341194401592518	-0.284681871308043	-0.334130335306959	-0.334130335306959	-0.341194401592518	3.78422030917416	1.77096141778974	-0.334130335306959	-0.334130335306959	-0.291745937593602	-0.327066269021399	-0.334130335306959
ENSG00000139364	TMEM132B	Tissue enriched	brain	Group_enriched	brain.cerebrum,nerve	0.13	0.13	0.01	11.95	0.24	0.12	0.55	0.32	0.15	0.14	0.24	0.29	0.05	0	0.02	0.09	0.11	0.03	0.11	0.25	0.25	0.95	0.03	1.32	0.12	0.13	0.01	0.17	0.6	1.92	0.21	0.08	-0.37922357109568	-0.450402135013535	-0.207208708294199	-0.302113460184671	-0.456333682006689	0.00632698345936487	3.13818379584496	-0.420744400047762	0.0478478124114466	-0.31397655417098	-0.278387272212053	-0.266524178225744
ENSG00000126861	OMG	Tissue enriched	brain	Group_enriched	brain.cerebellum,brain.cerebrum	0.15	0.02	0.43	72.29	0.06	0.04	0.01	0.02	0	0.01	0	0.01	0.03	0.01	0.03	0.07	0	0	0.01	0.02	0.14	0.01	0.01	0.01	0.12	0	0.18	0.08	0.03	0	0.03	0.05	-0.238399310469315	-0.293693666122986	-0.267774436910328	-0.271230334138682	-0.0552367573665314	1.29256316169169	5.05776319198383	-0.233215464626784	-0.0707882948941263	-0.274686231367037	-0.260862642453619	-0.172737263130581
ENSG00000176049	JAKMIP2	Tissue enriched	brain	Group_enriched	brain.cerebellum,brain.cerebrum,nerve,pituitary	2.79	0.9	0.26	16.79	0.4	0.29	0.95	1.17	0.15	0.2	1.45	0.09	0.16	0.78	1.59	0.88	0.14	0.15	0.12	0.36	0.53	0.14	0.01	0.16	0.47	1.4	0.63	0.38	3.06	0.04	0.81	0.46	-0.429199969615023	0.00203412307874414	-0.388517508040139	-0.274606615630465	-0.372244523410185	3.98891535741734	2.10124914034274	-0.461745938874929	-0.347835046465255	-0.38444926188265	-0.437336461929999	-0.457677692717441
ENSG00000184226	PCDH9	Tissue enriched	brain	Enhanced	brain.cerebrum	2.01	0.43	1.91	36.24	0.47	0.19	0.24	0.28	0.36	2.85	1.58	2.64	1.93	0.69	1.07	0.66	0.57	0.27	0.02	1.59	0.46	0.17	0.13	0.08	0.27	0.44	0.74	0.39	0.97	0.63	0.6	0.41	0.0585990986571391	-0.310830001572651	-0.196179591156509	-0.281105821094392	-0.41274147749811	1.20934951431545	4.99705936954502	-0.302337378578863	-0.230150083131662	-0.383017297019851	-0.429726723485687	-0.315076313069545
ENSG00000188580	NKAIN2	Tissue enriched	brain	Group_enriched	brain.cerebellum,brain.cerebrum,nerve	0.38	2.16	0.14	63.52	0.24	3.98	0.11	0.21	3.29	2.98	0.25	0.68	0.16	0.06	0.1	0.21	2	0.01	1.03	1.04	0.14	0.06	2.94	0.03	0.09	0.36	0.07	0.03	0.71	0.1	3.89	0.41	-0.282933062186558	-0.32263030305457	-0.290150742344379	-0.254062341555277	-0.333456823291301	1.43487481537469	4.43382092094905	-0.30458610266002	-0.30458610266002	-0.297368422502199	-0.329847983212391	-0.290150742344379
ENSG00000040731	CDH10	Tissue enriched	brain	Group_enriched	brain.cerebellum,brain.cerebrum	0.7	0.02	0	18.18	0.2	0	0.06	0.04	0.04	0.01	0.24	0.04	0.06	0	0.14	0.02	0.02	0.01	0	2.62	0.25	0	0	0.04	0.08	0.03	0	0.09	0.39	0.01	0.06	0.08	-0.276838844173832	-0.226389852069261	-0.279991906180368	-0.273685782167296	-0.279991906180368	4.9856216447342	1.50779425152536	-0.270532720160761	-0.257920472134618	-0.264226596147689	-0.279991906180368	-0.276838844173832
ENSG00000120251	GRIA2	Tissue enriched	brain	Enhanced	brain.cerebrum,pituitary,brain.cerebellum	6.18	0.15	0	98.27	0.24	0.12	14.95	0.08	15.89	0.09	0.03	0.06	0.33	0	0.03	0.08	0.66	0.52	0.07	0.83	0.08	0.71	0	0	0.09	6.69	0.21	0.31	1.63	0	0.07	0.19	-0.396439450285457	-0.369473438781419	-0.166642134859739	-0.403474061982163	-0.402301626699378	3.57459885250489	3.10914204523953	-0.309679239359421	-0.300299757097146	-0.402301626699378	-0.401129191416594	0.584888881404983
ENSG00000072182	ASIC4	Tissue enriched	brain	Tissue_enriched	pituitary	0.84	0.03	0	4.88	0	0	0.04	0	0.03	0.08	0.06	0.02	0.01	0	0.22	0.01	0.01	0	0.05	0.02	0.01	0	0	0.01	0	0.05	0.03	0.11	0.41	0	0.01	0	-0.229221233900866	-0.220987149207198	-0.230397531714247	-0.233926425154391	-0.242160509848058	0.593010937652532	0.155428151074758	-0.230397531714247	-0.202166384193101	-0.238631616407915	-0.238631616407915	-0.229221233900866
ENSG00000130287	NCAN	Tissue enriched	brain	Group_enriched	brain.cerebellum,brain.cerebrum	0.17	0.01	0	87.41	0.05	0.02	0	0	0.01	0	0	0	0.05	0.05	0.01	0.01	0.01	0	0	0	0.01	0.08	0	0	0.06	0	0	0	1	0	0.03	0.1	-0.244867452496104	-0.242583951229432	-0.244867452496104	-0.244867452496104	-0.242583951229432	1.53169653297454	5.00718546084899	-0.242583951229432	-0.240300449962761	-0.240300449962761	-0.244867452496104	-0.244867452496104
ENSG00000187135	VSTM2B	Tissue enriched	brain	Group_enriched	brain.cerebellum,brain.cerebrum	0.14	0	0	18.74	0.02	0	0.02	0	0.05	0.01	0.01	0.02	0.02	0	0	0.07	0.02	0	0	0	0.05	0	0	0.01	0.02	0.17	0.02	0.03	0.04	0	0.02	0	-0.29308024358498	-0.29308024358498	-0.294891990402938	-0.296703737220896	-0.289456749949064	3.75979738818671	3.55506999775747	-0.291268496767022	0.0602103859167988	-0.284021509495191	-0.294891990402938	-0.278586269041317
ENSG00000154118	JPH3	Tissue enriched	brain	Group_enriched	brain.cerebellum,brain.cerebrum,pituitary	1.14	0.27	0.01	20.05	0.18	0.13	0.09	0.58	0.16	0.1	0.03	0.02	0.01	0.01	0.03	0.04	0.01	0.04	0.02	0.1	0.08	0.02	0	0.03	0.24	0.08	0.03	0.17	0.48	0.01	0.03	0.03	-0.322309043045084	-0.312859474228712	-0.324671435249177	-0.32703382745327	-0.32703382745327	3.48822958215687	3.64178507542291	-0.317584258636898	-0.277423591167317	-0.301047513208247	-0.30340990541234	-0.282148375575503
ENSG00000157542	KCNJ6	Tissue enriched	brain	Enhanced	pituitary,brain.cerebellum	0.11	0.01	0	1.3	0.03	0.05	0	0	0	0	0.02	0	0.02	0	0.01	0.04	0	0.04	0.01	0.06	0.04	0	0	0	0.03	0	0.06	0.21	0.03	0	0	0.01	-0.164510656960308	-0.393300312335572	-0.29524760288903	-0.360616075853391	-0.425984548817752	2.97317604532902	0.848700673987286	-0.327931839371211	-0.29524760288903	-0.327931839371211	-0.393300312335572	-0.425984548817752
ENSG00000136928	GABBR2	Tissue enriched	brain	Group_enriched	brain.cerebellum,brain.cerebrum	3.16	0.04	0	45.86	0.02	0.01	0.26	0.02	0.03	0.02	0.02	0.04	0.02	0.01	0.09	0.01	0	0	0.06	0.02	0.02	0.04	0.1	0.06	0.02	0.15	0	0.13	0.53	1.09	0.22	0.99	-0.28280133319486	-0.10058532884046	-0.285942988442349	-0.262380574086177	-0.284372160818605	4.41397326180217	2.75203763588014	-0.284372160818605	-0.285942988442349	-0.285942988442349	-0.285942988442349	-0.285942988442349
ENSG00000150394	CDH8	Tissue enriched	brain	Tissue_enriched	brain.cerebrum	0.11	0.03	0.01	15.05	0.1	0.37	0.16	0.21	0.01	0.06	0.29	0.17	0.06	0.02	0.15	0.01	1.63	0	0.54	0.36	0.14	0.32	0.12	0.08	0.26	0.42	0.07	0.06	0.3	0.16	0.07	0.72	-0.241915427802351	-0.281901448926707	0.237916825689916	0.0779727411924934	-0.281901448926707	-0.101964353867107	5.25616247679654	-0.181936396115818	-0.201929406677996	-0.241915427802351	-0.221922417240174	-0.241915427802351
ENSG00000144119	C1QL2	Tissue enriched	brain	Tissue_enriched	brain.cerebrum	0	0	0	1.05	0.01	0	0	0	0.01	0	0	0.01	0	0	0.01	0.05	0	0	0.01	0	0	0.01	0	0.02	0	0.01	0.02	0	0.07	0	0.01	0	-0.254882369796519	-0.264660465824518	-0.245104273768519	-0.23532617774052	-0.254882369796519	0.370915775995446	5.24040759793917	0.0971290872114612	-0.245104273768519	-0.264660465824518	-0.254882369796519	-0.205991889656522
ENSG00000105605	CACNG7	Tissue enriched	brain	Group_enriched	brain.cerebellum,brain.cerebrum	0.39	0.04	0	28.74	0.06	0.03	0	0	0	0	0.01	0	0.01	0	0.09	0	0	0.03	0	0.01	0.03	0	0	0	0.06	0.04	0.01	0.05	0.2	0.01	0	0.01	-0.283995286383813	-0.283027560510174	-0.283995286383813	-0.283995286383813	-0.283027560510174	4.20528504142573	3.0091758616084	-0.283995286383813	-0.284963012257452	-0.273350301773788	-0.284963012257452	-0.283995286383813
ENSG00000204278	TMEM235	Tissue enriched	brain	Group_enriched	brain.cerebellum,brain.cerebrum	0	0	0	5.66	0.01	0	0	0	0	0.01	0	0	0	0.01	0.01	0.05	0.03	0	0.05	0.01	0	0	0	0	0	0	0	0	0.06	0.01	0	0	-0.218543825781289	-0.218543825781289	-0.223537210985736	-0.223537210985736	-0.223537210985736	0.865020763583671	5.18929235063462	-0.223537210985736	-0.223537210985736	-0.228530596190183	-0.228530596190183	-0.228530596190183
ENSG00000196876	SCN8A	Tissue enriched	brain	Enhanced	pituitary,brain.cerebellum	0.9	0.35	0.32	11.21	0.55	0.09	0.37	0.1	0.21	0.16	0.86	0.07	0.45	0.56	0.09	0.23	0.42	0.25	0.08	0.43	0.76	0.25	0.03	0.09	0.12	0.12	0.41	0.58	1.76	0.14	0.22	0.13	-0.381211109113361	-0.265904357502537	-0.412658405007222	-0.328798949290259	-0.391693541077981	4.52456705032897	1.18067125361507	-0.213492197679435	-0.307834085361018	-0.161080037856333	-0.37072867714874	-0.381211109113361
ENSG00000203772	SPRN	Tissue enriched	brain	Not_detected		1.39	1.12	0.41	11.89	0.72	1.9	0.82	0.66	0.81	0.5	1.01	0.36	0.61	0.58	0.75	1.33	0.76	0.28	0.96	1.13	0.59	0.76	0.53	1.16	1.4	0.7	1.53	1.65	1.63	0.82	0.81	0.72	-0.525377210544281	-0.380777978284387	-0.525377210544281	-0.236178746024493	-0.525377210544281	3.52340129273274	2.65580589917338	-0.236178746024493	-0.525377210544281	-0.380777978284387	-0.380777978284387	0.0530197184952943
ENSG00000135298	BAI3	Tissue enriched	brain	Enhanced	brain.cerebrum,pituitary,brain.cerebellum	3.64	0.87	0.01	30.05	1.01	0.31	2.75	1.07	0.91	0.76	2.18	0.87	0.53	0.2	1.63	0.04	2.18	0.05	0.38	0.49	1.94	0.75	0.05	0.19	0.89	4.95	0.52	0.25	2.12	0.87	0.17	0.99	-0.35842471596572	-0.373272467248476	-0.25152090672988	-0.0852260923630172	-0.471267625714663	4.16716987501819	1.96673313491381	-0.385150668274681	-0.281216409295391	-0.346546514939516	-0.432663472379499	-0.296064160578147
ENSG00000197430	OPALIN	Tissue enriched	brain	Tissue_enriched	brain.cerebrum	0	0	0.02	44.71	0.01	0	0	0	0	0	0.01	0	0.01	0	0	0	0	0	0	0.01	0	0	0	0	0	0	0	0	0.02	0	0.01	0	-0.207937000662446	-0.210323423776399	-0.209130212219422	-0.210323423776399	-0.204357365991516	0.60821970430951	5.23549412226455	-0.207937000662446	-0.210323423776399	-0.210323423776399	-0.209130212219422	-0.210323423776399
ENSG00000036530	CYP46A1	Tissue enriched	brain	Group_enriched	brain.cerebrum,pituitary	1.61	0.24	0.04	30.03	0.18	0.14	0.76	0.18	0.62	1.17	0.34	2.41	0.7	0.11	0.25	0.39	0.75	0.22	0.08	0.53	0.14	0.65	0.33	0.11	0.18	0.67	0.1	0.14	1.03	0.72	0.18	0.26	-0.281081609193535	-0.250218642750975	-0.339378323585037	-0.294798483168006	-0.401104256470157	0.209296635393804	4.72557739148839	-0.233072550282887	-0.18163427287862	-0.366812071533979	-0.38052894550845	-0.233072550282887
ENSG00000168959	GRM5	Tissue enriched	brain	Tissue_enriched	brain.cerebrum	0.01	0.01	0	11.68	0.01	0	0.03	0.01	0.12	0	0	0	0.04	0	0.07	0	0.01	0	0.01	0	0	0	0	0	0	0.01	0	0	1.33	0	0	0	-0.236876970559083	-0.263067298999276	-0.140845766278373	-0.263067298999276	-0.254337189519212	0.540102773166655	5.18452101656095	-0.254337189519212	-0.254337189519212	-0.254337189519212	-0.263067298999276	-0.236876970559083
ENSG00000185742	C11orf87	Tissue enriched	brain	Group_enriched	brain.cerebellum,brain.cerebrum	0.18	0	0	15.54	0.01	0.01	0.85	0.02	0.21	0.01	0	0.01	0.02	0	0.02	0	0	0	0.03	0.1	0.01	0.03	0	0.01	0.01	0.02	0.64	0.04	0.03	0	0	0.01	-0.258873158015401	-0.244477987041422	-0.266070743502391	-0.230082816067442	-0.266070743502391	1.26701496522645	5.07453768784407	-0.237280401554432	0.0362278469511822	-0.266070743502391	-0.266070743502391	-0.244477987041422
ENSG00000101180	HRH3	Tissue enriched	brain	Group_enriched	brain.cerebellum,brain.cerebrum	0.35	0	0.02	4.85	0.01	0	0	0.01	0	0.05	0	0	0.01	0	0	0.02	0.01	0	0	0.15	0	0.02	0	0.11	0	0.01	0	0.01	0.27	0	0	0.38	-0.283568967255249	-0.279977971468985	-0.281773469362117	-0.233295026247564	-0.279977971468985	4.18362979085614	3.07760308868708	-0.278182473575854	-0.281773469362117	-0.281773469362117	-0.281773469362117	-0.28536446514838
ENSG00000152034	MCHR2	Tissue enriched	brain	Tissue_enriched	brain.cerebrum	0.01	0.01	0	4.2	0.11	0.04	0	0	0	0	0	0	0	0	0	0	0	0	0	0	0.06	0	0	0	0.08	0	0	0.06	0.44	0.01	0	0	-0.226399806269562	-0.226399806269562	-0.226399806269562	-0.0659589986769591	-0.226399806269562	-0.226399806269562	5.22858765187895	-0.226399806269562	-0.172919537072028	-0.172919537072028	-0.226399806269562	-0.226399806269562
ENSG00000112309	B3GAT2	Tissue enriched	brain	Enhanced	brain.cerebrum,testis	0.23	0.54	0.21	10.05	0.24	0.57	0.41	0.17	0.2	0.47	0.21	0.16	0.12	0.12	0.24	0.48	0.21	0.14	0.23	0.32	0.66	0.14	0.08	0.31	0.63	0.41	0.6	0.3	1.06	0.32	0.35	0.19	-0.144444632685285	-0.334921071391156	-0.287301961714688	0.0460318060205854	-0.334921071391156	0.617461122138198	4.71270455431442	-0.287301961714688	-0.334921071391156	-0.334921071391156	-0.287301961714688	-0.239682852038221
ENSG00000166257	SCN3B	Tissue enriched	brain	Enhanced	brain.cerebrum,pituitary	7.66	0.71	0.03	68.89	0.59	0.69	0.65	0.55	1.05	1.15	0.59	0.67	0.56	0.01	0.38	0.28	0.77	0.24	0.28	0.67	0.7	0.14	1.21	0.57	0.57	1.26	0.29	0.45	1.62	3.14	0.27	0.24	-0.253723554505852	-0.295335071014382	-0.405765634056247	-0.36735500343299	-0.445776707622141	0.30483103247402	3.21443630218579	-0.100081032012821	-0.295335071014382	-0.373756775203533	-0.383359432859347	-0.261725769219031
ENSG00000128564	VGF	Tissue enriched	brain	Group_enriched	brain.cerebrum,pituitary	0.69	0.48	0.09	17.3	0.22	0.12	0.41	0	0.01	1.38	0.04	0.01	0.1	0	0.01	0.01	0	0.57	0.06	0.02	0.07	0	0	0.08	0.08	0.19	0.05	1.19	0.17	0.02	0.01	0.02	-0.269157346928872	-0.135703286334612	-0.272156314582675	-0.271406572669225	-0.271406572669225	-0.138702253988416	1.41026453920114	-0.269907088842323	-0.269157346928872	-0.260160443967461	-0.271406572669225	-0.270656830755774
ENSG00000154478	GPR26	Tissue enriched	brain	Enhanced	brain.cerebrum	0	0.01	0	2.08	0.01	0.01	0.01	0.01	0.01	0.01	0.01	0.01	0.01	0	0	0	0.01	0	0.01	0.01	0.02	0.01	0	0	0.01	0.01	0.01	0	0.13	0	0	0.01	-0.184312113298718	-0.454037157150501	0.827156801145468	-0.0494495913728269	-0.454037157150501	-0.31917463522461	5.07532624181105	-0.0494495913728269	-0.31917463522461	-0.0494495913728269	-0.31917463522461	-0.0494495913728269
ENSG00000186732	MPPED1	Tissue enriched	brain	Group_enriched	brain.cerebrum,liver,testis	0.15	0.1	0	18.18	0.03	0.04	0.44	0.01	0.13	0.01	0.02	0.08	0.03	2.77	0.01	0.02	0.82	0	0	0.36	0.02	0.02	0	0.42	0.07	0.05	0.04	0.21	0.99	0	0.05	0.02	-0.387909444936655	-0.387909444936655	-0.394983781318479	-0.288868735591126	-0.387909444936655	-0.211051035391068	3.9345100843575	-0.253497053682009	-0.373760772173008	-0.380835108554832	-0.380835108554832	-0.366686435791185
ENSG00000204965	PCDHA5	Tissue enriched	brain	Enhanced	brain.cerebellum	0.1	0.03	0	2.07	0.05	0.03	0.19	0.01	0.05	0.09	0.18	0	0.16	0	0.09	0.01	0.04	0.04	0	0.04	0.03	0.01	0	0.04	0.04	0.08	0.01	0.06	0.14	0.04	0.01	0.03	-0.324357455798035	-0.363753098202655	-0.363753098202655	-0.284961813393416	-0.481940025416514	4.83647169920714	0.818116173935936	0.0695989682481615	-0.206170528584176	-0.284961813393416	-0.403148740607275	-0.245566170988796
ENSG00000221890	NPTXR	Tissue enriched	brain	Enhanced	brain.cerebrum,brain.cerebellum	3.94	1.61	0.11	89.56	1.47	0.99	7.12	2.56	8.71	2.07	2.12	8.68	0.68	0.11	1.69	1.39	7.13	1.07	0.32	7.48	1.36	2	0.11	0.66	0.98	6.9	2.13	1.69	1.57	2.78	1.33	3.11	-0.444757150833792	-0.229245372282501	0.733313537801628	0.0396915950693205	-0.586922483743678	3.14378561554758	3.83287999990697	-0.355111495049852	0.102171900615703	-0.415780777247064	-0.55794611015695	0.110321505686971
ENSG00000110436	SLC1A2	Tissue enriched	brain	Tissue_enriched	brain.cerebrum	2.91	0.44	0.08	195.05	0.15	0.19	0.66	0.25	0.26	0.15	0.18	0.35	0.18	8.87	0.49	1.07	0.01	0.98	0.65	0.2	0.11	1.18	0.03	0.54	0.07	0.48	0.37	1.03	0.63	0.17	1.13	0.36	-0.215055089796394	-0.194727454359041	-0.219120616883864	-0.212683532328702	-0.216071471568261	0.354118702449483	5.26425904234204	-0.193372278663217	-0.201164538914203	-0.219798204731776	-0.220475792579688	-0.212344738404747
ENSG00000178235	SLITRK1	Tissue enriched	brain	Enhanced	brain.cerebrum	0.12	0.01	0	11.95	0.03	0.02	0.02	0	0.02	0	0.05	0.01	0.02	0	0.01	0	0	0.25	0	0.01	0.02	0.03	0	0	0	0.01	0.01	0.02	0.02	0	0	0	-0.295604968753553	-0.295604968753553	-0.258654347659359	-0.295604968753553	-0.295604968753553	0.825230537770336	5.01296759511234	-0.234020600263229	-0.246337473961294	-0.295604968753553	-0.307921842451618	-0.295604968753553
ENSG00000183715	OPCML	Tissue enriched	brain	Group_enriched	brain.cerebellum,brain.cerebrum	0.35	0.14	0	35.6	0.13	0.1	0.69	0.37	0.66	0.17	0.27	0.23	1.22	0.05	0.01	0.09	0.25	0.01	0	0.15	0.13	0.14	0.01	0.06	0.11	0.54	0.43	0.15	0.49	0.22	0.06	0.15	-0.239923629270866	-0.253430941263596	-0.239923629270866	-0.251742527264505	-0.255119355262687	5.01442073590109	1.51433851578494	-0.238235215271775	-0.239923629270866	-0.255119355262687	-0.251742527264505	-0.236546801272683
ENSG00000204347	BTBD17	Tissue enriched	brain	Group_enriched	brain.cerebellum,brain.cerebrum,testis	0.27	0.02	0	4.54	0.02	0.18	0	0	0	0	0.01	0.01	0	0	0.02	0.01	0	0	0	0.02	0	0	0	0	0.04	0	0.04	0.34	0.04	0.05	0	0.01	-0.362487937934757	-0.203346892012181	-0.38901144558852	-0.282917414973469	-0.335964430280995	4.33217291678125	2.66119193459419	-0.335964430280995	-0.256393907319706	-0.309440922627232	-0.38901144558852	-0.282917414973469
ENSG00000013293	SLC7A14	Tissue enriched	brain	Group_enriched	brain.cerebellum,brain.cerebrum,pituitary	2.08	0.39	0	13.83	0.32	0.19	0.01	0.02	0	0.02	0.11	0	0.08	0.01	0	0	0.08	0.15	0	0.06	0.36	0.02	0	0.02	0.25	0.13	0	0.17	0.11	0	0	0.01	-0.308777210121456	-0.259868465118058	-0.318558959122136	-0.318558959122136	-0.328340708122816	2.5083665020743	1.1095763949771	-0.289213712120097	-0.318558959122136	-0.279431963119417	-0.318558959122136	-0.318558959122136
ENSG00000152910	CNTNAP4	Tissue enriched	brain	Group_enriched	brain.cerebellum,brain.cerebrum	0.87	0.04	0	18.29	0.02	0.05	0.04	0	0.02	0.04	0.02	0.01	0.07	0	0.01	0.04	0.03	0	0.02	0.14	0.03	0.02	0.01	0	0.1	0.07	0.02	0.02	0.87	0.01	0.07	0.02	-0.226928329355756	-0.274955489007768	-0.277356846990368	-0.274955489007768	-0.28456092093817	3.6608702444746	3.68968654026581	-0.277356846990368	-0.238935119268759	-0.282159562955569	-0.28456092093817	-0.282159562955569
ENSG00000268182	SMIM17	Tissue enriched	brain	Enhanced	brain.cerebrum	0.14	0.09	0.1	3.71	0.12	0.05	0.52	0.07	0.33	0.41	0.16	0.22	0.18	0.03	0.21	0.12	0.32	0.02	0.19	0.32	0.22	0.09	0.11	0.17	0.06	0.18	0.24	0.14	0.33	0.21	0.1	0.06	-0.284978171519739	-0.355633916524632	-0.237874341516476	-0.296754129020554	-0.708912641549102	2.50592375617357	3.94259057127308	0.00942076600065252	-0.214322426514845	-0.426289661529526	-0.602929024041761	0.00942076600065252
ENSG00000157219	HTR5A	Tissue enriched	brain	Group_enriched	brain.cerebellum,brain.cerebrum	0	0	0.01	3.74	0	0	0	0	0	0	0	0	0	0	0.01	0	0	0	0	0.02	0.01	0	0	0	0.01	0	0	0	0.4	0	0	0.02	-0.244687374812136	-0.247563793795037	-0.244687374812136	-0.244687374812136	-0.244687374812136	5.03641787779461	1.42651205425351	-0.247563793795037	-0.244687374812136	-0.244687374812136	-0.247563793795037	-0.244687374812136
ENSG00000179292	TMEM151A	Tissue enriched	brain	Enhanced	brain.cerebrum,pituitary,brain.cerebellum	1.12	0.07	0.02	20.31	0.07	0.07	0.01	0.02	0.03	0.03	0.84	0.07	0.02	0.01	0.05	0.01	0.07	0.15	0.01	0.03	0.03	0.07	0.01	0.01	0.06	0.03	0.01	1.06	0.14	0.05	0.01	0	-0.266531674744345	-0.28510099718357	-0.322239642062021	-0.333381235525556	-0.325953506549866	1.59968523039778	4.61162933004011	-0.331524303281633	-0.333381235525556	-0.312954980842408	-0.331524303281633	-0.311098048598486
ENSG00000184144	CNTN2	Tissue enriched	brain	Enhanced	brain.cerebrum,brain.cerebellum	0.46	0.38	0	39.8	0.43	0.13	0.02	0.18	0.03	0.23	0.18	0.06	0.02	0.01	0.01	0.08	0.01	0	0	0.17	0.48	0.21	0	0.38	0.28	0.21	0.12	0.1	3.9	0.02	0.31	0.03	-0.334620247063043	-0.338997705871237	-0.334620247063043	-0.334620247063043	-0.347752623487625	2.61578698965983	4.33722266598219	-0.338997705871237	-0.309449858915926	-0.293034388385198	-0.338997705871237	-0.341186435275334
ENSG00000111262	KCNA1	Tissue enriched	brain	Group_enriched	brain.cerebellum,brain.cerebrum	0	0.01	0	6.99	0.05	0.07	0.12	0	0.03	0.05	0.14	0	0.02	0	0.01	0	0.01	0	0	0.03	0.05	0.27	0	0	0.05	0.14	0.02	0.04	0.02	0.36	0.01	0.1	-0.221380835848674	-0.251494469744001	-0.243281660499821	-0.246019263581214	-0.248756866662607	5.18538524990316	0.859972381301692	-0.144727949569661	-0.166628774220807	-0.207692820441707	-0.251494469744001	-0.221380835848674
ENSG00000102468	HTR2A	Tissue enriched	brain	Enhanced	brain.cerebrum,artery	0.28	0.78	0.02	16.94	0.45	0.28	0.61	0.48	0.31	0.55	1.68	0.33	0.11	0.02	0.11	0.01	0.3	0.02	0.03	0.2	0.58	0.03	0.11	0.03	0.33	2.37	0.02	0.18	0.69	0.1	0.18	1.2	-0.0469512305479684	-0.473780599165863	2.71321201984775	-0.374187079821688	-0.516463536027653	-0.345731788580495	4.16443187314859	0.166463453760979	0.308739909966944	-0.374187079821688	-0.473780599165863	0.237601681863962
ENSG00000164588	HCN1	Tissue enriched	brain	Enhanced	brain.cerebrum,nerve,brain.cerebellum	1.5	0.02	0	10.07	0.05	0.06	0.1	0.02	0.05	0.04	0.02	1.68	0	0.01	0.01	0	0.05	0.13	0	0.01	0.06	0.01	0.56	0.02	0.12	0.03	0.01	0.06	0.09	0.01	0	0	-0.335284969878229	-0.327834192769824	-0.387440409637064	-0.387440409637064	-0.394891186745469	3.20383415661419	2.51836266264092	-0.350186524095039	-0.387440409637064	-0.387440409637064	-0.394891186745469	-0.379989632528659
ENSG00000029559	IBSP	Tissue enriched	brain	Enhanced	pituitary	0.02	0.12	0.1	0.85	0	0	0.04	0.01	0.02	0	0.17	0.04	0.01	0	0	0.01	0	0	0.16	0.01	0.02	0.02	0.04	0	0	0.06	0.01	0.01	0.05	0	0.01	0.02	-0.289555224310968	-0.289555224310968	1.01344328508839	-0.351602772377604	-0.289555224310968	0.392967804422028	0.268872708288756	-0.351602772377604	0.144777612155484	-0.41365032044424	-0.41365032044424	-0.227507676244332
ENSG00000152595	MEPE	Tissue enriched	brain	Tissue_enriched	brain.cerebrum	0	0	0.01	2.33	0.01	0	0	0	0.01	0	0.02	0	0.02	0.02	0.01	0	0.01	0	0.07	0	0	0	0	0	0	0.02	0.01	0	0.02	0	0	0	-0.229747679910202	-0.229747679910202	-0.229747679910202	-0.140813094138511	-0.229747679910202	-0.185280387024356	5.28419663793464	-0.185280387024356	-0.185280387024356	-0.229747679910202	-0.229747679910202	-0.0963458012526653
ENSG00000105290	APLP1	Tissue enriched	brain	Group_enriched	brain.cerebellum,brain.cerebrum,pituitary	20.62	1.69	0.07	198.02	1.69	0.45	1.22	1.43	1.79	1.3	4.41	4.56	1.16	0.13	1.36	0.73	0.59	13.02	0.64	1.38	1.9	0.7	0.08	0.76	0.79	2.53	0.26	10.55	7.93	0.89	0.91	0.71	-0.342788750066313	-0.284779153339084	-0.275785417412382	-0.344137810455319	-0.352457016187518	1.31700521520657	4.39938336068556	-0.333120483945109	-0.320304410249558	-0.333795014139611	-0.34953405201134	-0.326375182000082
ENSG00000163873	GRIK3	Tissue enriched	brain	Enhanced	nerve	1.67	0.58	0.01	9.8	1.17	0.5	0.13	0.97	0.27	0.42	0.82	0.35	0.07	0.01	0.12	0.15	0.27	0.12	0	0.44	1.12	0.37	0.02	0.18	0.88	0.51	0.15	0.38	0.68	0.19	0.34	0.18	-0.36537670191824	-0.388868560164162	-0.398265303462531	-0.168045092652495	-0.478137621498666	0.790422723781122	1.10051525262729	0.254808355774101	-0.24791741068863	0.0574767465083557	-0.351281586970687	-0.332488100373949
ENSG00000096395	MLN	Tissue enriched	duodenum	Tissue_enriched	smallintestine	0.14	0.49	0	0	0.05	188.08	0.1	0	0	0	0	0	0	0	0	0	0	0	0	0	0.03	0	0	0	32.56	0.08	0	0.15	0	0	0.05	0	-0.188338876885378	-0.202752566442932	-0.202752566442932	-0.202752566442932	-0.202752566442932	-0.145097808212714	-0.159511497770269	-0.188338876885378	-0.188338876885378	-0.188338876885378	-0.217166256000487	-0.202752566442932
ENSG00000167346	MMP26	Tissue enriched	endometrium	Group_enriched	prostate,testis,uterus	0	0	0	0	0	0	12.28	0	0.05	0	0	0	0.01	0	0	0.01	0	0	0.01	0.16	0.01	0	0	0	0	0.06	0	0	0.07	0	0	0	-0.299080015839101	-0.299080015839101	-0.246301189514554	-0.299080015839101	-0.299080015839101	-0.299080015839101	-0.246301189514554	-0.299080015839101	-0.246301189514554	-0.299080015839101	-0.299080015839101	-0.299080015839101
ENSG00000170893	TRH	Tissue enriched	endometrium	Enhanced	brain.cerebrum,cervix	0.02	0.1	1.69	0.52	0.04	0.08	15.1	0	2.35	0.17	0	0.05	0	0	0.28	0.01	1.99	0.01	0.14	0.04	0	0.19	0.03	0.29	0	0.3	0.06	0.01	0.72	0.01	0.01	0.03	-0.522687774802841	-0.513555198656024	-0.513555198656024	-0.540952927096475	-0.486157470215572	-0.25784306654514	2.89289570410681	0.682812276577037	2.7285093334641	-0.531820350949658	-0.540952927096475	-0.0386612390215264
ENSG00000166670	MMP10	Tissue enriched	endometrium	Enhanced	uterus,vagina	0.02	6.69	0.08	0.18	0.21	0.68	208.01	0.02	0.01	0.09	1.16	0.01	0.03	0.19	0.04	0.07	0	0.03	0.47	0.63	0.26	0.25	0	0.02	0.45	0.19	0.02	0.22	0.42	0.01	0.61	1.06	-0.425119133256662	-0.437288574094162	-0.461627455769161	-0.376441369906662	-0.461627455769161	-0.473796896606661	-0.425119133256662	-0.352102488231663	-0.400780251581662	-0.242577520694164	-0.352102488231663	-0.473796896606661
ENSG00000087128	TMPRSS11E	Tissue enriched	esophagus	Group_enriched	esophagus,vagina	0	0.05	0	0.02	0.04	0.03	0.04	193.99	0.46	0.02	0.03	0.02	0.03	0.01	0.02	0.03	0	0.07	0.01	1.9	0.03	5.06	0	2.69	0.01	0.04	0.01	0.02	0.41	0	22.96	2.22	-0.258292566821483	-0.26236328940535	-0.262989554418253	0.0432540368911431	-0.262989554418253	-0.263302686924704	-0.263302686924704	-0.260797626873094	-0.261110759379545	-0.262050156898899	4.76623163169648	-0.261423891885996
ENSG00000188293	IGFL1	Tissue enriched	esophagus	Tissue_enriched	esophagus	0	0	0	0	0	0	0	67.92	0.04	0.06	0	0.02	0.12	0	0	0	0	0	0.02	0.04	0	0.04	0	0.39	0	0	0	0	0.24	0	3.88	0.64	-0.200825275119762	-0.205382580909166	-0.205382580909166	-0.146137605646907	-0.205382580909166	-0.205382580909166	-0.202648197435524	-0.187153357751548	-0.205382580909166	-0.205382580909166	5.28343651184971	-0.206294042067047
ENSG00000165474	GJB2	Tissue enriched	esophagus	Group_enriched	esophagus,vagina	0.1	6.27	2.11	1.19	16.37	10.17	3.05	544.23	0.69	0.77	14.29	0.25	7.47	16.45	0.46	0.41	0.01	0.18	0.26	1.41	14.99	8.44	0.01	31	8.61	2.26	0.1	6.56	1.36	1.68	77.09	12.45	-0.269745252593454	-0.279590834203787	-0.281113346823941	-0.267309232401207	-0.28080884429991	-0.271267765213609	-0.273703785405856	-0.276951812328852	-0.274820294660636	-0.153222286730967	4.68146578814884	-0.272993279516451
ENSG00000177023	DEFB104B	Tissue enriched	esophagus	Not_detected		0	0	0	0	0	0	0	1.84	0	0	0	0	0.09	0	0	0	0	0	0	0	0	0	0	0	0	0	0	0	0	0	0	0	-0.21128989128439	-0.21128989128439	-0.21128989128439	-0.21128989128439	-0.21128989128439	-0.21128989128439	-0.21128989128439	-0.21128989128439	-0.21128989128439	-0.21128989128439	5.22187874174279	-0.21128989128439
ENSG00000261272	MUC22	Tissue enriched	esophagus	Group_enriched	esophagus,vagina	0	0	0	0	0	0	0	13.47	0	0	0	0.01	0	0	0.01	0	0	0	0	0	0	0	0.01	0	0	0	0	0	0.09	0	0.13	0.01	-0.26606285431975	-0.26606285431975	-0.26606285431975	-0.26606285431975	-0.26606285431975	-0.26606285431975	-0.26606285431975	-0.26606285431975	-0.26606285431975	-0.26606285431975	4.3094484378698	-0.26606285431975
ENSG00000172382	PRSS27	Tissue enriched	esophagus	Group_enriched	esophagus,vagina	0.15	0.29	0.23	0.53	0.08	0.09	0.38	154.61	0.28	0.22	0.21	0.18	0.18	0.06	0.17	0.29	0.07	0.07	0.21	0.18	0.07	1.48	0.04	1.91	0.06	0.03	0.26	0.05	0.84	0.36	23.57	0.88	-0.219370695025117	-0.234703856894652	-0.231828889044114	-0.217773490663707	-0.234064975150088	-0.139191036082338	-0.205634737516991	-0.199565360943634	-0.211704114090349	-0.23278721166096	5.18524942311383	-0.223523426364783
ENSG00000110484	SCGB2A2	Tissue enriched	esophagus	Group_enriched	breast,skin	0	0	0	0	0.31	0.04	0.91	67.57	0.04	2.26	0.07	0.04	0.25	0.06	0	0	0	0	0	0	0	6.12	0.47	0.06	0.07	0	0	0.11	0.42	0	0.09	0.32	-0.173589239479076	-0.285449244579883	-0.285696722467274	-0.285449244579883	-0.285449244579883	-0.286191678242057	-0.285696722467274	4.42974694388399	0.441888266462752	-0.285944200354665	-0.256989287529899	-0.285696722467274
ENSG00000137440	FGFBP1	Tissue enriched	esophagus	Enhanced	esophagus,vagina	0.02	1.62	0.04	0.13	13.4	1.43	0.54	229.17	0.88	0.14	0.33	0.01	0.27	0.01	2.11	0.01	0	0	1.35	0.83	13.09	0.21	0	25.02	0.72	1.06	0.03	1.91	0.02	0.58	31.85	2.67	-0.297217958352455	-0.303504820531993	-0.303701284975104	-0.299379067226671	-0.304290678304436	-0.304880071633767	-0.304880071633767	-0.281304338460498	-0.249673563119695	0.221841100345696	4.7568298406672	-0.276785656268955
ENSG00000176782	DEFB104A	Tissue enriched	esophagus	Not_detected		0	0	0	0	0	0	0	1.84	0	0	0	0	0.09	0	0	0	0	0	0	0	0	0	0	0	0	0	0	0	0	0	0	0	-0.182574185835055	-0.182574185835055	-0.182574185835055	-0.182574185835055	-0.182574185835055	-0.182574185835055	-0.182574185835055	-0.182574185835055	-0.182574185835055	-0.182574185835055	5.29465138921661	-0.182574185835055
ENSG00000167759	KLK13	Tissue enriched	esophagus	Tissue_enriched	esophagus	0.03	0	0	0	0.36	0.59	0.32	313.7	0.65	0.14	0.43	0.04	0	0	0.73	0	0.2	1.17	0.02	0.29	0.06	0.35	0	5.67	0.21	0.31	0	0.37	2.51	0.33	43.55	0.24	-0.221070901980329	-0.222172675725558	-0.222907191555712	-0.221805417810482	-0.223274449470788	-0.223274449470788	-0.223274449470788	-0.214643888466489	-0.22088727302279	-0.218316467617255	5.21856970717598	-0.220152757192637
ENSG00000143369	ECM1	Tissue enriched	esophagus	Tissue_enriched	esophagus	10.67	9.64	0.43	4.97	13.14	6.92	45.4	727.17	19.72	16.55	75.65	16.54	4.76	21.5	12.13	1.11	3.6	0.86	38.95	10.09	15.01	0.93	1.6	48.81	9.16	27.17	5.21	6.63	2.93	3.44	110.8	19.21	-0.0787540690113458	-0.215485722163614	-0.203134644079885	-0.227575861977969	-0.283851548739748	-0.232098791980461	-0.255235318531672	-0.171996010601188	-0.147728751549354	-0.230098265248589	5.24508246161464	-0.202177870425512
ENSG00000204544	MUC21	Tissue enriched	esophagus	Group_enriched	esophagus,vagina	0	0	0	0.01	0.03	0	0.04	746.04	0.08	0.01	0.39	0.14	0	0.01	0.53	0.01	0	0	0	0.04	0	0.01	0	0	0	0.02	0.01	0.15	0.04	0.02	31.05	0.26	-0.216042388010289	-0.219242553445609	-0.219554764707591	-0.218383972475157	-0.219866975969574	-0.220023081600565	-0.220023081600565	-0.2193986590766	-0.218618130921644	-0.218774236552635	5.17529973671774	-0.219164500630113
ENSG00000178690	DYNAP	Tissue enriched	esophagus	Tissue_enriched	esophagus	0.07	0	0.04	0	0	0.04	0.04	23.31	0	0	0	0	0	0	0	0	0.02	0	0	0	0.01	0	0	0.01	0.03	0.14	0.69	0	0.06	0	1.14	0	-0.197479976091051	-0.192377134331593	-0.197479976091051	-0.192377134331593	-0.197479976091051	-0.197479976091051	-0.197479976091051	-0.197479976091051	-0.192377134331593	-0.192377134331593	5.28807491532704	-0.197479976091051
ENSG00000155918	RAET1L	Tissue enriched	esophagus	Group_enriched	esophagus,vagina	0.01	0.15	0.04	0.27	0.09	0	0.05	35.09	0.02	0.09	0.07	0.04	0.06	0.02	0.12	0.02	0.02	0	0.08	0.12	0.08	0.07	0	2.49	0	0.06	0.01	0.01	0.17	0.16	5.79	0.25	-0.232603610446898	-0.230608154823962	-0.23659452169277	-0.23659452169277	-0.238589977315706	-0.238589977315706	-0.234599066069834	-0.22661724357809	-0.234599066069834	-0.232603610446898	5.16909476084065	-0.234599066069834
ENSG00000166535	A2ML1	Tissue enriched	esophagus	Group_enriched	esophagus,vagina	0.01	0.02	0.02	1.91	0.01	0	0.15	347.3	0.88	0.12	0.05	0.15	0.03	0.02	0.05	0.03	0.21	0.11	0.4	0.42	0.05	0.07	0.05	50.39	0	0.17	0	0.08	4.88	0.05	42.85	0.26	-0.240146791534685	-0.243999145152404	-0.24433413242351	-0.230264667037059	-0.244669119694616	-0.242156715161321	-0.233782033383672	-0.243161676974639	-0.242491702432427	-0.243831651516851	5.14644852784932	-0.243161676974639
ENSG00000172005	MAL	Tissue enriched	esophagus	Tissue_enriched	esophagus	1.5	8.87	6.52	56.84	5.35	1.73	1.08	1810.99	8.97	2.51	2.67	4.89	175.52	0.24	12.41	20.18	1.72	0.24	2.71	3.46	5.41	4.29	0.53	7.77	2.98	1.97	7.89	20.04	0.46	18.73	285.31	5.22	-0.277607299247116	-0.288697293373333	-0.281502545117895	-0.25212780861002	-0.253915039068378	-0.242687565676132	-0.0290447862694083	-0.283335601998261	-0.252494419986094	-0.255473137416689	5.14599557195949	-0.264042678332403
ENSG00000128536	CDHR3	Tissue enriched	fallopiantube	Enhanced	fallopiantube	0.73	0.59	0.35	1.57	1.17	1.51	1.24	0.18	78.96	0.44	0.21	0.03	0.8	0.35	10.17	0.58	0.71	0.12	0.09	0.45	0.96	0.15	0.23	0.33	1.59	1.83	0.22	2.86	0.32	0.86	0.64	0.21	-0.235086444222837	-0.506529854277198	-0.506529854277198	-0.462111841722848	-0.590430544657636	1.89697815838596	0.120257656211962	-0.358469812429365	0.322606380070667	0.130128325668484	-0.536141862646764	4.54231757273391
ENSG00000081148	IMPG2	Tissue enriched	fallopiantube	Not_detected		0.14	0.2	0.06	0.1	0.03	0.08	0.15	0.02	9.96	0.05	0.13	0.05	0.13	0.02	0.07	0.23	0.09	0	0.03	0.13	0.07	0.04	0.02	0.05	0.09	0.14	0.17	0.05	0.1	0.06	0.12	0.09	-0.211050698951572	-0.211050698951572	0.113642684050846	-0.0487040074503627	-0.860437464956408	-0.373397390452781	-0.0487040074503627	0.275989375552055	0.113642684050846	-0.53574408195399	-0.860437464956408	4.33465666308228
ENSG00000186329	TMEM212	Tissue enriched	fallopiantube	Group_enriched	fallopiantube,lung	0	0	0	0	0.02	0.03	0.23	0	27.34	0	0.01	0	0	0	2.54	0	0	0	0	0.06	0	0	0	0	0	0.01	0	0	0.29	0.01	0	0	-0.283496258539594	-0.283496258539594	-0.283496258539594	-0.283496258539594	-0.283496258539594	-0.283496258539594	-0.206179097119705	-0.283496258539594	0.373699613529464	-0.283496258539594	-0.283496258539594	4.97407071801287
ENSG00000160472	TMEM190	Tissue enriched	fallopiantube	Enhanced	fallopiantube,testis	1.24	0.07	0	0	0.04	0.11	0.3	0	130.14	0	0.14	0.03	0.08	0	16.19	0	0	0	0.38	0.18	0.02	0	0	0.19	0	0.1	0.04	0.92	12.96	0	0	0	-0.342750089261596	-0.323300855724601	-0.343773733131964	-0.338655513780123	-0.343773733131964	-0.185108933224904	-0.302827978317239	-0.326371787335706	0.402462648366403	-0.326371787335706	-0.326371787335706	2.11808977510339
ENSG00000169314	C22orf15	Tissue enriched	fallopiantube	Enhanced	fallopiantube,testis	0.14	0.19	0.29	0	0.04	0.09	0.24	0.06	19.45	0.02	0.16	0	0	0.03	1.53	0.26	0.43	0	0.05	0.1	0.09	0	0	0	0.08	0.19	0.18	0	1.42	0	0.18	0.06	-0.498359375502824	-0.487084276509547	-0.408158583556611	-0.295407593623846	-0.453258979529718	-0.475809177516271	-0.171381504697804	-0.419433682549888	0.11049597013411	-0.408158583556611	-0.498359375502824	2.32041537281632
ENSG00000103355	PRSS33	Tissue enriched	fallopiantube	Group_enriched	blood,fallopiantube	0	0.5	0.08	0.05	0.17	0.33	0.06	0.04	4.86	0.02	0.42	0.01	0.01	0.02	0.1	0.01	0	0	0.03	0.01	0.12	0.49	0	0	0.56	0.34	0.42	0.58	0.03	0.02	0.01	0.5	-0.303176667841401	-0.303176667841401	-0.303176667841401	-0.303176667841401	2.22329556417027	-0.237268696571531	-0.259238020328154	-0.259238020328154	-0.215299372814908	-0.237268696571531	-0.259238020328154	4.7058291486687
ENSG00000150551	LYPD1	Tissue enriched	fallopiantube	Enhanced	brain.cerebrum,pituitary	1.18	0.51	0.04	12.73	0.39	0	1.27	0.21	81.7	0.3	2.82	0.41	1.23	0.2	0.21	0.91	0.13	0.56	0.11	0.35	0.25	5.23	0.02	0.37	0.19	0.66	0.21	0.16	0.44	0.22	1.29	0.26	-0.363120655934251	-0.363120655934251	-0.385674733942589	-0.367631471535918	-0.412739627552595	0.390185549544257	2.47869317311641	-0.322523315519241	-0.390185549544257	-0.254861081494226	-0.308990868714238	0.877353634524369
ENSG00000133115	STOML3	Tissue enriched	fallopiantube	Group_enriched	brain.cerebrum,cervix,fallopiantube,lung	0	0	0.01	0.01	0.09	0.07	0.57	0.02	30.29	0.01	0.01	0	0.01	0	1.37	0	0	0	0.09	0.08	0.09	0	0	0.02	0.03	0	0	0.02	0.08	0	0.01	0.02	-0.37565579837443	-0.37565579837443	-0.37565579837443	-0.350777930932415	-0.37565579837443	-0.37565579837443	0.893115441168348	-0.350777930932415	1.76384080163888	-0.126877123954278	-0.350777930932415	4.4008947504925
ENSG00000187492	CDHR4	Tissue enriched	fallopiantube	Group_enriched	cervix,fallopiantube,lung,testis	0	0.03	0.01	0.01	0.02	0	1.3	0.02	52.86	0.09	0.15	0.05	0.02	0	5.96	0.04	0.04	0	0.13	0.11	0.07	0.02	0	0.52	0.01	0.19	0.02	0.04	3.14	0.01	0.02	0.17	-0.298260796237978	-0.360678935787165	-0.265215898829585	-0.334977348913971	-0.368022246322364	-0.360678935787165	-0.272559209364784	-0.342320659449169	1.06025165277374	-0.345992314716768	-0.357007280519566	4.46754774110584
ENSG00000197745	SCGB1D4	Tissue enriched	fallopiantube	Group_enriched	cervix,fallopiantube,uterus	0	0	0.08	0	0	0	7.26	0	48.28	0	0	0	0	0	0	0	0	0	0.05	0	0	0	0	0	0	0	0	0	0.53	0	0	0	-0.338807318446036	-0.338807318446036	-0.338807318446036	-0.338807318446036	-0.338807318446036	-0.33243476700191	-0.326062215557784	-0.33243476700191	2.24844856786915	-0.338807318446036	-0.338807318446036	4.00727276644794
ENSG00000204396	VWA7	Tissue enriched	fallopiantube	Tissue_enriched	pituitary	0.64	0.43	0.11	2.23	1.16	1.93	2.45	0.4	26.21	0.12	1.01	2.68	1.84	0.19	1.73	0.32	0.5	0.47	0.05	0.42	0.8	0.46	1.92	0.64	2.51	2	0.43	4.66	0.37	0.91	0.37	0.44	-0.459448119812384	-0.44043647347532	-0.46367293010951	-0.326366595452935	-0.404525585949754	0.383401534464128	0.0327422798027217	-0.273556466738868	-0.360165077829938	-0.153149373270795	-0.415087611692568	0.470010145555198
ENSG00000185372	OR2V1	Tissue enriched	fallopiantube	Not_detected		0	0	0	0	0	0	0.01	0	0.88	0	0.02	0	0	0.02	0	0	0	0	0	0	0	0	0	0	0	0	0	0	0.04	0	0	0	-0.297501666660481	-0.297501666660481	-0.297501666660481	-0.160193205124874	-0.297501666660481	-0.297501666660481	-0.160193205124874	-0.297501666660481	0.389040641017552	-0.297501666660481	-0.297501666660481	4.92021987169256
ENSG00000174697	LEP	Tissue enriched	fat	Tissue_enriched	adipose	0.77	4.27	0	0.02	0.7	0.04	0.02	0.14	0.05	210.55	1.29	0.28	0.04	0	0.02	0.14	0.01	0.53	4.65	0.03	0.39	0.5	0.08	0	0.11	0.1	0.16	0.04	0.22	0.02	0.03	0.06	5.26240995032334	-0.201234900880245	-0.179711158327257	-0.202685939704042	-0.186724512642276	-0.217438167745978	-0.217921847353911	0.377971429618718	-0.215261609510283	-0.204378818331806	-0.217680007549945	-0.214294250294418
ENSG00000126545	CSN1S1	Tissue enriched	fat	Tissue_enriched	breast	0.06	0.46	0.03	0.1	0.21	0	0	0	0	10.63	0.31	0	0	0	0	0.03	0.03	0	0	0	0.11	1	0	0	0	0	0.06	0	0.33	0	0.1	0	0.119488215885741	-0.19363364817761	-0.191922599740105	-0.194489172396362	-0.194061410286986	-0.19577245872449	-0.180800784896325	5.28599897293103	-0.19577245872449	-0.190639313411976	-0.195344696615114	-0.194489172396362
ENSG00000166819	PLIN1	Tissue enriched	fat	Group_enriched	adipose,breast	9.31	3.15	0.21	1.85	5.84	0.33	0.34	1.14	0.54	642.06	6.87	2.71	0.47	11.34	0.17	1.45	0.63	1.29	0.19	0.75	3.31	9.34	0.91	0.37	0.8	1.28	0.28	0.38	4.84	0.91	0.16	1.39	5.17649317192884	-0.222545266331547	-0.165198053909305	-0.174046549576018	-0.263203543888722	-0.258947305466759	-0.244386489812674	0.850250828551716	-0.256707179981515	-0.221537209863187	-0.261747462323314	-0.255587117238893
ENSG00000181092	ADIPOQ	Tissue enriched	fat	Tissue_enriched	adipose	8.53	2.47	0.06	0.01	4.58	0	0.05	1.14	0.15	668.97	8.53	4.07	0.07	0	0	1.28	0	1.54	0	0.05	5.64	9.75	0.41	0	0.79	1.21	0	0.32	0.1	0.72	0.01	0.75	5.19803028338129	-0.214418101147287	-0.147174193733012	-0.204811828659533	-0.243694360157583	-0.24735389253387	-0.247201412018192	0.744836822986962	-0.247658853565227	-0.201457257314603	-0.24735389253387	-0.24735389253387
ENSG00000184811	TUSC5	Tissue enriched	fat	Enhanced	adipose	1.02	1.25	0.01	0.02	0.59	0.01	0.05	0.15	0.1	93.49	0.82	0.61	0.01	0	0.04	0.14	0.05	0.13	0.03	0.03	0.17	1.53	0.21	0.01	0.11	0.15	0.02	0.05	0.29	0.07	0.02	0.06	5.12840519934002	-0.23648362896619	0.440644216746632	-0.175762925410421	-0.271444034043754	-0.277577438443327	-0.272670714923669	0.909236312873983	-0.238323650286062	-0.242617033365763	-0.276964098003369	-0.268377331843968
ENSG00000197766	CFD	Tissue enriched	fat	Expressed_in all		6.04	6.01	8.5	0.74	90.1	15.94	1.68	6.94	4.72	503.06	8.52	7.99	1.01	1.27	42.16	1.45	0.81	1.89	17.84	38.08	6.92	16.54	25.9	42	28.47	3	7.88	28.4	9.61	1.28	0.53	9.73	3.21499878488099	-0.786469764923489	-0.0316731652520953	1.36038199891407	-0.50326290423618	-0.901650138924845	-0.896762304781003	1.12317828310998	0.392705846295588	-0.211085430296644	-0.349267376739609	0.083794728404781
ENSG00000130876	SLC7A10	Tissue enriched	fat	Enhanced	adipose	0.06	0.01	0.01	3.48	0.08	0	0	0	0	21.67	0.03	0.03	0.15	0	0	0.16	0	0.04	0.29	0.03	0.02	0.31	0	0.07	0.01	0	0.02	0	0.28	0.31	0.25	0	4.64997311477686	-0.289126491349491	-0.306481022642978	-0.23706289746903	-0.417550022921293	0.502240135633509	1.5712792633123	1.21724682492517	-0.375899147816925	-0.38284096033432	-0.431433647956083	-0.393253679110412
ENSG00000157150	TIMP4	Tissue enriched	fat	Expressed_in all		4.57	2.11	0.2	12.56	3.49	0.65	0.58	1.12	1.6	84.99	2.76	5.29	0.83	0.19	0.25	0.33	0.77	0.28	2.81	4.31	2.29	2.27	2.94	0.12	1.24	2.36	0.43	0.81	0.27	1.65	0.07	1.35	4.80388636146806	-0.338403130097287	0.531667156295562	-0.246682689950457	-0.528213485401144	0.848867011803351	-0.413987566884953	1.10576917054794	-0.140524773113848	-0.319719336734044	-0.481504001993036	-0.264517219979007
ENSG00000123612	ACVR1C	Tissue enriched	fat	Enhanced	adipose	2.23	0.57	0.1	2.09	3.28	3.41	0.16	0.19	0.2	22.98	0.36	0.24	0.36	0.85	0.14	0.49	3.16	0.28	0.15	0.26	2.64	0.45	0.08	0.07	2.77	0.19	0.12	1.86	0.45	0.28	0.33	0.1	5.067338336287	-0.346749438511455	-0.208849085443499	-0.280797095739824	-0.394714778709005	-0.298784098313905	-0.136901075147174	0.738466383458113	-0.268805760690436	0.570587692766688	-0.37073210861023	-0.364736441085536
ENSG00000124003	MOGAT1	Tissue enriched	gallbladder	Enhanced	liver	0	0	0	0.1	0.05	0	0.21	0.14	0.01	0.39	8.54	0.12	0.44	0.49	0.24	0	0	0	0	0.04	0.04	0.09	0.08	0.02	0	0.01	0	0.1	0.09	0.04	0.01	0	1.49326428307285	-0.562336866093891	-0.385129870476068	-0.526895466970326	-0.526895466970326	-0.562336866093891	-0.420571269599633	1.17429169096077	-0.314247072228939	-0.491454067846762	-0.137040076611116	-0.562336866093891
ENSG00000162344	FGF19	Tissue enriched	gallbladder	Enhanced	smallintestine	0	0.01	0	0	0.01	0.11	0.19	0.04	0.01	0.01	167.22	0.02	0	0.04	0	0.04	0	0.03	0	0	0	0.01	0	0.01	6.19	0.02	0	0.01	0.14	0.03	0	0.03	-0.326430067120492	-0.326430067120492	-0.326430067120492	-0.326430067120492	-0.326430067120492	0.390123738753759	-0.278659813395542	-0.0875787984957419	-0.326430067120492	-0.326430067120492	-0.326430067120492	-0.278659813395542
ENSG00000117983	MUC5B	Tissue enriched	gallbladder	Group_enriched	cervix,colon,esophagus	0	1.3	0.01	0.04	23.92	0.17	0.19	11.71	0.19	0.07	177.83	0.01	0.05	0.01	1.46	0.01	0.01	0.33	0.06	0.06	11.88	21.38	0.02	0.01	0.01	0.25	0.01	4.49	0.05	0.09	0.36	0.04	-0.320869027487358	-0.320869027487358	-0.320029276041434	-0.320029276041434	-0.320869027487358	-0.320029276041434	-0.320029276041434	-0.237733634340934	4.64290176936627	1.97501142566741	1.10502892769069	-0.261246674826791
ENSG00000140835	CHST4	Tissue enriched	gallbladder	Enhanced	pancreas,liver	0.7	0.22	0	0.01	0.02	0	0.13	0.18	5.23	0.01	64.14	0.01	0.01	1.49	0.08	1.05	0.04	2.59	0	0.02	0.03	0.16	0.02	0	0	0.15	0.03	0.13	0.05	0.02	1.61	0.07	-0.183994056241055	1.36790469288478	-0.430887039056529	-0.395616612940033	-0.448522252114777	-0.430887039056529	-0.430887039056529	-0.2368996954158	-0.0605475648333186	-0.377981399881785	-0.219264482357552	0.133439778807411
ENSG00000120937	NPPB	Tissue enriched	heart	Tissue_enriched	heart	0	0	0	0	0.01	0	0.13	0	0.03	0	0.38	2645.32	0.01	0	0.16	0.52	0.66	0.76	0.87	0	0	0.52	0	0.03	0	0.03	0	0	0.86	0.35	0	0.29	-0.182123958828153	-0.183562056112913	-0.181183664449655	-0.18378330184903	-0.182179270262182	-0.182234581696211	-0.178307469880133	-0.182898318904562	-0.182455827432328	-0.183340810376796	-0.183285498942767	-0.183727990415001
ENSG00000145244	CORIN	Tissue enriched	heart	Enhanced	heart	0.14	0.11	0.01	0.1	0.04	0.06	0.69	0.92	0.05	0.07	5.46	33.06	0.6	0.02	1.84	0.07	0.1	0.03	0.44	3.19	0.06	0.04	0	6.54	0.11	0.84	0.46	0.32	2.82	0.14	0.2	0.93	-0.369431685615986	-0.435279145361873	-0.307699692104217	-0.110157312866557	-0.427048212893637	-0.398239949254812	-0.431163679127755	-0.254198631060684	-0.0484253193547876	-0.40235541548893	-0.348854354445397	0.140886127414637
ENSG00000179284	DAND5	Tissue enriched	heart	Enhanced	heart	0.32	0.03	0.08	0.47	0.4	0.15	0.04	0.04	0.06	0.02	0.2	4.86	0.01	0	0.02	0.01	0	0.02	0	0.01	0.22	0.13	0.02	0.02	0.17	0.24	0.01	0.08	0.15	0.14	0.01	0.07	-0.363472452807017	1.02196066327354	-0.200480321503422	-0.314574813415939	-0.396070879067736	0.207000006755566	-0.118984255851625	-0.26567717402486	-0.314574813415939	0.369992138059161	-0.314574813415939	-0.314574813415939
ENSG00000163217	BMP10	Tissue enriched	heart	Tissue_enriched	heart	0	0.04	0	0	0	0	0	0	0	0	0.01	252.97	0	2.51	0	0.04	0.22	0.23	0.24	0	0	0.09	0	0	0	0	0.03	0.01	0.06	0	0.03	0.02	-0.183863217785672	-0.185137096892733	-0.184500157339202	-0.185137096892733	-0.183863217785672	-0.185137096892733	-0.185137096892733	-0.184500157339202	-0.184500157339202	-0.185137096892733	-0.185137096892733	-0.184500157339202
ENSG00000175206	NPPA	Tissue enriched	heart	Tissue_enriched	heart	0.08	0.39	0.18	7.14	0.1	0	0.15	0.12	0.04	0.18	0.43	19630.88	0.04	0.04	0.11	0.42	9.65	13.47	8.5	0.23	0.08	12.67	0.04	0.15	0.15	0.62	0.22	0.25	0.83	0.39	0.1	0.23	-0.182686577657705	-0.183541040073668	-0.183398629671008	-0.183993402529178	-0.182937890132988	-0.182862496390403	-0.183130563030705	-0.182812233895346	-0.183239465103328	-0.18305516928812	-0.183582925486215	-0.183633187981272
ENSG00000140675	SLC5A2	Tissue enriched	kidney	Group_enriched	kidney,testis	0	0	0.02	0	0.02	0.2	0	0	0.06	0	0	0	18.14	0.03	0.07	0.02	0	0	0.02	0	0	0	0	0	0.24	0	0	0	0.91	0.05	0	0	-0.260807141499788	-0.264034286991639	-0.243057841294605	-0.249512132278308	-0.254352850516085	-0.201104949900537	-0.252739277770159	-0.246284986786457	-0.233376404819051	-0.20755924088424	-0.260807141499788	-0.223694968343497
ENSG00000160801	PTH1R	Tissue enriched	kidney	Tissue_enriched	kidney	17.65	0.86	0.04	3.75	1.19	0.83	4.21	0.73	3.78	9.11	3.08	2.59	98.67	3.67	4.62	1.54	4.62	0.35	11.64	2.14	0.42	0.44	0.74	1.47	1.08	1.69	7.58	0.75	2.19	0.61	0.29	0.97	-0.066233428889856	0.178703983771507	-0.208940607876879	-0.247341812404296	-0.383302833839206	-0.269656025845903	-0.206086464297139	-0.200637644735816	-0.0109668304821543	-0.311170841551219	-0.348793643284162	-0.13577074519626
ENSG00000184022	OR2T10	Tissue enriched	kidney	Tissue_enriched	kidney	0	0.03	0	0.02	0	0	0	0	0.1	0	0	0	3.31	0	0	0.06	0	0.06	0.03	0.52	0.02	0	0	0.02	0	0	0.02	0.02	0.05	0.03	0.06	0	-0.228837298390174	-0.228837298390174	-0.228837298390174	-0.157325642643245	-0.228837298390174	-0.228837298390174	-0.228837298390174	-0.228837298390174	-0.157325642643245	-0.228837298390174	-0.228837298390174	-0.0858139868963154
ENSG00000150201	FXYD4	Tissue enriched	kidney	Tissue_enriched	kidney	0	0	0	0.09	0.13	0	0.03	0.13	0	0.09	0	0.09	65.43	0	0.19	0	0	0	0	0.05	0.04	2.31	0.28	0	0	0	0	3.34	0.22	0	0.01	2.86	-0.208367105997421	-0.207679728256061	-0.208367105997421	-0.121070132844774	-0.208367105997421	-0.200805950842467	-0.16093804184362	-0.207679728256061	-0.207679728256061	-0.199431195359748	-0.206992350514702	-0.208367105997421
ENSG00000144035	NAT8	Tissue enriched	kidney	Tissue_enriched	kidney	0.12	0.07	0.01	0.47	1.11	1.17	0.15	0.02	0.66	0.18	0.71	0.01	626.15	29.73	0.08	0.07	1.12	0	0	0.21	0.12	0.06	0	0.04	4.78	0.3	0.85	0.41	0.29	0	0.01	0.07	-0.198898697787355	-0.1964115871991	-0.198516065389162	-0.197176851995486	-0.200046594981934	-0.1964115871991	-0.197368168194583	-0.194307109009039	-0.196602903398197	-0.193733160411749	-0.199855278782837	-0.194689741407232
ENSG00000197891	SLC22A12	Tissue enriched	kidney	Tissue_enriched	kidney	0	0	0.01	0.06	0.08	0	0	0	0	0.31	0.02	0	70.13	0.04	0	0.01	0	0	0	0.01	0	0	0	0	0	0	0	0.03	0.03	0	0	0	-0.173438437818746	-0.18337317521926	-0.18337317521926	-0.18337317521926	-0.18337317521926	-0.180723911912456	-0.182710859392559	-0.182048543565858	-0.182710859392559	-0.18337317521926	-0.18337317521926	-0.18337317521926
ENSG00000086991	NOX4	Tissue enriched	kidney	Enhanced	kidney,artery	0.45	0.72	0	0.52	0.33	0.17	3.84	0.33	0.44	2.97	2.71	1.65	94.53	0.13	0.99	0.29	0.49	0.07	2.6	0.75	0.29	0.38	0.16	0.06	0.16	3.13	0.11	0.34	0.47	1.2	0.38	1.77	0.780561721733157	-0.45724046734035	2.6309281340683	-0.343176784388184	-0.486812533290912	-0.486812533290912	-0.448791305640189	0.0666075580695982	-0.27135890993682	-0.444566724790109	-0.45301588649027	-0.27135890993682
ENSG00000144214	LYG1	Tissue enriched	kidney	Expressed_in all		0.29	1.11	0.48	0.19	0.57	0.72	1.27	0.24	0.68	0.41	0.6	0.21	14.56	0.2	0.46	1.17	0.6	0.03	0.37	0.36	0.84	0.36	0.47	0.72	0.6	0.62	0.93	0.43	2.4	0.34	1.06	0.51	-0.406252074917727	-0.409344579928519	-0.406252074917727	-0.350586984723469	-0.273274359453665	0.178231372121987	-0.427899609993272	-0.0413364836442549	0.00505109151762715	-0.25162682437812	-0.46810217513357	-0.267089349432081
ENSG00000166589	CDH16	Tissue enriched	kidney	Tissue_enriched	kidney	0	0	0	0.13	0.26	1.18	0.3	0.12	11.06	0.03	0.38	0.02	146.62	0.07	0.08	0	0.02	0	0.04	0.05	0.16	0	0	0	0.55	0	0	0.14	0.02	25.93	0.03	0	-0.20158766747256	-0.20158766747256	-0.201212306393568	-0.201775348012056	-0.201775348012056	-0.201775348012056	-0.201775348012056	-0.201775348012056	-0.200273903696089	-0.196144931827179	-0.135899478648991	-0.185259460536416
ENSG00000151704	KCNJ1	Tissue enriched	kidney	Tissue_enriched	kidney	0.04	0.1	0.09	0.29	0.12	0.04	0.04	0.07	0.03	0.13	0.06	0.06	148.72	0.06	0.1	0.09	0	0.05	0.05	0.1	0.03	0.02	0	0.74	0.04	0.05	0.1	0.1	0.11	0.53	0.28	0.03	-0.168205950548096	-0.194777498504473	-0.192361903235711	-0.192361903235711	-0.194777498504473	-0.187530712698188	-0.0933224972164879	-0.185115117429427	-0.187530712698188	-0.194777498504473	-0.192361903235711	-0.175452736354381
ENSG00000152779	SLC16A12	Tissue enriched	kidney	Enhanced	kidney,pancreas	2.2	0.1	0	0.17	0.33	0.11	1.42	0.21	4.25	0.69	0.14	2.19	62.12	0.77	2.25	0.08	0.8	2.1	10.15	0.7	0.23	0.08	0.39	0.17	0.12	0.23	0.09	0.59	1.57	5.31	0.06	0.23	-0.139564315261039	-0.550174385642936	-0.456413030988802	-0.501677133235626	-0.634236289815608	-0.585739037408298	-0.569573286605861	0.0382589435657673	0.1837507007877	-0.572806436766348	-0.598671638050247	-0.317387574087845
ENSG00000164325	TMEM174	Tissue enriched	kidney	Tissue_enriched	kidney	0.02	0	0	0.04	0.08	0	0	0	0	0	0.02	0	108.86	0.01	0	0	0.01	0	0	0.02	0.01	0	0	0	0	0	0	0.05	0.01	0.08	0	0.03	-0.185430404388475	-0.185430404388475	-0.185430404388475	-0.185430404388475	-0.185430404388475	-0.185430404388475	-0.185430404388475	-0.185430404388475	-0.185430404388475	-0.182233328450743	-0.185430404388475	-0.182233328450743
ENSG00000124568	SLC17A1	Tissue enriched	kidney	Tissue_enriched	kidney	0.02	0	0	0.1	0.12	0	0.01	0.02	0.01	0.01	0.07	0	108.74	15.9	0.15	0	0.04	0.02	0	0.02	0.03	0	0	0	0.01	0	0	0.03	1.69	0	0.01	0.03	-0.203911224128053	-0.201281242733452	-0.222321093890259	-0.223636084587559	-0.218376121798358	-0.222321093890259	-0.223636084587559	-0.222321093890259	-0.222321093890259	-0.215746140403757	-0.223636084587559	-0.222321093890259
ENSG00000171365	CLCN5	Tissue enriched	kidney	Mixed		1.89	2.19	0.67	1.2	2.71	3.88	4.61	2.19	4.34	1.4	5.11	0.55	36.6	5.9	2.16	1.9	4.37	0.34	4.69	1.02	2.77	0.65	0.68	3.4	2.9	3.83	1.51	1.78	2.54	2.7	1.43	1.87	-0.396708029920525	-0.239483135810725	-0.793188197675675	-0.868382712249927	-1.21701182527601	0.847419393035287	-0.936741361862883	-0.458230814572187	-0.601783978759396	-0.376200435036638	-0.506081869301256	0.450939225280138
ENSG00000010932	FMO1	Tissue enriched	kidney	Enhanced	kidney	5.07	0.59	0.02	0.18	0.52	0.14	3.25	2.27	4.45	3.17	5.7	0.49	159.6	1.27	0.71	0.39	4.34	0.88	1.83	0.64	0.3	1.93	0	7.85	18.73	3.81	0.02	0.48	2.02	0.9	10.35	4.13	0.169600326463612	0.408305156126407	-0.500735154096294	-0.500735154096294	-0.546514162524775	-0.543244233351312	-0.539974304177849	0.990352549002813	0.0518828762189455	-0.536704375004386	-0.0331352822910912	0.460624022901815
ENSG00000187783	TMEM72	Tissue enriched	kidney	Enhanced	kidney,colon	0.01	0.06	0.21	0.01	4	0.51	0.02	0.01	0.08	0.02	0.01	0.13	35.89	0.02	0.02	0.01	0.03	1.68	0	0.02	5.85	1.07	0.01	0.01	0.19	0.17	0.01	0.14	1.75	0.15	0.06	0.01	-0.271591524353712	-0.276363264166662	-0.276363264166662	-0.276363264166662	-0.276363264166662	-0.223874126224217	-0.257276304914864	-0.271591524353712	-0.276363264166662	1.17901737878295	-0.276363264166662	-0.264433914634288
ENSG00000158089	GALNT14	Tissue enriched	kidney	Enhanced	kidney	1.33	0.64	3.01	3.24	0.13	0.73	0.09	4.44	1.21	0.9	2.2	0.04	27.88	0.45	0.51	2.01	0.13	0.61	0.03	0.63	0.08	0.5	0.02	1.58	2.47	0.55	0.7	0.23	1.82	0.7	4.1	2.27	-0.476978524048596	-0.502792154333848	-0.511396697762265	-0.236051308052913	1.48915964934475	-0.162912688911367	-0.154308145482949	-0.279074025195	-0.408142176621258	-0.554419414904352	1.75159822391147	-0.356514916050755
ENSG00000198398	TMEM207	Tissue enriched	kidney	Tissue_enriched	kidney	0	0	0	0	0.01	0	0	0	0	0.02	0.01	0	12.7	0	0	0.03	0	0	0.02	0.01	0	0	0	0.01	0.03	0	0	0	0.13	0	0.01	0	-0.190618078837457	-0.190618078837457	-0.190618078837457	-0.190618078837457	-0.190618078837457	-0.190618078837457	-0.190618078837457	-0.190618078837457	-0.190618078837457	-0.190618078837457	-0.190618078837457	-0.190618078837457
ENSG00000158296	SLC13A3	Tissue enriched	kidney	Tissue_enriched	kidney	0.97	0.56	0.04	4.67	0.54	0.33	1.43	0.69	2.39	0.68	1.6	0.49	289.79	6.89	1.48	0.27	3.6	1.79	42.27	4.85	0.39	2.45	0.23	1.33	0.38	1.53	0.31	3.05	5.66	0.83	0.64	2.01	-0.21660934543926	-0.181748410510068	-0.220651192967283	-0.213577959793244	-0.243386585312408	-0.097880074303606	-0.0498831349083415	-0.191347798389121	-0.191347798389121	-0.236818583079372	-0.231261042728341	-0.199431493445166
ENSG00000112499	SLC22A2	Tissue enriched	kidney	Tissue_enriched	kidney	0	0	0	0.28	0.06	0	0.07	0.01	0	0.01	0.22	0	96.1	0.03	0	0.07	0	0	0.22	0.08	0.01	0	0.01	0	0.01	0.15	0	0.05	0.14	0	0.02	0.08	-0.189345081089767	-0.195706058058068	-0.144818242311658	-0.195706058058068	-0.195706058058068	-0.144818242311658	-0.182984104121466	-0.195706058058068	-0.189345081089767	-0.189345081089767	-0.195706058058068	-0.163901173216562
ENSG00000172940	SLC22A13	Tissue enriched	kidney	Tissue_enriched	kidney	0.01	0.04	0.04	0.01	0.02	0.02	0.03	0.04	0.01	0.01	0.03	0	6.74	0.02	0.01	0.01	0	0	0	0.03	0.06	0	0.01	0.02	0.05	0.01	0.02	0.06	0.13	0.01	0.02	0.04	-0.326328676130131	-0.287785919106887	-0.287785919106887	-0.0950721339906681	-0.0950721339906681	0.251812679218526	-0.326328676130131	-0.287785919106887	-0.287785919106887	-0.133614891013912	0.0976416511255511	-0.287785919106887
ENSG00000157322	CLEC18A	Tissue enriched	kidney	Enhanced	kidney	0.56	0.09	0.07	0.14	0.07	0.21	0.07	0.19	0.11	0.02	0.09	0.04	8.33	0.01	0.13	0.04	0.06	0.06	0.05	0.04	0.05	0.1	0.01	0.04	0.12	0.02	0.21	0.2	1.54	0.05	0.05	0.14	-0.347460715841051	-0.191493312221627	0.659828765867731	-0.288972939483767	0.087948285929842	-0.126506894046866	-0.249981088578911	-0.275975655848815	-0.275975655848815	-0.184994670404151	-0.256479730396387	-0.288972939483767
ENSG00000164363	SLC6A18	Tissue enriched	kidney	Tissue_enriched	kidney	0	0	0	0.04	0.03	0	0	0	0	0	0	0	5.84	0	0.01	0	0	0	0	0	0.02	0	0	0	0.05	0	0	0	0.02	0	0	0	-0.20863523395306	-0.20863523395306	-0.20863523395306	-0.20863523395306	-0.20863523395306	-0.20863523395306	-0.20863523395306	-0.20863523395306	-0.20863523395306	-0.0927267706458044	-0.20863523395306	-0.20863523395306
ENSG00000147003	TMEM27	Tissue enriched	kidney	Tissue_enriched	kidney	0.61	0.08	0.05	0.38	0.53	0.96	1.07	0.46	2	0.26	3.21	0.53	293.83	17.12	1.14	0.25	2.1	0.92	0.45	1.34	0.19	0.36	0.01	0.7	0.29	0.28	0.1	9.29	0.98	2.95	0.23	0.36	-0.227643584049739	-0.197386031830462	-0.229423440062638	-0.17335797565633	-0.247222000191624	-0.22675365604329	-0.203615527875607	-0.145770207456401	-0.196496103824012	-0.231203296075536	-0.22675365604329	-0.200945743856259
ENSG00000164893	SLC7A13	Tissue enriched	kidney	Enhanced	kidney	0	0	0	0.02	0.02	0	0	0	0	0	0.04	0	22.14	0.01	0	0	0	0	0	0.04	0	0	0	0.03	0	0	0.01	0.01	0.09	0	0	0	-0.266177593964025	-0.266177593964025	-0.266177593964025	-0.166360996227516	-0.266177593964025	-0.266177593964025	-0.266177593964025	0.133088796982013	-0.266177593964025	-0.266177593964025	-0.266177593964025	-0.266177593964025
ENSG00000165685	TMEM52B	Tissue enriched	kidney	Tissue_enriched	kidney	0.03	0.69	1.73	1.39	0.13	0.15	0.02	0.03	0.18	0.12	0.32	0	127.33	0.05	0.48	0.08	0.01	0.04	4.25	0.09	0.09	1	0	0.01	0.04	0.32	0.03	0.13	0.22	0.06	0.15	0.2	-0.192520048023676	-0.186519423150211	-0.183519110713478	-0.188019579368577	-0.177518485840013	-0.19101989180531	-0.125013018197192	-0.179018642058379	-0.189519735586943	-0.189519735586943	-0.19101989180531	-0.185019266931845
ENSG00000154025	SLC5A10	Tissue enriched	kidney	Tissue_enriched	kidney	0.04	0.53	1.32	0.04	0.08	0.06	0.04	0.16	0.03	0.06	0.07	0.12	29.47	0.04	0.07	0.57	0.04	0	0.05	0.04	0.05	0.02	0.05	0.46	0.06	0.04	0.76	0.14	0.24	0.02	0.56	0.06	-0.19530295704941	-0.187876989100763	-0.19530295704941	-0.199015941023733	-0.161886101280499	-0.199015941023733	-0.199015941023733	-0.191589973075087	-0.19530295704941	-0.191589973075087	-0.143321181408883	-0.19530295704941
ENSG00000070915	SLC12A3	Tissue enriched	kidney	Tissue_enriched	kidney	0.03	0.38	0.03	0.07	0.1	0.07	0.04	0.03	0.06	0.03	0.1	0.01	76.3	0.03	0.07	0.76	0.02	0.07	0.13	0.05	0.07	0.05	0.01	0.02	0.05	0.04	0.43	0.09	0.04	0.01	0.66	0.23	-0.188822761237168	-0.190490315796225	-0.188822761237168	-0.180484988441885	-0.185487652119055	-0.188822761237168	-0.183820097559998	-0.185487652119055	-0.187155206678112	-0.185487652119055	-0.187155206678112	-0.187155206678112
ENSG00000186510	CLCNKA	Tissue enriched	kidney	Group_enriched	kidney,pituitary,thyroid	0.81	0	0.02	0.07	0.13	0	0.32	0.06	0.41	0.34	0.15	0.06	32.88	0.05	0.24	0.04	0.47	0.44	0.07	0.26	0.09	3.33	0.08	0.06	0	0.15	0.09	1.49	1.34	3.1	0.03	0.09	-0.310545592003442	-0.120605147456212	-0.313078131264071	-0.333338445349109	-0.343468602391628	0.0364122867028319	-0.335870984609739	-0.26327152580502	-0.311389771756985	-0.312233951510528	-0.340936063130998	-0.308857232496355
ENSG00000010379	SLC6A13	Tissue enriched	kidney	Tissue_enriched	kidney	0.21	0	0.04	3.09	0.11	1.71	0.1	0.01	7.29	0.07	0.03	0.49	107.77	3.47	0.79	0.06	0.04	0	0.04	0.15	0.04	0.01	0.02	0.17	0.33	0.01	0.08	0.01	1.08	3.14	0.05	0.07	-0.265949616810286	-0.258968293924789	-0.264786062996037	-0.268276724438785	-0.260131847739039	-0.0472014997313867	0.0202846214950823	-0.268276724438785	-0.267113170624536	-0.267113170624536	-0.269440278253035	-0.185664403627073
ENSG00000167941	SOST	Tissue enriched	kidney	Group_enriched	artery,kidney	0.04	0	0	0.07	0.03	0	0.06	0	0.03	0.1	0.02	0.05	7.52	0.01	0.65	0	0.01	0.01	0	0.04	0.03	0.01	0	0	0	0	0.02	0.01	0.02	0.1	0.04	0	-0.242668839665301	-0.245540660253056	4.94958278299581	-0.245540660253056	-0.245540660253056	-0.245540660253056	-0.239797019077546	-0.245540660253056	-0.239797019077546	-0.245540660253056	-0.242668839665301	-0.245540660253056
ENSG00000081800	SLC13A1	Tissue enriched	kidney	Group_enriched	kidney,smallintestine	0	0	0	0.04	0.09	0.07	0.01	0	0	0.02	8.5	0	65.3	0.02	0	0	0	0.01	0	0	0.04	0	0	0	11.26	0	0	0.01	0.04	0	0	0	-0.266763552146948	-0.266763552146948	-0.266763552146948	-0.266763552146948	-0.266763552146948	-0.257811755095037	-0.266763552146948	-0.266763552146948	-0.266763552146948	0.0375975476180262	-0.266763552146948	-0.266763552146948
ENSG00000113073	SLC4A9	Tissue enriched	kidney	Tissue_enriched	kidney	0.02	0.01	0.02	0.09	0.03	0	0.02	0.01	0.01	0.01	0.04	0.03	6.57	0	0.01	0	0.01	0	0.03	0.1	0.01	0.01	0	0.03	0.01	0.01	0.02	0.02	0.2	0.03	0.01	0	-0.1905399645023	-0.197023365940942	-0.199184499753822	-0.1905399645023	-0.177573161625017	-0.179734295437898	-0.142995020618929	-0.197023365940942	-0.203506767379584	-0.194862232128061	-0.181895429250778	-0.199184499753822
ENSG00000205279	CTXN3	Tissue enriched	kidney	Group_enriched	brain.cerebrum,kidney,pituitary	0.01	0	0	1.69	0.04	0	0.02	0.14	0.01	0.03	0.05	0.03	62.1	0.03	0.25	0.01	0	0	0.01	0.7	0.02	0.12	3.43	0	0	0	0	0.04	0.1	0	0	0.05	-0.308999069119361	-0.308999069119361	-0.308999069119361	-0.308999069119361	-0.303927968422654	-0.268430263545703	1.65858800120305	-0.303927968422654	-0.303927968422654	-0.303927968422654	-0.298856867725946	-0.303927968422654
ENSG00000100652	SLC10A1	Tissue enriched	liver	Tissue_enriched	liver	0.04	0.03	0.08	0.03	0.13	0.05	0.01	0.01	0.07	0.02	0.25	0	0.11	139.52	0.05	0	0.01	0.03	0.02	0.02	0.06	0.02	0.01	0.05	0.04	0.02	0.05	0.05	0.1	0.05	0.01	0.01	-0.183368426965229	-0.184417845662092	-0.186516683055819	-0.186516683055819	-0.178121333480913	-0.170775402602871	-0.186516683055819	-0.184417845662092	-0.185467264358956	-0.178121333480913	-0.182319008268366	-0.17707191478405
ENSG00000243649	CFB	Tissue enriched	liver	Tissue_enriched	liver	4.99	73.1	0.12	2.38	19.96	56.35	8.95	11.42	40.01	24.92	164.07	3.96	23.07	1412.17	14.59	7.73	3.5	3.08	14.02	37.45	23.2	11.97	0.27	4.78	52.45	65.49	6.62	53.27	7.17	3	23.64	91.52	-0.0506711576423637	-0.194534436245175	-0.150696269803975	-0.224788945479243	-0.296411865298669	-0.279741013271733	-0.294559548406787	-0.0784559110205891	-0.247634187145784	-0.180333340074082	-0.215527361019835	0.140734921185411
ENSG00000132703	APCS	Tissue enriched	liver	Tissue_enriched	liver	0	0	0	0	0.01	0.06	0	0	0.01	0.13	47.33	0	0.75	1152.93	0	0.01	0	0.15	0.01	0	0.02	0	0	0.02	0	0	0.02	0.14	0.02	0	0.02	0	-0.18107742073522	-0.184030351053961	-0.184132176237365	-0.183877613278853	-0.181179245918625	-0.18423400142077	-0.18423400142077	-0.184132176237365	-0.183521225136936	-0.184030351053961	-0.184081263645663	-0.183572137728639
ENSG00000131187	F12	Tissue enriched	liver	Tissue_enriched	liver	0.02	0.07	0.78	0.18	0.16	0.24	0.01	0.07	0.09	0.02	0.08	0	0.04	75.48	0.07	0.01	0	0	0.11	0	0.1	0.01	0	0.25	0.11	0.03	0.05	0.13	0.11	0.02	0.06	0	-0.201908087320915	-0.205547965507535	-0.20530530696176	-0.196569599313872	-0.165266646908939	-0.204819989870211	-0.149493841433585	-0.192444404035703	-0.202878721504014	-0.15337637816598	-0.0808214729793518	-0.198510867680069
ENSG00000138115	CYP2C8	Tissue enriched	liver	Tissue_enriched	liver	0.52	0.06	0.07	0.24	0.09	0.2	0.15	0	1.25	0.05	5.03	0	1	556.85	0.12	0.21	0.06	0.05	0	0.12	0.09	0.01	0.02	0	1.04	0.01	0.13	0.93	1.63	0.21	0.11	0	-0.193589075042816	-0.170532249943689	-0.19469227241598	-0.192706517144285	-0.194802592153297	-0.179578468403634	-0.173731522325865	-0.190279482923324	-0.19193427898307	-0.18917628555016	-0.195464510577195	-0.182557101311177
ENSG00000005471	ABCB4	Tissue enriched	liver	Tissue_enriched	liver	6.98	2.05	0.45	0.24	0.63	0.37	0.35	0.53	0.23	0.52	0.99	3.33	0.66	47.15	0.09	4.59	0.4	0.03	0.19	0.3	1.05	0.26	1.73	0.88	0.93	0.26	4.22	0.55	0.7	0.23	3.87	1.29	-0.221313296978594	0.686248676885513	-0.203567671791307	-0.239058922165881	-0.269479993915516	-0.287225619102803	-0.264409815290576	-0.236523832853411	-0.269479993915516	-0.246664190103289	-0.279620351165394	-0.284690529790333
ENSG00000138207	RBP4	Tissue enriched	liver	Tissue_enriched	liver	25.02	6.37	0.57	17.67	6.05	3.85	2.16	0.35	2.18	456.36	7.67	5.05	99.84	3703.81	19.68	0.54	3.27	18.9	11.31	5.18	5.24	4.43	0.44	0.56	0.92	0.68	0.24	6.66	3.31	0.5	0.12	1.65	0.403341292948837	-0.225899512095537	-0.213871728838459	-0.216945724902447	-0.229654326079736	-0.236730706280727	-0.201286912737572	-0.102320744154035	-0.229757480310071	-0.229922527078608	-0.236421243589722	-0.235265916209968
ENSG00000118271	TTR	Tissue enriched	liver	Tissue_enriched	liver	0.33	0.04	1.94	2.34	3.44	6.83	0.17	0.61	0.39	1.34	37.26	0.8	8.08	4452.02	0.17	0.82	0.08	286.55	0.87	0.74	2.01	0.24	0	7.33	3.34	0.19	1.64	29.34	0.7	0.37	0.01	2.33	-0.208377834616772	-0.20886963716981	-0.208738489822333	-0.208377834616772	-0.201263091016155	-0.200935222647463	-0.0656567337251382	-0.20886963716981	-0.208836850332941	-0.207722097879388	-0.207853245226865	-0.207820458389996
ENSG00000228278	ORM2	Tissue enriched	liver	Tissue_enriched	liver	0.86	3	16.41	0.01	0.04	0.23	1.89	0.01	0.01	0.83	0.36	0.02	1.35	2654.17	1.25	0.13	0.02	0.02	0.06	29.41	0.13	0	0	0.01	0	0.07	0.22	13.68	0.43	0.17	0.04	0.15	-0.180552852335249	-0.181619466842624	-0.185165239394166	-0.184905792622101	-0.169021884687958	-0.185395858747111	-0.185367031327993	-0.181590639423505	-0.184617518430919	-0.185107584555929	-0.18525172165152	-0.184559863592683
ENSG00000091513	TF	Tissue enriched	liver	Tissue_enriched	liver	0.59	0.5	1.22	194.88	0.65	0.41	0.56	6.12	0.67	73.15	2.02	8.4	2.49	3995.65	0.95	0.89	0.62	1.3	0.18	3.83	0.65	17.97	0.12	1.74	0.48	0.94	0.58	0.54	19.22	0.1	2.96	0.12	-0.139954385426124	-0.23359490807314	-0.229239534926767	-0.234528202318791	-0.234165254556594	-0.0569948969237845	0.815946320842084	-0.19538169368175	-0.232869012548745	-0.232869012548745	-0.19812972673839	-0.23136537181964
ENSG00000106927	AMBP	Tissue enriched	liver	Tissue_enriched	liver	0	0	0	0.03	0.17	2.01	0.07	0.18	0.12	0.25	151.26	0.05	8.57	3579.23	0.29	0.09	0.01	25.65	0.03	0.14	0.44	0.06	0	0.1	0.26	0.05	0.08	1.74	0.57	0.1	0.15	0.08	-0.18534824095477	-0.18714126684775	-0.18724087939736	-0.187191073122555	-0.177852396596616	-0.18684242919892	-0.187290685672165	-0.186219850763857	-0.186792622924115	-0.18684242919892	-0.187091460572945	-0.186493785275285
ENSG00000180432	CYP8B1	Tissue enriched	liver	Tissue_enriched	liver	0.03	0.09	0.01	0.02	0.05	0.02	0.03	0.03	0.09	0.15	0.42	0.01	9.55	131.81	0.03	0.02	0.01	0	0.55	0.04	0.04	0.03	0.01	0.04	0.05	0.07	0.04	0.02	0.04	0.04	0.04	0.01	-0.180519160523073	-0.192170742217195	-0.188956512784334	-0.190563627500765	-0.193376078254518	-0.194581414291841	-0.193376078254518	-0.187349398067903	-0.19136718485898	-0.192572520896303	-0.191768963538088	-0.188152955426119
ENSG00000047457	CP	Tissue enriched	liver	Tissue_enriched	liver	1.79	1.53	0.32	3.13	8.97	5.91	10.24	2.36	6.15	3.42	0.74	1.75	1.87	578.59	5.17	12.76	0.04	0.1	1.52	4.08	10.57	1.36	0.03	3.36	4.08	1.34	13.77	1.53	1.35	0.91	12.37	16.76	-0.126065883131238	-0.258174550712654	0.101075164231789	-0.174069918914145	-0.272029374048371	-0.236709331460134	-0.12469991463335	-0.151433869520579	-0.126846436558602	-0.212902451925522	-0.231635734182266	-0.234367671178041
ENSG00000244414	CFHR1	Tissue enriched	liver	Tissue_enriched	liver	4.03	4.52	0.08	0.59	4.08	1.8	0.74	4.24	0.61	4.99	12.42	5.08	3.04	814.97	3.04	7.37	7.61	0.25	1.39	1.6	6.13	1.58	0.25	3.89	2.73	1.8	2.4	2.54	1.24	2.1	1.81	8.43	-0.163890055148321	-0.186930701450871	-0.15807606028693	-0.177025376872205	-0.198774024316667	-0.202219354604899	-0.198774024316667	-0.187576700879914	-0.196405359743508	-0.194252028313363	-0.193390695741305	-0.192960029455276
ENSG00000122194	PLG	Tissue enriched	liver	Tissue_enriched	liver	0	0	0	0.1	0.12	0.09	0.04	0.01	3.22	0.05	0.22	0	221.35	1202.82	0.03	0	0	0	0.01	0.06	0	0	0	0	0	0	0.01	0.11	0.17	0	0.02	0.04	-0.192256187678764	-0.194144480537013	-0.194354290854596	-0.194144480537013	-0.192046377361181	-0.194354290854596	-0.19393467021943	-0.194354290854596	-0.192465997996347	-0.194144480537013	-0.194144480537013	-0.189109032915015
ENSG00000234906	APOC2	Tissue enriched	liver	Tissue_enriched	liver	0.5	0.51	0.09	0.88	0.63	1.94	0.6	0.58	1.89	0.22	3.48	0.26	0.49	644.54	1.42	1.85	0.03	0.27	0.7	0.28	1.04	0.59	0.07	0.43	1.96	0.07	0.43	0.19	0.11	0.22	3.64	1.54	-0.186420228416519	-0.16246902133945	-0.186420228416519	-0.190412096262697	-0.158477153493272	-0.182428360570341	-0.154485285647094	-0.182428360570341	-0.190412096262697	-0.182428360570341	-0.186420228416519	-0.190412096262697
ENSG00000080618	CPB2	Tissue enriched	liver	Tissue_enriched	liver	0.05	0.04	0.05	0.05	0.01	0	0	0	0.01	0.03	4.76	0.02	0.21	517.21	15.75	0.03	0.04	0.07	0.01	0.05	0.01	0.04	0	0	0.01	0	0.02	0.03	0.11	0.07	0.03	0	-0.185442411704007	-0.187581533483311	-0.187775999099611	-0.18738706786701	-0.183303289924703	-0.186803671018109	-0.186609205401809	-0.18738706786701	-0.18699813663441	-0.187581533483311	-0.187581533483311	-0.18699813663441
ENSG00000021461	CYP3A43	Tissue enriched	liver	Enhanced	pancreas,liver	0	0.03	0	0.05	0.03	0	0	0	0.01	0.05	0	0.02	0.02	6.06	0.01	0	0	0.16	0.02	0.19	0.02	0	0	0	0	0.04	0.02	0	0.37	0	0.01	0	-0.311005907078955	-0.349962805669221	-0.340223581021655	-0.320745131726522	-0.359702030316787	-0.291527457783822	-0.281788233136256	-0.262309783841123	-0.330484356374088	-0.330484356374088	-0.359702030316787	-0.291527457783822
ENSG00000055955	ITIH4	Tissue enriched	liver	Enhanced	liver	1.45	0.8	4.71	1.24	0.39	0.42	1.16	1.25	1.34	1.26	1.11	0.77	0.75	686.03	1.91	0.87	0.83	0.56	0.48	0.51	0.84	0.57	12.29	0.68	0.65	1.11	1.92	0.35	0.71	0.68	0.84	0.82	-0.315155706477848	-0.242427466521421	0.484854933042842	0.0484854933042843	-0.315155706477848	-0.315155706477848	-0.315155706477848	-0.242427466521421	-0.315155706477848	-0.315155706477848	-0.242427466521421	-0.315155706477848
ENSG00000072080	SPP2	Tissue enriched	liver	Tissue_enriched	liver	0	0	0	0	0	0	0	0	0.01	0.02	0	0	0.09	178.55	0	0	0	0	0	0	0	0	0	0	0	0	0	0	0	0	0.02	0	-0.177861180463679	-0.183739269600458	-0.183739269600458	-0.183739269600458	-0.17492213589529	-0.183739269600458	-0.180800225032069	-0.183739269600458	-0.182269747316263	-0.183739269600458	-0.183739269600458	-0.180800225032069
ENSG00000171236	LRG1	Tissue enriched	liver	Group_enriched	blood,liver	0.69	14.36	14.66	0.08	5.07	4.37	1.65	17.32	9.8	3.73	14.24	0.1	0.5	130.06	5.58	0.54	0.28	3.58	1.51	1.22	3.67	9.53	0.02	2.8	1.71	1.6	2.89	9.38	0.21	0.22	4.95	7.32	-0.241430113739123	-0.216539274607011	-0.259622753636348	-0.229274122535069	0.97061317250461	-0.263426669251222	-0.262268955803217	-0.231672243248794	-0.234649220686521	-0.191813823110329	-0.110443106479106	-0.200496673970368
ENSG00000160870	CYP3A7	Tissue enriched	liver	Tissue_enriched	liver	0.83	0.04	0.01	0.04	0.35	2.04	0.12	0.2	0.06	0.06	6.62	0.01	6.24	126.05	2.02	0.02	0.06	0.08	0.02	1.54	0.18	0.02	0	0.07	3.65	0.03	0.01	0.15	0.04	0.01	0.09	0.24	-0.230927176324688	-0.162171566065253	-0.233677400735066	-0.200674707810537	-0.236427625145443	-0.236427625145443	-0.23917784955582	0.396123989241357	-0.230927176324688	-0.203424932220914	-0.236427625145443	-0.200674707810537
ENSG00000171560	FGA	Tissue enriched	liver	Tissue_enriched	liver	0.03	0	0.01	0.02	0.06	0	0.04	0	0.18	0.31	13.21	0.02	3.56	6885.36	1.37	0.11	0.01	1.6	0.66	0.08	0.05	0	0	0.04	0	0	0.09	21.98	2.92	0.01	0.09	0.07	-0.181701465006079	-0.183115938218422	-0.183970727785594	-0.183614565465939	-0.181986394861803	-0.184041960249525	-0.184062312382076	-0.183940199586766	-0.18297347329056	-0.183838438924008	-0.183868967122835	-0.183543333002008
ENSG00000007933	FMO3	Tissue enriched	liver	Tissue_enriched	liver	10.39	0.86	0.24	0.31	0.64	1.5	0.81	3.77	13.39	5.02	1.77	1.3	8.85	371.34	10.1	3.93	0.15	1.02	0.12	0.64	0.59	2.44	1.2	0.42	0.83	1.39	0.24	3.51	0.35	0.79	7.69	1.46	0.426056306740552	-0.139044922812118	-0.180270040568486	-0.278576090602901	-0.292529207381979	-0.289358044477643	-0.274770695117697	-0.135873759907782	-0.251938322206478	-0.277307625441166	-0.166316923789407	-0.0604000827845858
ENSG00000134389	CFHR5	Tissue enriched	liver	Tissue_enriched	liver	0	0	0	0.05	0	0	0	0	0	0.01	0	0	0.02	58.94	0	0	0.01	0	0	0.02	0	0	0	0	0	0	0	0	0.08	0	0	0	-0.18143740651579	-0.183268258246524	-0.183268258246524	-0.183268258246524	-0.18143740651579	-0.183268258246524	-0.18143740651579	-0.183268258246524	-0.18143740651579	-0.183268258246524	-0.183268258246524	-0.183268258246524
ENSG00000039537	C6	Tissue enriched	liver	Tissue_enriched	liver	0.92	0.07	0	0.05	0.53	0.89	0.45	0.42	46.65	9.58	11.7	18.71	1.39	250.6	2.88	0.37	1.88	9.66	0.81	0.24	0.59	0.5	0.11	0.03	0.91	0.77	0.03	1.84	4.71	0.09	0.44	0.3	0.0947661384533019	-0.27538451310481	-0.228922088223039	-0.278482008096928	-0.309973207183462	-0.307391961356697	-0.30790821052205	-0.238214573199393	-0.272287018112692	-0.295001981388225	-0.304294466364579	0.136582320846896
ENSG00000244474	UGT1A4	Tissue enriched	liver	Tissue_enriched	liver	0	0	0	0	0.02	6.7	0	0	0	0	1.77	0	0.01	150.15	0	0.02	0	0	0	0	0	0	0	0	2.62	0.01	0	0	0	0.01	0	0	-0.184379282890627	-0.187151903685975	-0.188538214083649	-0.152494143744128	-0.187151903685975	-0.188538214083649	-0.188538214083649	-0.188538214083649	-0.182992972492953	-0.178834041299932	-0.180220351697606	-0.185765593288301
ENSG00000123561	SERPINA7	Tissue enriched	liver	Tissue_enriched	liver	0	0	0	0	0.1	0.09	0	0	0.01	0.02	0.03	0	0.31	156.95	0	0.01	0.09	0.01	0.01	0	0.08	0	0	0	0.5	0	0	0.02	0.03	0	0	0	-0.181671532736479	-0.18376251527325	-0.184808006541636	-0.18376251527325	-0.180626041468093	-0.184808006541636	-0.184808006541636	-0.184808006541636	-0.18376251527325	-0.181671532736479	-0.184808006541636	-0.18376251527325
ENSG00000140505	CYP1A2	Tissue enriched	liver	Tissue_enriched	liver	0.15	0	0	0	0	0	0	0.02	0.18	0.09	0	0	0.11	191.2	0.19	0.01	0	0	0.52	0	0	0.01	0	0.06	0.02	0	0	0	0.02	0.36	0.01	0.04	-0.184782092615229	-0.188083738105674	-0.188909149478286	-0.188909149478286	-0.186432915360452	-0.189734560850897	-0.189734560850897	-0.188909149478286	-0.188909149478286	-0.188909149478286	-0.186432915360452	-0.188083738105674
ENSG00000106327	TFR2	Tissue enriched	liver	Tissue_enriched	liver	0.09	0	12.53	0.15	0	0	0	0	0	0	1.35	0	0.02	98.25	0.03	0.03	0	0	0.34	0.02	0	0.03	0	0	0.04	0	0	2.49	0.11	0	0	0.09	-0.19487492142336	-0.182838415019447	-0.198369391024496	-0.194098372623107	-0.160124362612061	-0.0820812081866872	-0.161095048612377	-0.19739870502418	-0.19798111662437	-0.194292509823171	-0.192545275022602	-0.197010430624054
ENSG00000116690	PRG4	Tissue enriched	liver	Enhanced	liver,adipose	1.1	1.87	0.14	0.12	0.07	0.03	0.08	0.15	0.15	7.75	0.31	2.45	0.05	71.67	8.38	0.42	0.09	0.17	0.05	0.06	0.15	0.04	0.53	0.32	0.11	0.28	0.14	0.07	0.2	0.04	0.29	0.47	2.80160396768837	-0.373105894785749	0.506248887204991	-0.471402350778671	-0.406978322188715	-0.408306652675106	-0.510588100127201	-0.242929507119446	-0.488006481858557	-0.515901422072764	-0.521214744018328	1.28664304795961
ENSG00000120054	CPN1	Tissue enriched	liver	Tissue_enriched	liver	0.01	0	0	0	0.01	0	0	0	0	0	0	0	0.11	24.07	0	0	0	0	0	0	0.05	0	0	0	0	0	0	0	0.84	0.01	0	0	-0.187847725465757	-0.187847725465757	-0.189079513829467	-0.185384148738337	-0.185384148738337	-0.189079513829467	-0.189079513829467	-0.189079513829467	-0.186615937102047	-0.186615937102047	-0.189079513829467	-0.187847725465757
ENSG00000110245	APOC3	Tissue enriched	liver	Tissue_enriched	liver	0	0.77	0	0	0.07	650.13	0.46	0	0	0.85	0	0.04	11.68	4634.51	0	0.59	0	0.07	0.3	0.25	0.07	0	0	0	823.33	0.43	0	1.22	0.27	0.12	0.06	0	-0.19298805802027	-0.19413210526186	-0.194221086713984	-0.194271933258054	-0.173132482560669	-0.194195663441948	-0.194271933258054	-0.19413210526186	-0.194119393625842	-0.193954142357612	-0.194055835445754	-0.193089751108411
ENSG00000145192	AHSG	Tissue enriched	liver	Tissue_enriched	liver	0	0	0.03	0.15	0.02	0	0	0.03	0.05	0.21	0	0.01	0.92	1916.59	0.01	0.02	0	0.26	0	0	0.11	0	0	0.01	0	0	0.02	0.15	0.56	0.01	0.04	0.04	-0.181555884975705	-0.183217236339865	-0.183345032598647	-0.183281134469256	-0.177849793471039	-0.183345032598647	-0.183089440081084	-0.183281134469256	-0.183345032598647	-0.183217236339865	-0.18283384756352	-0.182258764399003
ENSG00000106804	C5	Tissue enriched	liver	Tissue_enriched	liver	1.41	0.98	1.13	1.51	0.96	2.91	2.53	1.37	1.97	1.99	1.47	0.33	3.59	163.04	6.54	1.78	2.67	2.73	0.6	2.1	1.27	0.46	0.06	2.56	3.05	1.65	1.33	2.55	1.69	1.9	1.39	1.15	-0.178262888453593	-0.232194081121726	-0.144048475900691	-0.177682983156086	-0.290764516169914	-0.253650577129478	-0.234513702311753	-0.169564308990991	-0.172463835478525	-0.252490766534464	-0.253650577129478	-0.154486771255814
ENSG00000005421	PON1	Tissue enriched	liver	Tissue_enriched	liver	2.11	0.01	0	0.24	0.06	0.06	0.02	0	0.09	0.04	0.88	0.01	0.18	134.46	0.04	0.01	0.21	0	0.01	0.2	0.07	0.05	0	0.06	0.03	0	0	0.02	0.23	0.02	0.01	0	-0.202641325947134	0.273679896463976	-0.208492938016067	-0.204981970774707	-0.203226487154028	-0.196204552671309	-0.18918261818859	-0.194449069050629	-0.204396809567814	-0.205567131981601	-0.208492938016067	-0.197374875085095
ENSG00000130649	CYP2E1	Tissue enriched	liver	Tissue_enriched	liver	0.74	0.48	0.47	3.38	0.54	0.92	3.21	12.78	2.16	0.93	2.16	0.45	6.57	3278.46	1.97	1.38	2.13	1.25	0.53	2.64	0.98	1.35	0.48	8.29	0.44	2	1.75	1.64	2.39	1.57	27.65	0.89	-0.185323097355156	-0.186820284486787	-0.186119473489002	-0.184940836810909	-0.182201302910477	-0.165987084825362	-0.181755332275523	-0.183284374452508	-0.182424288227954	-0.187393675303156	-0.167356851775578	-0.182647273545431
ENSG00000104760	FGL1	Tissue enriched	liver	Tissue_enriched	liver	0	0.05	0.03	0.29	0.04	0	0.64	0	0.02	0.12	0.14	0.03	0.35	780.83	0.03	0.05	0.33	143.47	4.01	0.37	0.01	0.05	0	0	0.03	0.14	0.09	0.56	3.18	0.01	0.01	0.03	-0.202351395262687	-0.205352735782698	-0.20586143756575	-0.205657956852529	-0.199757016169118	-0.20575969720914	-0.203979240968456	-0.205149255069477	-0.205200125247782	-0.20575969720914	-0.205912307744056	-0.205301865604392
ENSG00000113600	C9	Tissue enriched	liver	Tissue_enriched	liver	0.04	0.02	0	0.01	0.01	0	0	0.02	0	0.02	0.02	0	0.58	526.3	0.01	0	0	0.01	0.01	0	0.03	0.01	0	0.04	0	0	0	0	0.49	0.01	0.02	0.01	-0.179781317189863	-0.18289561197325	-0.183587677480669	-0.183414661103814	-0.18220354646583	-0.183933710234379	-0.183933710234379	-0.183587677480669	-0.183068628350105	-0.183587677480669	-0.18289561197325	-0.183414661103814
ENSG00000161031	PGLYRP2	Tissue enriched	liver	Tissue_enriched	liver	0	0.01	0	0.05	0.01	0	0.22	0	0	0.07	0.03	0	0.07	102.6	0.02	0.01	0	0	0	0.07	0	0.01	0.01	0.13	0.02	0.04	0.03	0.05	4.09	0	0.09	0.02	-0.22106599948599	-0.22106599948599	-0.223051027915975	-0.21312588576605	-0.199230686756155	-0.223051027915975	-0.223051027915975	-0.101964293686893	-0.219080971056005	-0.21709594262602	-0.22106599948599	-0.215110914196035
ENSG00000198077	CYP2A7	Tissue enriched	liver	Tissue_enriched	liver	0	0	0.01	0.01	0.01	0	0.05	0.01	0	0.01	0	0	0.01	20.43	0.07	0	0.08	0	0.01	0.01	0	0	0	0	0.03	0.07	0.01	0	0.02	0	0	0	-0.191426056582639	-0.195334838026608	-0.195334838026608	-0.18751727513867	-0.196116594315402	-0.192989569160227	-0.192207812871433	-0.18126322482832	-0.120286234302404	-0.194553081737814	-0.194553081737814	-0.18751727513867
ENSG00000171564	FGB	Tissue enriched	liver	Tissue_enriched	liver	0	0.03	0.03	0	0.05	0	0.08	0	0.04	0.26	0.57	0.02	13.89	7250.65	0.03	0.13	0.01	0	1.04	0.08	0.02	0	0	0.08	0.02	0	0.09	2.1	0.17	0.01	0.15	0.03	-0.18163500522826	-0.183565513160308	-0.183772353295884	-0.183458262719638	-0.181665648211309	-0.183856621499267	-0.183848960753505	-0.183695745838263	-0.182929671262054	-0.183642120617929	-0.183688085092501	-0.183389316007779
ENSG00000125551	PLGLB2	Tissue enriched	liver	Tissue_enriched	liver	0.44	0.47	0.17	0.17	0.17	0.06	0.71	0.15	0.52	0.13	0.3	0.09	0.31	115.41	0.23	0.55	0.35	0.02	0.2	0.4	0.13	0.22	0.1	0.89	0.33	0.24	0.23	0.4	0.15	0.19	0.53	0.43	-0.204663266402325	-0.235124775820345	-0.225605554127214	-0.200855577725072	-0.22750939846584	0.524509115291539	-0.174201756984304	-0.166586379629799	-0.206567110740951	-0.221797865449961	-0.21227864375683	-0.223701709788587
ENSG00000257017	HP	Tissue enriched	liver	Tissue_enriched	liver	2.71	17.85	121.73	0.67	0.42	0.77	2.07	0.58	1.4	66.64	1.67	2.41	8.26	16751.2	34.77	1.2	0.97	0.21	0.73	0.71	0.46	1.02	0	0.21	0.14	4.04	1.59	1.23	0.63	0.7	2.73	0.77	-0.163416348771239	-0.185863581948154	-0.185029761088957	-0.186367752700227	-0.152906327708793	-0.187232599451861	-0.187151156484218	-0.186263040313258	-0.184828092788127	-0.186902949344736	-0.187019296441368	-0.174259898177365
ENSG00000112337	SLC17A2	Tissue enriched	liver	Tissue_enriched	liver	0	0	0	0	0	0	0	0	0	0	0	0	0.35	25.75	0	0	0	0	0.01	0	0	0	0	0	0	0	0	0	0.17	0	0	0	-0.184190129099342	-0.186157271809552	-0.186157271809552	-0.184190129099342	-0.182222986389132	-0.186157271809552	-0.186157271809552	-0.186157271809552	-0.184190129099342	-0.186157271809552	-0.186157271809552	-0.184190129099342
ENSG00000261701	HPR	Tissue enriched	liver	Tissue_enriched	liver	0.28	1.15	2.31	1.78	0.22	0.48	0.15	0.15	0.32	2.06	0.51	12.27	0.58	625.75	1.75	0.59	1.67	0.04	0.03	0.11	0.18	0.16	0.01	0.05	0.38	0.14	0.05	0.31	0.86	0.02	0.14	0.08	-0.187445529140963	-0.233713143705953	-0.150200099416146	-0.232325115269003	-0.219601521263631	-0.211736026787582	-0.15459552279982	-0.22330293042883	-0.210116660277808	-0.233944481778777	-0.235563848288552	-0.209885322204983
ENSG00000113905	HRG	Tissue enriched	liver	Tissue_enriched	liver	0	0.01	0	0.02	0.02	0	0	0.04	0	0.09	0.01	0	20.31	2087.47	0	0.01	0	0	0.01	0.05	0	0	0	0.01	0	0	0.01	0.1	0.12	0.05	0.04	0.01	-0.184343007406663	-0.184343007406663	-0.184615241043829	-0.184479124225246	-0.173862012375789	-0.184615241043829	-0.184479124225246	-0.184615241043829	-0.184343007406663	-0.184343007406663	-0.184206890588081	-0.184070773769498
ENSG00000175189	INHBC	Tissue enriched	liver	Tissue_enriched	liver	0	0	0.03	0.12	0	0	0.03	0.01	0.09	0.02	0	0.02	0.13	54.26	0.02	0.02	0.09	0	0.01	0.16	0.02	0	0.01	0.02	0.02	0.01	0.05	0.01	0.85	0.26	0.01	0.01	-0.190175504211283	-0.197284868854695	-0.195507527693842	-0.191952845372136	-0.193730186532989	-0.151073998672514	-0.18839816305043	-0.193730186532989	-0.191952845372136	-0.195507527693842	-0.197284868854695	-0.191952845372136
ENSG00000157131	C8A	Tissue enriched	liver	Tissue_enriched	liver	0	0	0	0	0	0.69	0	0	0.01	0	3.01	0	0.1	223.74	0.01	0.01	0	0	0.01	0	0	0	0	0	0.55	0	0	0.08	0.01	0	0	0	-0.181002863536791	-0.18298402695505	-0.18298402695505	-0.18298402695505	-0.180719840191325	-0.18298402695505	-0.18298402695505	-0.18298402695505	-0.182417980264119	-0.18298402695505	-0.18298402695505	-0.182417980264119
ENSG00000109758	HGFAC	Tissue enriched	liver	Tissue_enriched	liver	0	0.03	0	0.06	0	0	0.05	0.02	0.08	0.01	0.03	0	0.02	16.11	0.02	0	0	0	0	0.06	0	0.01	0.02	0.06	0.01	0	0	0.01	0.95	0.01	0	0	-0.212298466557459	-0.215031588061693	-0.209565345053225	-0.204099102044757	-0.216593371778398	-0.0529965274535295	-0.178720116648297	-0.200975534611346	-0.189652602665234	-0.210736682840754	-0.211908020628283	-0.189262156736057
ENSG00000021852	C8B	Tissue enriched	liver	Tissue_enriched	liver	0	0	0.01	0	0	0	0.06	0	0	0.01	0.43	0	0.16	307.37	5.77	0	0	0	0.01	0	0	0	0	0	0.02	0	0.02	0.01	0.69	0	0.02	0.01	-0.181827505301616	-0.184014574978977	-0.184287958688648	-0.184014574978977	-0.177726749656564	-0.184287958688648	-0.184287958688648	-0.183741191269307	-0.183194423849967	-0.184287958688648	-0.184014574978977	-0.183741191269307
ENSG00000229314	ORM1	Tissue enriched	liver	Tissue_enriched	liver	1.25	8.62	91.76	0.01	0.08	0.14	2.1	0.41	0.1	1.85	0.85	0.05	2.69	5840.93	3.12	0.3	0	0.02	0.58	3.87	0.06	0.09	0	0.07	0	0.3	0.83	4.36	0.19	2.34	0.06	0.18	-0.181120841403022	-0.182890871118227	-0.184667555080481	-0.18450785315129	-0.160253122655346	-0.184660900833431	-0.184767368786226	-0.18320362072956	-0.18393558790502	-0.184541124386538	-0.184627629598183	-0.1843215342339
ENSG00000073734	ABCB11	Tissue enriched	liver	Enhanced	liver,testis	0.04	0.04	0	0	0.72	0	0	0.03	0.02	0.27	0.01	0.02	0.01	15.18	0.02	0.12	0	0	0.01	0.01	0.22	0	0	0.3	0.01	0.02	0.03	0.05	2.17	0	0.09	0.39	0.567301938549506	-0.29761218144794	-0.29761218144794	-0.277181139243276	-0.304422528849495	-0.311232876251049	-0.29761218144794	-0.18183627562151	-0.29761218144794	0.465146727526185	-0.290801834046385	-0.29761218144794
ENSG00000149742	SLC22A9	Tissue enriched	liver	Tissue_enriched	liver	0	0	0	0.07	0.01	0	0.04	0	0	0	0.23	0	0.08	16.74	0	0	0	0.03	0.01	0	0.01	0	0	0	0	0	0	0.02	0.01	0	0.01	0	-0.197502427097554	-0.197502427097554	-0.197502427097554	-0.189074158515866	-0.197502427097554	-0.197502427097554	0.0469173617713961	-0.197502427097554	-0.189074158515866	-0.189074158515866	-0.197502427097554	-0.197502427097554
ENSG00000130208	APOC1	Tissue enriched	liver	Group_enriched	adrenal,liver	714.89	26.76	26.25	57.39	23.29	8.83	7.85	4.01	10.98	15.78	33.91	1.68	5.21	6196.32	178.12	116.56	13.44	1.85	44.39	6.21	12.86	3.27	6	5.16	10.91	2.94	178.77	17.64	16.34	5.06	27.11	19.08	-0.216537643433633	0.927175695290007	-0.222293903403195	-0.242455423093535	-0.228254700529034	-0.24575723718775	-0.117921514513489	-0.202453799244149	-0.223871761465917	-0.233368129436005	-0.247627291188014	-0.236027112467629
ENSG00000255974	CYP2A6	Tissue enriched	liver	Tissue_enriched	liver	0.19	0	0	0.07	0	0	0.29	0.02	0	0.44	0	0	0.16	344.18	0.29	0	0.34	0	0.07	0.1	0.02	0	0	0	0	0.19	0	0.03	0.03	0.01	0	0.09	-0.180429924971726	-0.182135235032668	-0.185545855154551	-0.182013427171172	-0.185789470877543	-0.184327776539593	-0.185180431570064	-0.17592303409638	-0.174583147619926	-0.185789470877543	-0.185789470877543	-0.183109697924635
ENSG00000214274	ANG	Tissue enriched	liver	Enhanced	liver	2.42	5.41	0.56	0.78	27.42	17.06	13.29	5.35	14.25	15.57	29.28	4.34	13.4	977.25	15.74	3.03	35.85	5.97	3.9	36.38	39.37	15.28	0.81	10.09	21.51	9.21	2.51	45.27	7.84	2.5	3.62	6.21	1.01075501870021	-0.765046616364249	-0.161944174266885	0.139607046781797	-0.765046616364249	-0.79855230759188	-0.731540925136617	1.14477778361074	-0.0949327918116221	0.47466395905811	-0.597518160226092	-0.463495395315567
ENSG00000105852	PON3	Tissue enriched	liver	Enhanced	liver	3.84	0.02	0	0.23	1.92	7.33	0.72	0.3	0.96	0.32	4.77	0.5	2.02	241.85	9.81	0.07	9.06	3.35	0.61	1.47	2.11	13.68	0.02	5.05	2.55	0.45	0	1.67	10.14	5.74	5.47	0.67	-0.255282834847638	-0.25654640274822	-0.350682211341599	-0.248333211394435	-0.358895402695384	-0.340573668136941	-0.297612359517144	-0.0297359645937027	-0.231906828686866	-0.272972785455789	-0.324779069379662	-0.209162606476385
ENSG00000139209	SLC38A4	Tissue enriched	liver	Tissue_enriched	liver	1.07	0.45	0.02	0.04	3.64	0.29	2.05	1.25	0.93	0.51	0.26	0.1	3.5	238.06	0.26	0.18	0.19	1.02	2.35	0.91	1.09	0.04	2.56	1.9	0.36	4.85	0.67	0.14	0.32	0.2	0.74	3.05	-0.212405171023665	-0.205293390743854	-0.186921291687678	-0.106321115183162	-0.223665489800031	-0.224258138156682	-0.22307284144338	-0.204108094030553	-0.221294896373427	-0.0630577851476504	-0.180402159764519	-0.21596106116357
ENSG00000138109	CYP2C9	Tissue enriched	liver	Tissue_enriched	liver	0	0.53	0	0.02	0.98	97.65	0.05	1.43	0.01	0.27	10.97	0	0.94	676.69	0.15	0.07	0	0.06	0.03	0.02	0.39	0.01	0	2.41	52.06	0.08	0.01	14.97	0.03	0.01	0.19	0.12	-0.202522825626499	-0.204538178652935	-0.204739713955578	-0.202119755021212	-0.202321290323856	-0.204538178652935	-0.204739713955578	-0.204336643350291	-0.204538178652935	-0.163828047518938	-0.138636134688495	-0.203530502139717
ENSG00000116785	CFHR3	Tissue enriched	liver	Tissue_enriched	liver	0.14	0.1	0	0.03	0.06	0.05	0.05	0.02	0.02	0.65	0.36	0.03	0.15	232.94	0.08	0.08	0.06	0.01	0	0.01	0.12	0	0	0.04	0.05	0.08	0.04	0.04	0.05	0	0.01	0.28	-0.177397196634517	-0.182145878762401	-0.177397196634517	-0.178753962956769	-0.189608093534789	-0.190286476695916	-0.190286476695916	-0.183502645084653	-0.167899832378749	-0.186894560890284	-0.187572944051411	-0.186216177729158
ENSG00000009724	MASP2	Tissue enriched	liver	Tissue_enriched	liver	0.59	1.3	2.67	1.04	0.8	0.83	2.26	0.38	1.45	0.79	0.8	0.43	0.43	52.11	1.65	1.59	2.1	0.24	0.72	0.86	1.33	0.91	1.06	2.43	1.23	1.28	2.08	1.11	1.53	0.99	1.15	0.45	-0.210330809162791	-0.269607467411729	-0.207290980534641	-0.16853316552572	-0.31824472546214	0.304920143308746	-0.258208110056164	-0.109256507276782	-0.139654793558288	-0.184492265823511	-0.274167210353955	-0.109256507276782
ENSG00000121410	A1BG	Tissue enriched	liver	Tissue_enriched	liver	0	0	0.03	0	0	0	0	0	0	0.06	0	0.01	0.07	316.06	0	0	0.06	0	0.01	0	0	0	0.03	0	0.05	0	0	0	0.02	0.05	0	0	-0.194326119856723	-0.200852457729736	-0.186212294392976	-0.201910782790225	-0.1964427699777	-0.16945548093524	-0.180920669090533	-0.167867993344507	-0.151287567396851	-0.198206645078514	-0.20014690768941	-0.169102705915077
ENSG00000180210	F2	Tissue enriched	liver	Tissue_enriched	liver	0	0.03	0	0.02	0.02	0.05	0.02	0	0	0.06	0.2	0.04	0.18	384.11	0	0.04	0.02	0	0.01	0.02	0.02	0	0	0	0.02	0.02	0.01	0.16	0.15	0	0	0.03	-0.18136650436395	-0.183847578295058	-0.181917854126419	-0.182469203888887	-0.180815154601482	-0.175439494417416	-0.183020553651355	-0.183847578295058	-0.18329622853259	-0.182882716210738	-0.183709740854441	-0.183434065973207
ENSG00000079557	AFM	Tissue enriched	liver	Tissue_enriched	liver	0	0	0	0.01	0.07	0.05	0.03	0	0.2	0.05	0	0.01	53.54	328.48	0	0	0	0.12	0.02	0.01	0	0	0	0.06	0	0	0.01	0.23	0.05	0	0	0	-0.192499179470363	-0.194796305717026	-0.19517916009147	-0.194796305717026	-0.193264888219251	-0.194796305717026	-0.19517916009147	-0.194796305717026	-0.193647742593694	-0.194796305717026	-0.194796305717026	-0.194030596968138
ENSG00000132855	ANGPTL3	Tissue enriched	liver	Tissue_enriched	liver	0.02	0	0.04	0.04	0.04	0.03	0.05	0	0.02	0.04	0.04	0	40.74	254.64	0.01	0.01	0.02	0	0.02	0.04	0.02	0	0.01	0.02	0.01	0	0.02	1.62	0.05	0.01	0.01	0.01	-0.193373636496044	-0.19665932356836	-0.193373636496044	-0.19468791132497	-0.187459399765875	-0.195345048739434	-0.197316460982823	-0.191402224252654	-0.191402224252654	-0.195345048739434	-0.196002186153897	-0.19468791132497
ENSG00000110169	HPX	Tissue enriched	liver	Tissue_enriched	liver	0.02	0.18	0.05	0.19	0.22	0.38	0.42	0.12	0.35	0.17	0.37	0.1	1.14	1762.55	0.41	0.26	0.48	0.08	0.24	0.73	0.54	0.1	0.06	0.61	0.11	0.29	0.26	0.3	0.35	0.1	0.1	0.3	-0.182286480810041	-0.184095548462181	-0.183299558695239	-0.184891538229122	-0.184457361992609	-0.176388920264064	-0.185072444994336	-0.172300427370227	-0.182865382458725	-0.183082470576982	-0.185289533112593	-0.182720657046554
ENSG00000183281	PLGLB1	Tissue enriched	liver	Group_enriched	brain.cerebellum,liver	1.14	1.04	0.96	0.9	0.58	0.73	1.89	0.37	1.48	0.58	0.86	0.7	1.1	107.59	0.89	1.94	1.84	0.08	0.64	1.4	0.99	0.69	0.73	3.05	0.98	0.93	1.12	0.69	0.9	1.18	1.45	1.71	-0.28887504287583	-0.363189862613016	-0.334607239637175	-0.283158518280662	-0.317457665851671	2.29499407414017	-0.0830801574497769	-0.208843698543476	-0.311741141256502	-0.294591567470998	-0.271725469090325	-0.306024616661334
ENSG00000083807	SLC27A5	Tissue enriched	liver	Tissue_enriched	liver	4.71	2.75	2.17	5.79	1.84	1.82	2.54	3.63	9.29	2.69	3.05	2.26	4.96	196.12	2.22	3.6	3.5	1.5	1.51	4.75	1.27	4.98	0.99	2.22	1.55	3.91	3.3	2.88	7.06	5.57	3.67	3.36	-0.203552232843248	-0.17969270239083	-0.189707813938758	-0.184405696060443	-0.220342272791247	-0.17969270239083	-0.116656412059748	-0.185583944477847	-0.184994820269145	-0.202373984425845	-0.205025043365003	-0.185289382373496
ENSG00000161944	ASGR2	Tissue enriched	liver	Tissue_enriched	liver	0.27	6.11	3.33	0.12	0.47	0.35	0.26	0.24	0.23	0.84	16.79	0.16	0.91	190.13	0.77	0.75	0.15	0.05	0.62	0.18	0.35	0.28	0.01	3.5	0.32	0.93	1.79	0.41	0.49	0.12	0.81	1.15	-0.188613507283284	-0.199326379546445	-0.198656825029998	-0.19798727051355	0.100634043822072	-0.19798727051355	-0.197317715997103	-0.198210455352366	-0.201111858256972	-0.197317715997103	-0.198433640191182	-0.192407649543154
ENSG00000143278	F13B	Tissue enriched	liver	Tissue_enriched	liver	0	0	0	0	0	0.86	0	0	0	0	0.58	0	0.02	78.89	0	0	0	0	0	0	0	0	0	0	0.74	0	0	0	0.25	0	0	0	-0.18364244896785	-0.186551252277795	-0.186551252277795	-0.186551252277795	-0.186551252277795	-0.186551252277795	-0.186551252277795	-0.186551252277795	-0.186551252277795	-0.186551252277795	-0.186551252277795	-0.18364244896785
ENSG00000187045	TMPRSS6	Tissue enriched	liver	Enhanced	liver,pituitary	0.01	0.16	0.03	0.04	0.62	1.11	0.1	0.13	0.59	0.12	0.6	0.02	0.02	21.51	0.44	0.14	0.03	0.16	0.47	0.06	0.36	0	0	0.98	0.83	0.09	0.07	2.83	2	0.02	0.11	0.05	-0.273267751908203	-0.268720867517052	-0.267205239386668	-0.262658354995517	-0.258111470604365	-0.267205239386668	-0.173236295302871	-0.258111470604365	-0.265689611256284	-0.250533329952446	-0.268720867517052	-0.264173983125901
ENSG00000186910	SERPINA11	Tissue enriched	liver	Tissue_enriched	liver	0	0.04	0	0.06	0.01	0.06	0.49	0.44	0.19	0.01	0.02	0	0.1	177.29	0.01	0.21	0	0	0.04	0.36	0.03	0.01	0	0.1	0.05	0.02	0.07	0.03	0.03	0	0.26	0	-0.186127863661843	-0.18759974730384	-0.18759974730384	-0.187109119423175	-0.176805933929197	-0.188090375184506	-0.187109119423175	-0.115968076726661	-0.168955887838547	-0.183674724258515	-0.179749701213191	-0.187109119423175
ENSG00000164406	LEAP2	Tissue enriched	liver	Tissue_enriched	liver	0.6	0.81	0.11	0.31	0.58	3.14	0.52	0.26	0.54	0.2	1.28	0.18	2.94	49.62	0.44	1	0.41	0.14	0.29	0.58	1.24	0.42	0.74	0.88	5.87	0.28	1.03	0.68	0.46	0.56	1.21	3.37	-0.264818383308476	-0.275457544069591	-0.299637454890307	0.281647601239694	-0.288998294129192	0.070798778883055	-0.28996549056202	-0.183573882950872	-0.218392954532702	-0.148754811369042	-0.249343240383218	-0.242572865353418
ENSG00000151655	ITIH2	Tissue enriched	liver	Tissue_enriched	liver	0.03	0.01	0	2.59	0.02	0.02	0.17	0.01	0.23	0.05	0.23	0.03	0.61	793.95	0.65	0.02	0.01	0.02	0.01	0.04	0.04	0.01	0.02	0.05	0.04	0.01	0.08	0.2	0.19	0.03	0	0.04	-0.18480144792646	-0.185618069437404	-0.186162483778032	-0.186162483778032	-0.182895997734259	-0.158125145235647	-0.16139163127942	-0.184257033585831	-0.185618069437404	-0.186979105288976	-0.187795726799919	-0.185345862267089
ENSG00000110243	APOA5	Tissue enriched	liver	Tissue_enriched	liver	0	0	0	0	0	0	0.01	0	0	0.11	0	0	0.04	104.64	0.13	0.01	0	0.07	0	0.01	0	0	0	0	0.06	0.01	0.04	0.13	0.24	0.07	0	0	-0.180499252480693	-0.184239062358937	-0.184506191635955	-0.184239062358937	-0.182102028142798	-0.18397193308192	-0.184506191635955	-0.184239062358937	-0.183704803804902	-0.184239062358937	-0.184506191635955	-0.183437674527885
ENSG00000163825	RTP3	Tissue enriched	liver	Tissue_enriched	liver	0.02	0.05	0.01	0	0.01	0	0.02	0.01	0.02	0.01	0	0	0.16	20.61	0.01	0	0.02	0	0	0	0.01	0	0.03	0.01	0	0.05	0.04	0.02	0.62	0.09	0.01	0	-0.209663457884119	-0.220294281100778	-0.223837888839665	-0.209663457884119	-0.206119850145232	-0.216750673361892	-0.223837888839665	-0.213207065623005	-0.213207065623005	-0.220294281100778	-0.220294281100778	-0.209663457884119
ENSG00000163581	SLC2A2	Tissue enriched	liver	Tissue_enriched	liver	0	0.02	0	0.06	0.02	48.4	0	0	0	0.01	4.71	0.06	21.29	271.26	0	0	0	0.48	0	0.01	0	0	0	0	35.99	0.06	0	0.03	0.01	0	0.04	0	-0.220182010589997	-0.221671404122737	-0.222416100889107	-0.221671404122737	-0.220182010589997	-0.222416100889107	-0.222416100889107	-0.221671404122737	-0.221671404122737	-0.221671404122737	-0.221671404122737	-0.220926707356367
ENSG00000165471	MBL2	Tissue enriched	liver	Tissue_enriched	liver	0.01	0	0	0	0	0	0	0	0	0.02	0	0	0.05	89.35	0	0.01	0	0	0	0	0	0	0	0	0.02	0	0.04	0	0.03	0	0.02	0	-0.179355334974799	-0.182100569693801	-0.183473187053302	-0.182100569693801	-0.183473187053302	-0.183473187053302	-0.183473187053302	-0.183473187053302	-0.1807279523343	-0.183473187053302	-0.183473187053302	-0.182100569693801
ENSG00000158874	APOA2	Tissue enriched	liver	Tissue_enriched	liver	0	0.35	0.82	0	0.07	0	0	0	0	2.11	0	0	7.09	13197.23	0.35	0.72	0	0	0	0.17	0.73	0	0	0	0.22	0	0.21	0.73	0.61	0.14	0.43	0.21	-0.182046995371392	-0.183446408203098	-0.183561428435842	-0.18348474828068	-0.160039790839899	-0.183657278629794	-0.183465578241889	-0.183580598474632	-0.183063007427289	-0.183523088358261	-0.183465578241889	-0.182449566185993
ENSG00000126838	PZP	Tissue enriched	liver	Group_enriched	liver,testis	0	0.01	0	0	0	0	1.43	0	1.32	0.03	0	0.06	0	17.26	0.66	0.01	0.02	0	0.02	0	0.01	0	0.03	0.01	0	0.05	0.15	0.01	2.06	0.01	0.02	0	-0.163009104483582	-0.252593849404516	-0.273672612915324	-0.226245395016006	-0.284211994670728	-0.268402922037622	-0.120851577461966	-0.178818177116688	-0.168278795361284	-0.278942303793026	-0.284211994670728	-0.215706013260602
ENSG00000115718	PROC	Tissue enriched	liver	Tissue_enriched	liver	0.04	0.14	0.55	0.22	0.67	0.56	0.19	0.06	0.2	0.06	0.68	0.03	7.76	78.27	0.29	0.44	0	0	0.11	0.07	0.48	0.06	0	0.36	0.58	0.01	0.13	1.76	0.05	0.05	0.24	0.45	-0.198807374023003	-0.200801563276946	-0.194420157664331	-0.187241076350139	-0.190830617007235	-0.196414346918273	-0.188038752051716	-0.198009698321427	-0.192425968410389	-0.175674778677275	-0.198408536172215	-0.19721202261985
ENSG00000099937	SERPIND1	Tissue enriched	liver	Tissue_enriched	liver	0.03	0.04	0.06	0.38	0.07	0.02	1.78	0.03	0.65	0.08	0.42	0.3	0.22	398.43	0.36	0.04	1.54	0.07	2.04	0.12	0.01	0	0	0.03	0.02	1.15	0.05	0.15	0.2	0.52	0.05	0.56	-0.1878424775756	-0.190550442173037	-0.194612389069194	-0.188293805008506	-0.190550442173037	-0.153541592674721	-0.169338052826442	-0.189647787307225	-0.157603539570878	-0.195515043935007	-0.193709734203381	-0.17926725635038
ENSG00000178772	CPN2	Tissue enriched	liver	Tissue_enriched	liver	1.11	0	0.01	0.01	0.04	0	0	0.01	0.01	0.11	0.02	0.1	10.19	77.23	0.01	0.03	0.01	0	0.15	0	0.09	0	0	0.03	0.01	0.02	0.78	0.09	0.28	0.03	0.05	0.06	-0.211669816603192	-0.0407652742848663	-0.225911861796386	-0.225911861796386	-0.221577326302805	-0.226531081152611	-0.225911861796386	-0.224673423083934	-0.22529264244016	-0.224054203727708	-0.224054203727708	-0.224673423083934
ENSG00000123838	C4BPA	Tissue enriched	liver	Tissue_enriched	liver	0.19	2.39	0.06	0.03	0.75	0	3.56	0	1.05	0.25	2.99	0.02	0.43	720.69	122.32	0.31	1.02	0.28	0.72	0.05	0.67	0.01	0	0	0.06	0.15	0.63	0.31	0.29	0.06	0.92	0.18	-0.204587500833262	-0.203205744146935	-0.208594595223612	-0.20900912222951	-0.174741556408589	-0.208318243886346	-0.20900912222951	-0.172945272716364	-0.194638852691705	-0.191184460975886	-0.208456419554979	-0.203758446821466
ENSG00000055957	ITIH1	Tissue enriched	liver	Tissue_enriched	liver	0.04	0.15	0	0	0.04	0	0.13	0.03	0.09	0.5	0.24	0.29	0.18	515.33	0.04	0.48	0.03	0.05	0	0	0.08	0.15	0	0.01	0.02	0.06	1.17	0.32	0.3	0.05	0.51	0.17	-0.179071612114725	-0.181606840223947	-0.178922481049476	-0.18399293726792	-0.178922481049476	-0.18399293726792	-0.184291199398417	-0.183545544072175	-0.182054233419692	-0.18399293726792	-0.18399293726792	-0.182650757680685
ENSG00000175336	APOF	Tissue enriched	liver	Tissue_enriched	liver	0	0.03	0.01	0.04	0	0	0	0	0	0.01	0.01	0	0.12	152.55	0	0.04	0	0	0	1.23	0.01	0.06	0.01	0	0.02	0	0.01	0.02	0.13	0.05	0.05	0	-0.18189881641778	-0.183562651921258	-0.183978610797128	-0.183978610797128	-0.182730734169519	-0.183978610797128	-0.183562651921258	-0.182730734169519	-0.183978610797128	-0.183978610797128	-0.183978610797128	-0.183146693045388
ENSG00000081051	AFP	Tissue enriched	liver	Enhanced	liver	0.04	0	0	0.02	0	0.02	0	0	0	0	0	0	0.01	1.35	0	0	0.1	0	0	0	0.05	0	0	0	0	0	0	0.02	0.04	0	0	0	-0.37366004694546	0.281883895064119	-0.242551258543544	-0.37366004694546	-0.439214441146418	-0.439214441146418	-0.176996864342586	1.46186299068136	-0.439214441146418	-0.37366004694546	-0.37366004694546	-0.111442470141628
ENSG00000145826	LECT2	Tissue enriched	liver	Tissue_enriched	liver	0	0	0	0.03	0	0	0	0	0	0.04	0	0	0.12	166.63	0	0	0	0	0	0.04	0	0	0	0	0	0	0	0	6.85	0	0.02	0	-0.222592177838269	-0.208766576730302	-0.225357298059862	-0.153464172298434	-0.217061937395082	-0.208766576730302	-0.203236336287115	-0.222592177838269	-0.219827057616676	-0.225357298059862	-0.225357298059862	-0.222592177838269
ENSG00000090512	FETUB	Tissue enriched	liver	Tissue_enriched	liver	0.04	0	0	0.04	0.15	0	0	5.66	0	0	0.02	0.04	0.04	75.73	0	0	0	2.03	0	0.01	0.12	0	0.05	1.13	0	0	0	0	0.62	0	3.13	0	-0.219278979258745	-0.221191295938327	-0.213542029219999	-0.219278979258745	-0.217366662579163	-0.219278979258745	-0.209717395860835	-0.211629712540417	-0.219278979258745	-0.219278979258745	0.174658256735163	-0.215454345899581
ENSG00000105697	HAMP	Tissue enriched	liver	Tissue_enriched	liver	0.71	1.53	2.15	5.16	0.09	0.73	0.29	0.33	2.13	0.17	0.39	19.11	0.06	154.63	0.16	2.48	2.28	1.04	1.29	0.73	0.07	0.31	0.26	0.25	0.1	0.51	0.25	0.34	0.8	0.11	2.26	0.64	-0.217210593833112	-0.217096771687872	-0.218804103866473	-0.219373214592673	-0.142201800119913	-0.202072248516184	-0.112608042357498	-0.21356828518543	-0.207535711487707	-0.221194368916514	-0.221535835352234	-0.218348815285513
ENSG00000080910	CFHR2	Tissue enriched	liver	Tissue_enriched	liver	0	0	0	0	0	0	0	0	0	0	0	0	0.19	263.08	0	0	0	0	0	0	0	0	0	0	0	0	0	0	0	0	0	0	-0.181117060970538	-0.18258254110066	-0.182826787789014	-0.18258254110066	-0.178430347398648	-0.183071034477368	-0.182826787789014	-0.182826787789014	-0.18258254110066	-0.182826787789014	-0.182826787789014	-0.18258254110066
ENSG00000139269	INHBE	Tissue enriched	liver	Tissue_enriched	liver	0.03	0.04	0.01	0.08	0.06	0.15	0.24	0.05	0.03	0.02	0.06	0.05	0.07	45.15	0.04	0.03	0.01	0	0.02	0.26	0.11	0.01	0.41	0.04	0.1	0.06	0.11	0.07	0.11	1.57	0.02	0.07	-0.193726520871841	-0.194645236588907	-0.192807805154776	-0.190970373720645	-0.19005165800358	-0.145953303584444	-0.19005165800358	-0.194645236588907	-0.186376795135319	-0.190970373720645	-0.195563952305972	-0.192807805154776
ENSG00000148965	SAA4	Tissue enriched	liver	Tissue_enriched	liver	0.2	0.34	0	0	0.02	0	0	0.21	0.12	2.44	0.39	0	0.21	516.41	0.03	0	0	0	0	0.1	0.07	1.73	0.04	0.22	0	0.06	0.05	0.05	0.66	0	0.13	0	-0.172039094788799	-0.186242611640152	-0.188329003946001	-0.187687037082663	-0.18046490987011	-0.188810479093505	-0.188970970809339	-0.124613792759702	-0.1790204844276	-0.188970970809339	-0.184396956908056	-0.182952531465545
ENSG00000140093	SERPINA10	Tissue enriched	liver	Tissue_enriched	liver	0.02	0.03	0	0.06	0.19	0.16	0.03	0	0.03	0.03	0.04	0	0.12	130.87	0.05	0.01	0.22	0.06	0	0.01	0.24	0	0	0.06	0.21	0.02	0.01	0.3	0.11	0.01	0.01	0	-0.183942489932561	-0.185441206580572	-0.185815885742575	-0.185066527418569	-0.183193131608555	-0.180945056636539	-0.183567810770558	-0.180945056636539	-0.173826152558486	-0.183193131608555	-0.185441206580572	-0.181319735798542
ENSG00000145321	GC	Tissue enriched	liver	Tissue_enriched	liver	0	0	0	0	0.08	41.71	0	0.1	0	0.21	422.11	0.04	22.22	2548.37	0	0.16	0.04	9.42	0.03	0.04	0	0	0	0.12	4.75	0	0.05	45.42	0.03	0	0	0.09	-0.183242877148883	-0.186946891414093	-0.187064479168544	-0.186946891414093	-0.179950420024252	-0.18712327304577	-0.18712327304577	-0.18712327304577	-0.186652922027965	-0.186946891414093	-0.186888097536868	-0.186829303659642
ENSG00000196136	SERPINA3	Tissue enriched	liver	Group_enriched	liver,pancreas	3.99	7.32	0.16	30.55	3.57	2.64	2.21	4.19	7.23	15.24	41.68	2.41	1.18	423.75	3.99	1.35	9.71	32.98	3.5	23.1	3.84	8.05	0.22	0.44	0.83	14.98	0.45	9.48	21.36	0.81	1.25	3.89	-0.330738853186824	-0.323313085720406	-0.258545904110862	-0.182803075953393	-0.377973978924433	-0.370620657969882	-0.301977587975428	0.00845571537680142	-0.248041159890075	-0.345300602072191	-0.349357606736771	-0.245541755230647
ENSG00000163631	ALB	Tissue enriched	liver	Tissue_enriched	liver	0.33	0.07	0.04	0.51	0.48	0.06	0.07	0.02	0.5	4.24	4.26	0.14	355.31	81536.23	0.15	1.14	0.32	351.63	0.42	1.26	0.12	0.21	0	0.18	0.05	0.08	0.8	4.7	2.93	0.36	1.12	0.74	-0.184949624369532	-0.186295259719581	-0.186477550222667	-0.18648086459545	-0.169222925512435	-0.186464292731533	-0.186288630974014	-0.185847819393826	-0.186245544127831	-0.186427834630916	-0.186404634021432	-0.185705301364141
ENSG00000198670	LPA	Tissue enriched	liver	Tissue_enriched	liver	0.08	0	0	0.1	0.01	0.01	0.05	0.04	0.34	0	0.03	0	0.63	19.72	0.07	0	0.08	0.1	0	0.23	0.01	0.02	0	0	0.02	0.03	0	0.01	0.27	0.02	0.01	0.1	-0.212251389293472	-0.197221786589764	-0.212251389293472	-0.0769849649601028	-0.212251389293472	-0.212251389293472	-0.177182316318154	-0.212251389293472	-0.172172448750252	-0.20724152172557	-0.192211919021862	-0.182192183886057
ENSG00000091583	APOH	Tissue enriched	liver	Tissue_enriched	liver	0.03	0.05	0	0.07	0.45	1.73	0.14	0.01	0.77	0.38	2.73	0	22.9	6685.11	5.32	0.12	0	2.22	0	0.19	0.61	0	0	0.05	0.62	0.04	0.14	1.51	0.23	0.24	0.08	0	-0.181005229934309	-0.183728256677601	-0.183899979084836	-0.183801851994987	-0.173915547692764	-0.183924510857298	-0.183899979084836	-0.183875447312374	-0.18360559781529	-0.183213089455897	-0.183826383767449	-0.183433875408056
ENSG00000057593	F7	Tissue enriched	liver	Tissue_enriched	liver	0.01	0.16	0	0.22	0.04	0.6	0.17	0.12	0.55	0.1	0.08	0.09	0.16	45.83	0.03	0.01	0.27	0	0.15	0.2	0.06	0.09	0.01	0.18	0.62	0.04	0.04	0.05	0.69	0.03	0.03	0.05	-0.192875644159154	-0.207195139291613	-0.206001848030575	-0.203615265508498	-0.207195139291613	-0.143950702456584	-0.169009818938388	-0.171396401460465	-0.135597663629316	-0.20242197424746	-0.203615265508498	-0.172589692721503
ENSG00000164344	KLKB1	Tissue enriched	liver	Tissue_enriched	liver	1.07	0.32	0.05	0.19	0.5	1.17	0.24	0.23	0.32	0.23	1.67	0.47	2	99.18	0.62	0.43	0.19	0.52	0.17	0.26	0.85	0.13	0.5	0.07	1.4	0.31	0.35	0.13	0.96	0.35	0.21	0.17	-0.305159639454193	-0.161052769926197	-0.218428653164195	-0.277138859268194	-0.337183388238193	-0.0649815235741986	-0.0983395952241979	-0.286479119330194	-0.193076518710196	-0.214425684566195	-0.327843128176193	-0.197079487308196
ENSG00000101981	F9	Tissue enriched	liver	Tissue_enriched	liver	0	0	0	0	0	0	0	0	0	0.03	0	0	0.11	256.67	0	0.01	0	0	0	0	0	0	0	0.02	0	0	0.01	0.01	0.03	0	0	0	-0.180106128193422	-0.182675402490047	-0.183042441675279	-0.182675402490047	-0.181207245749118	-0.183042441675279	-0.183042441675279	-0.182675402490047	-0.182308363304815	-0.182675402490047	-0.182675402490047	-0.182308363304815
ENSG00000197249	SERPINA1	Tissue enriched	liver	Tissue_enriched	liver	5.39	211.67	92.59	4.76	136.83	234.66	45.81	8.06	13.33	36.74	332.07	2.12	191.16	11158.68	333.5	33.46	2.83	18.77	20.83	8.7	196.43	4.41	0.52	1.45	571.87	58.9	92.37	67.26	3.4	15.07	20.82	45.89	-0.219757681932125	-0.222997333445245	-0.222095779048627	-0.223284641989222	0.292741317375808	-0.224523040885674	-0.222175036578	-0.212991070361908	-0.216260443448543	-0.201795944337976	-0.223671022444915	-0.218063552241777
ENSG00000160339	FCN2	Tissue enriched	liver	Group_enriched	adrenal,liver	4.86	0.2	0.34	0.1	0.03	0.12	0.06	0.06	0.1	2.46	0.09	0.05	0.22	30.19	0.09	0.1	0.14	0.03	0	1.1	0	0.72	0.03	0.06	0	0.06	0.33	0.03	0.14	0.05	0	0.23	-0.0280055150438068	2.52692384919857	-0.374057268556421	-0.341345908771646	-0.368892317011456	-0.389552123191314	-0.386108822161337	-0.0848199820384151	-0.286253092292026	-0.391273773706302	-0.380943870616373	-0.324129403621765
ENSG00000117601	SERPINC1	Tissue enriched	liver	Tissue_enriched	liver	0.04	0.02	0	0.05	0.01	0.03	0.02	0.04	0.04	0.08	0.06	0.02	2.58	1723.07	0.05	0.07	0.01	0.03	0.03	0.01	0.03	0.02	0.02	0.02	0.06	0.02	0.04	0.09	0.18	0.02	0.06	0	-0.181261999206073	-0.183229888058047	-0.183302772830342	-0.183521427147228	-0.176087180373105	-0.18286546419657	-0.183157003285751	-0.183229888058047	-0.18286546419657	-0.183302772830342	-0.183157003285751	-0.182792579424275
ENSG00000165682	CLEC1B	Tissue enriched	liver	Enhanced	liver,blood	0.08	0.45	3.27	0.02	0.08	0	0.01	0.02	0.07	0.15	0.14	0.04	0.03	22.68	0.54	0.23	0	0	0.69	0.02	0.1	0	0.03	0.16	0.02	0.41	0.76	0.17	1.59	0.01	0.05	0.1	-0.256266271248272	-0.236553481152251	-0.394255801920419	-0.354830221728377	2.26697086104241	-0.413968592016439	-0.394255801920419	-0.354830221728377	-0.394255801920419	-0.374543011824398	-0.394255801920419	-0.315404641536335
ENSG00000109072	VTN	Tissue enriched	liver	Not_detected		26.39	2.37	0.12	0.64	0.14	3.48	0.89	0.26	0.66	1.51	52.81	20.3	2.21	1715.25	1.58	2.48	0.68	2.76	34.14	0.44	0.35	0.12	0.12	0.13	0.85	2.27	0.99	4.24	9.3	0.44	0.3	3.44	-0.138782222433172	0.0047855938770059	-0.425917855053528	-0.425917855053528	-0.28235003874335	1.44046375697878	-0.28235003874335	-0.28235003874335	-0.425917855053528	-0.28235003874335	-0.28235003874335	-0.138782222433172
ENSG00000170099	SERPINA6	Tissue enriched	liver	Tissue_enriched	liver	0.02	0.07	0	0.06	3.9	0.15	1.19	0.01	21.59	0.05	44.72	0.03	34.85	273.93	0.05	0.02	0.29	5.77	0.08	0.02	2.23	0.04	0	0	0	0.12	0	0.17	0.2	0	0.02	0.02	-0.204279619367556	-0.206012270931318	-0.206012270931318	-0.205145945149437	-0.196482687330626	-0.206012270931318	-0.206012270931318	-0.139305185726476	-0.173958217001718	-0.116347552506627	-0.205579108040377	-0.184787289275232
ENSG00000134365	CFHR4	Tissue enriched	liver	Tissue_enriched	liver	0.05	0.03	0	0.03	0.02	0	0	0	0	0.11	0.04	0	0.15	84.67	0	0.09	0.02	0	0	0.01	0.03	0.02	0	0	0	0	0.07	0.03	0.03	0.02	0	0	-0.184140474452608	-0.184140474452608	-0.181863386969683	-0.181863386969683	-0.184140474452608	-0.186417561935534	-0.181863386969683	-0.186417561935534	-0.181863386969683	-0.186417561935534	-0.186417561935534	-0.184140474452608
ENSG00000105550	FGF21	Tissue enriched	liver	Tissue_enriched	liver	0.03	0	0	0	0	0	0	0.03	0	0	0	0	0	4.73	0	0	0	0	0	0	0	0	0.03	0	0	0	0.03	0	0.01	0.11	0	0	-0.182844995919527	-0.177435380655636	-0.188254611183419	-0.188254611183419	-0.155796919600071	-0.166616150127853	-0.188254611183419	-0.180140188287582	-0.188254611183419	-0.188254611183419	-0.188254611183419	-0.188254611183419
ENSG00000162267	ITIH3	Tissue enriched	liver	Tissue_enriched	liver	0.42	0.85	0	0.13	0.94	0.35	1.41	1.04	2	3.37	1.26	0.36	0.41	286.37	1.99	2.04	1.23	0.08	0.74	0.58	0.84	0.13	0.04	0.01	0.4	1.04	4.93	0.33	2.9	0.21	1.47	0.73	-0.176215992827795	-0.206973474803764	0.128954333226936	-0.206773100328351	-0.208977219557899	-0.211982836689101	-0.211682274975981	-0.20126280225448	-0.158182290040582	-0.20957834298414	-0.208877032320192	-0.183329286704974
ENSG00000000971	CFH	Tissue enriched	liver	Expressed_in all		32.59	27.23	0.65	5.67	43.83	20.11	10.48	45.44	10.4	44.02	115.35	51.25	17.36	580.79	36.09	20.95	85.3	2.83	13.45	17.13	59.72	12.4	2.55	25.87	34.59	23.19	8.56	32.25	13.37	25.29	18.86	83.39	0.5486873396908	-0.330510531759414	1.20910376186646	0.379511159794906	-0.690148734754734	-0.65572119705163	-0.580572915828728	-0.0948855022107569	-0.435829182044714	-0.456559742382066	-0.378820141116994	-0.378635046828268
ENSG00000122852	SFTPA1	Tissue enriched	lung	Tissue_enriched	lung	4.19	1.86	0	0.04	0.1	0	0.01	0.02	0.27	0.14	0	0.08	0.06	0.01	6613.84	0.08	0	0.11	1.93	1.72	0.1	0	0	0	0.02	0.08	4.53	3.81	0.38	0	0.09	0.04	-0.182160978712277	-0.1830923235349	-0.18268957982782	-0.183167837979977	-0.18087723314596	-0.182261664639047	-0.18198477834043	-0.182563722419357	-0.1830923235349	-0.183067152053207	-0.183041980571515	-0.183067152053207
ENSG00000133661	SFTPD	Tissue enriched	lung	Tissue_enriched	lung	0.87	0.27	9.87	1.08	0.17	0.07	0.66	1.25	1.49	0.68	0.78	0.43	0.5	0.2	487.46	0.09	0.14	0.68	0.68	1.24	0.16	0.44	0.04	3.71	0.12	0.44	0.57	0.92	0.98	2.74	0.26	0.48	-0.197258197138237	-0.203526719093462	-0.184721153227787	-0.200392458115849	-0.198302950797441	-0.178452631272562	-0.166176775776914	-0.189683733109007	-0.192817994086619	-0.202481965434258	-0.185765906886991	-0.195952255064232
ENSG00000164265	SCGB3A2	Tissue enriched	lung	Tissue_enriched	lung	0.39	0.09	0	0.05	0	0	0	0.2	0	0	0	0.13	0	0	480.76	0	0	0	0.35	0.06	0.03	1.1	0	0.08	0	0	0.7	2.97	0.28	0.11	0	0	-0.185694907041974	-0.186219024758717	-0.142193136552322	-0.186219024758717	-0.180977847591289	-0.185170789325232	-0.184646671608489	-0.182550200741518	-0.18674314247546	-0.186219024758717	-0.182550200741518	-0.18674314247546
ENSG00000166961	MS4A15	Tissue enriched	lung	Tissue_enriched	lung	0	0.06	0	0.04	0.04	0.58	0.03	0	0.01	0	0	0	0	0	46.77	0.04	0	0	0.65	0.04	0.05	0	0	0	1.81	0	0.1	0.1	0.37	0	1.25	0	-0.189638673516662	-0.18757588881561	-0.191701458217713	-0.191701458217713	-0.18757588881561	-0.189638673516662	-0.185513104114559	-0.18757588881561	-0.191701458217713	-0.183450319413507	-0.191701458217713	-0.183450319413507
ENSG00000185303	SFTPA2	Tissue enriched	lung	Tissue_enriched	lung	6.46	3.32	0	0.16	0.83	0.02	0.06	0.16	0.14	0.2	0.09	0.04	0.13	0.07	9082.9	0.01	0.08	0.05	2.51	15.25	1.99	0.04	0	0.03	0.04	0.12	5.57	9.27	0.51	0	0.12	0.25	-0.184839479817687	-0.185755740111976	-0.185343422979546	-0.184747853788258	-0.183625434927754	-0.180189458824169	-0.184198097611685	-0.185068544891259	-0.185595394560475	-0.184175191104327	-0.185709927097262	-0.185709927097262
ENSG00000125872	LRRN4	Tissue enriched	lung	Enhanced	lung	0	0.01	0.01	0.02	0.01	0.02	0.01	0	0.52	0.04	0.01	0.07	0.54	0.03	8.45	0	0.17	0.25	0.07	0.01	0.01	0.02	0.01	0.01	0.04	0.01	0.02	0.01	0.01	0.02	0	0.03	0.515513878385787	-0.30179647780307	-0.293861425801236	-0.317666581806737	-0.30179647780307	-0.30179647780307	-0.151030489768232	-0.285926373799403	-0.317666581806737	-0.317666581806737	-0.32560163380857	0.237787058321612
ENSG00000156076	WIF1	Tissue enriched	lung	Enhanced	brain.cerebrum,lung	1.94	0.43	0.05	12.75	0.4	0.02	7.5	3.78	2.08	0.45	0.01	0.15	0.38	0.01	107.94	0.1	0.32	0.06	0.03	6.58	0.24	20.07	0	4.46	1.65	0.83	0.14	0.42	0.64	0	0.05	0.22	-0.39791940281192	-0.39791940281192	-0.405234994235108	-0.150652412708178	-0.415476822227571	4.87706094879123e-05	3.44569233093087	0.85158361226853	-0.25599692920208	-0.411087467373658	-0.311595424018306	-0.209177144093679
ENSG00000168878	SFTPB	Tissue enriched	lung	Tissue_enriched	lung	2.32	0.95	0.05	0.03	0.04	0	0.05	0	0.05	0.09	0.02	0.01	0.38	0.03	3276.24	0.02	0.01	0	1.26	0.55	0	0.03	0.01	0.01	0	0.01	2.58	3.74	0.14	0.46	0.03	0	-0.187768747466807	-0.188971686428743	-0.188550657792065	-0.189071931342238	-0.18640541664328	-0.188209825086184	-0.187788796449506	-0.188330118982377	-0.189112029307635	-0.188971686428743	-0.188931588463345	-0.188891490497947
ENSG00000149021	SCGB1A1	Tissue enriched	lung	Tissue_enriched	lung	1.69	0.57	0	0.45	0.04	0.37	0.11	6.65	376.68	0.15	0	0	0.01	0	3417.97	0	0	0	2.32	67.51	0	0.07	0	0	0	0.07	6.79	4.51	0.32	0	4.99	0.16	-0.192930759202401	-0.193836143837573	-0.193131955787995	-0.192528366031213	-0.188705630904929	-0.188403836026538	-0.191723579688838	-0.192528366031213	-0.193735545544776	-0.193534348959182	-0.160538108921786	-0.193131955787995
ENSG00000164935	DCSTAMP	Tissue enriched	lung	Enhanced	lung	0	0.18	0.09	0.22	0.1	0	0.01	0.02	0.14	0.05	0.15	0	0.03	0.25	2.13	0.25	0	0.03	0.06	0.04	0.05	0.01	0	0	0.01	0.04	0.03	0.04	0.03	0.08	0	0.24	1.29929935213237	-0.237996112704352	-0.135509748381904	-0.374644598467616	-0.272158234145168	-0.374644598467616	0.547732680434417	-0.16967186982272	-0.306320355585984	-0.3404824770268	-0.374644598467616	-0.272158234145168
ENSG00000131400	NAPSA	Tissue enriched	lung	Tissue_enriched	lung	0.53	1.47	0.06	0.24	0.27	0.32	0.3	0.15	0.76	0.12	0.27	0.08	67.57	0.13	736.07	1.09	0.57	0.02	0.43	0.49	0.43	0.14	0.02	0.52	0.56	0.18	0.99	0.88	0.79	0.18	0.58	0.24	-0.21942242487604	-0.221207495957368	-0.220984362072202	-0.216744818254048	-0.218641456277959	-0.216186983541134	-0.21830675545021	-0.211389605010065	-0.21417877857464	-0.212505274435895	-0.218529889335376	-0.213844077746891
ENSG00000047936	ROS1	Tissue enriched	lung	Tissue_enriched	lung	0	0.02	0	0.28	0.36	0.02	0.04	0	0.08	0.01	0.04	0	0.18	0.03	20.46	0	0	0.04	0.46	0.08	0.37	0	0.02	0.03	0.15	0	0.02	0.18	0.32	0.02	0	0.01	-0.198836664849159	-0.203961321159705	-0.198836664849159	-0.203961321159705	-0.198836664849159	-0.198836664849159	-0.127091476501524	-0.198836664849159	-0.198836664849159	-0.121966820190979	-0.203961321159705	-0.198836664849159
ENSG00000259803	SLC22A31	Tissue enriched	lung	Enhanced	lung,brain.cerebellum	0.13	0.11	0.4	0	0.07	0.35	0.05	0.01	0.07	0.01	0	0	0.02	0	15.83	0.12	0.19	2.71	0.03	0.09	0.01	0.16	0	0.1	0.16	0	0.6	0.36	0.61	0.02	0.02	0	-0.307640649680277	-0.279808552220511	-0.29948296594207	-0.302362148437907	-0.298043374694151	4.78947209545137	-0.298043374694151	-0.297563510944844	-0.262053593496177	-0.286526644710799	-0.305721194683052	-0.26301332099479
ENSG00000196260	SFTA2	Tissue enriched	lung	Tissue_enriched	lung	0.09	0.1	0.04	0	0.06	0	0.17	27.8	4.32	0.03	22.75	0	1.64	0.08	198.26	0	0	1.17	0.14	0.12	0	0.07	0	0	0	0.12	0.31	8.86	0.43	0.07	0.18	0.3	-0.235559855811681	-0.237047054354186	-0.240021451439197	-0.235559855811681	-0.235931655447307	-0.240393251074824	-0.238906052532318	-0.235559855811681	-0.223290467836011	-0.238906052532318	0.837082092970398	-0.230726460548538
ENSG00000187151	ANGPTL5	Tissue enriched	ovary	Enhanced	ovary	0.15	0	0	0.17	0.21	0.04	0.08	0.17	0.35	1.19	0.26	0.84	0.06	0	0.77	0.14	18.85	0	0.16	0.04	0.22	0.05	0.07	1.83	0.23	0.08	0.03	0.11	1.53	0.58	0.04	0.34	1.35962871988233	-0.380539118219334	0.20792343572809	-0.33850607865166	-0.439385373614076	-0.388945726132868	-0.363725902392264	-0.153560704553899	-0.288066431170453	-0.35531929447873	-0.414165549873472	-0.254439999516314
ENSG00000173714	WFIKKN2	Tissue enriched	ovary	Tissue_enriched	ovary	0.5	0.05	0.01	0.22	0.08	0.05	0.95	0.15	0.83	0.06	0.25	0.24	0.06	0	0.25	0	50.95	0.08	0.03	0.3	0.06	0.03	0.54	0.63	0.06	0.25	0.02	0.04	2.34	0.07	0	0.04	-0.197503542554549	-0.158695450683286	-0.195482287769587	-0.196695040640564	-0.198716295425526	-0.139291404747655	-0.17850374757591	-0.195078036812595	-0.191035527242672	-0.193056782027634	-0.198312044468534	-0.168801724608094
ENSG00000126259	KIRREL2	Tissue enriched	pancreas	Tissue_enriched	pancreas	0	0.25	0.02	0.62	0.03	0.15	0.02	0.07	0	0.05	0.02	0.02	0.29	0.01	0	0.62	0.02	11.24	0.16	0.01	0.08	0.02	0	0.03	0.07	0.02	0.05	0.47	0.29	0.02	0.54	0.05	-0.197141824522361	-0.201886513439867	-0.20425885789862	-0.20425885789862	-0.197141824522361	-0.178163068852338	-0.140205557512293	-0.194769480063608	-0.20425885789862	-0.201886513439867	-0.201886513439867	-0.197141824522361
ENSG00000170890	PLA2G1B	Tissue enriched	pancreas	Tissue_enriched	pancreas	2.91	1.03	0.89	0.14	0.21	9.18	0.94	0	0.29	0.14	0.8	10.56	0.75	0.33	29.54	2.55	60.16	24344.08	9.14	0.55	0.2	9.78	0	1.49	4.32	0.12	0.43	6.95	1.45	0.29	0.02	0.21	-0.183266406222838	-0.182073563576557	-0.18264993712413	-0.182930605982078	-0.183276430110621	-0.18337666898846	-0.183341585381217	-0.183050892635484	-0.182975713477105	-0.182880486543159	-0.18293561792597	-0.182985737364889
ENSG00000184945	AQP12A	Tissue enriched	pancreas	Tissue_enriched	pancreas	0	0	0	0.02	0.03	0.34	0	0	0	0	0	0.06	0	0	0	0	0.02	29.14	0.01	0	0	0.03	0	0	0.22	0.01	0.01	0	0.02	0	0	0	-0.186565712158275	-0.186565712158275	-0.186565712158275	-0.186565712158275	-0.186565712158275	-0.186565712158275	-0.183925631325847	-0.186565712158275	-0.183925631325847	-0.152244661336706	-0.186565712158275	-0.186565712158275
ENSG00000175535	PNLIP	Tissue enriched	pancreas	Tissue_enriched	pancreas	0	7.4	0.29	0.03	0.04	37.93	5.79	0	0.23	0.07	0	37.75	0.11	0	0.9	10.84	185.79	91916.65	37.97	2.68	0	31.08	0	0.85	20.02	0.02	1.34	30.09	1.37	0.46	0	0.02	-0.182793573451434	-0.182594660536383	-0.182349844640936	-0.182643113682357	-0.18284967709414	-0.182949133551666	-0.182926182061468	-0.182640563516779	-0.182602311033116	-0.18247225258866	-0.182520705734633	-0.182722168815262
ENSG00000170835	CEL	Tissue enriched	pancreas	Tissue_enriched	pancreas	0.29	1.34	0.27	0.32	0.9	10.25	1.7	0.56	7.65	0.21	0.34	7.5	1.94	0.05	1.35	1.81	34.67	16248.47	7.75	0.99	0.77	6.22	0.13	0.56	4.95	0.36	1.96	12.73	0.51	0.21	0.33	0.68	-0.185373548677398	-0.184920356161489	-0.184829717658307	-0.184161855003284	-0.185516662103474	-0.18289291595874	-0.185344925992182	-0.182334773597042	-0.184886963028738	-0.184867881238594	-0.184090298290246	-0.184944208399169
ENSG00000010438	PRSS3	Tissue enriched	pancreas	Tissue_enriched	pancreas	3.57	7.22	0.17	11.7	75.52	76.71	0.29	59.42	0.07	0.44	22.93	3.84	2.15	0.72	0.09	0.38	13.5	8348.81	3.42	0.3	77.35	3.16	0	35.03	84.06	3.14	0.03	21.13	2.69	0.32	13.52	0.99	-0.20587255605759	-0.203700357004333	-0.205134828077239	-0.199396943785615	-0.20587255605759	-0.123574901360593	-0.174928965770622	-0.205708616506401	-0.205913540945387	-0.0486955113549096	-0.0673436353026852	-0.205708616506401
ENSG00000185176	AQP12B	Tissue enriched	pancreas	Tissue_enriched	pancreas	0	0	0	0	0.05	0.12	0	0	0	0	0	0.01	0	0	0	0.05	0.04	35.4	0	0	0	0.05	0	0	0.12	0	0	0.01	0.01	0.01	0	0	-0.185087947394922	-0.185087947394922	-0.183784511145662	-0.183784511145662	-0.185087947394922	-0.185087947394922	-0.182481074896402	-0.185087947394922	-0.182481074896402	-0.165536403656022	-0.185087947394922	-0.185087947394922
ENSG00000108849	PPY	Tissue enriched	pancreas	Tissue_enriched	pancreas	0.26	0.22	0.68	0.15	2.45	0.55	0.22	0	0	0.15	0.11	0.12	0.33	0	0	0.87	0	37.26	0	0.03	6.28	0	0	3.98	0.43	0	0.21	0.94	0.14	0.14	0.22	0.48	-0.184836303826653	-0.181423416234839	-0.184836303826653	-0.184836303826653	-0.185689525724606	-0.185689525724606	-0.185689525724606	-0.184836303826653	-0.185689525724606	-0.178863750540979	-0.183983081928699	-0.184836303826653
ENSG00000114204	SERPINI2	Tissue enriched	pancreas	Tissue_enriched	pancreas	0.09	0.06	0.24	0.54	0.07	0.99	0.3	0.15	3.03	0.04	0	0.13	0.05	0.01	0.62	0.09	0.47	302.95	0.1	0.07	0.06	0.14	0	0.09	1.24	0.14	0.13	0.38	0.07	0.03	0.09	0.28	-0.186957513910563	-0.187903495596735	-0.186642186681838	-0.187588168368011	-0.187272841139287	-0.173398443075423	-0.167407225729664	-0.186642186681838	-0.180335642107355	-0.186957513910563	-0.183804241623321	-0.135243848399798
ENSG00000219073	CELA3B	Tissue enriched	pancreas	Tissue_enriched	pancreas	0.07	0.57	0.37	0	0.1	3.92	0.86	0	0.02	0.04	0.02	6.49	0.01	0	0.17	1.29	28.09	16186.12	8.27	0.26	0.04	6.57	0	0.74	2.42	0	0.08	4.44	0.83	0.11	0	0	-0.182970883116665	-0.182761129822489	-0.182366300092276	-0.182687099248074	-0.182995559974803	-0.18311277505096	-0.183075759763753	-0.182785806680627	-0.182637745531798	-0.182613068673659	-0.182724114535282	-0.182791975895162
ENSG00000142615	CELA2A	Tissue enriched	pancreas	Tissue_enriched	pancreas	0	1.15	0.17	0.01	0	7.1	0.92	0	0.01	0	0	8.45	0	0	0.14	1.97	37.45	21878	11.05	0.35	0	8.92	0	0.43	4	0	0.22	9.73	0.41	0.11	0	0.02	-0.182884802863841	-0.181346542122813	-0.182410681402565	-0.182589793954603	-0.18291641096126	-0.18257925792213	-0.182958555091151	-0.182674082214385	-0.182610866019549	-0.182526577759766	-0.182642474116967	-0.182621402052021
ENSG00000121351	IAPP	Tissue enriched	pancreas	Tissue_enriched	pancreas	0	0	0.08	0.34	0.06	0.24	0	0.15	0	0.27	0.13	0.1	0.16	0.35	0	0.23	0.07	36.4	0	0.01	0	0.01	0	0.2	0	0	0	0.18	2.57	0.01	0	0.25	-0.191244807154519	-0.191244807154519	-0.191244807154519	-0.191244807154519	-0.191244807154519	-0.187907201445016	-0.187907201445016	-0.191244807154519	-0.191244807154519	-0.191244807154519	-0.191244807154519	-0.187907201445016
ENSG00000185615	PDIA2	Tissue enriched	pancreas	Enhanced	pancreas,brain.cerebellum	0.4	0.37	0.39	3.92	0.2	14.18	0.11	0.05	0.27	0.44	0.1	0.99	0.07	0	0.18	0.18	1.17	508.1	2.09	0.1	0.27	0.4	0.11	0.11	4.59	0.01	0.31	53.1	0.33	0.11	0.4	0.17	-0.266624275881313	-0.269074963532722	-0.266545221440945	-0.268679691330882	-0.269865507936403	1.50040057522536	-0.103455910961656	-0.267889146927202	-0.268600636890514	-0.261327628376653	-0.267889146927202	-0.266940493642785
ENSG00000091704	CPA1	Tissue enriched	pancreas	Tissue_enriched	pancreas	0.09	3.93	0.78	0.21	0.19	20.31	3.48	0.11	0.6	1.89	0.31	21.27	0.4	0	0.97	5.47	87.58	49651	25.41	1.53	0.03	17.69	0.2	1.99	11.93	0.3	2.6	21.7	1.89	0.31	0.01	0.14	-0.182699924491319	-0.182619529714364	-0.182275713753344	-0.182585319170979	-0.182891503534276	-0.183002687800277	-0.182966766729723	-0.18265202973058	-0.182496371758178	-0.182561371790609	-0.182607556024179	-0.18260584549701
ENSG00000164266	SPINK1	Tissue enriched	pancreas	Tissue_enriched	pancreas	0	20.01	1	0.63	216.4	182.31	3.16	0.32	0.13	3.42	59.86	4.05	28.78	3.38	0.17	1.03	13.92	6844.47	3.01	1.04	215.48	2.93	0	5.61	199.29	7.2	0.32	748.58	0.14	0.25	0.13	574.42	-0.2146915268114	-0.21451552466343	-0.21307230705007	-0.02895646005796	-0.213512312419997	-0.214973130248154	-0.215008330677748	-0.214462724019039	-0.214585925522618	-0.130368897718656	-0.213969918004721	-0.214585925522618
ENSG00000137392	CLPS	Tissue enriched	pancreas	Tissue_enriched	pancreas	0	3.8	0.9	0.1	0.05	29	4.89	0	0.13	0.04	0.06	26.52	0.06	0	0.66	6.68	139.22	58979.3	19.87	2.82	0.08	21.23	0	1.57	15.39	0	1.45	30.39	0.9	0.47	0	0	-0.182883346254344	-0.182651317313387	-0.18257726552372	-0.182646380527409	-0.182909675779559	-0.183039677810308	-0.18299853792716	-0.182694102791861	-0.182712204340447	-0.182587139095676	-0.182605240644261	-0.182776382558158
ENSG00000204140	CLPSL1	Tissue enriched	pancreas	Tissue_enriched	pancreas	0.57	0	0	0.54	0	0	0	0	0	0	0.05	0.02	0	0	0	0.03	0	9.39	0.03	0.06	0	0.35	0	0	0	0	0	0.03	0.02	0.06	0	0.07	-0.186265122537941	-0.186265122537941	-0.187139606681312	-0.186265122537941	-0.187139606681312	-0.18539063839457	-0.162654050666934	-0.111933970351439	-0.187139606681312	-0.186265122537941	-0.186265122537941	-0.187139606681312
ENSG00000254647	INS	Tissue enriched	pancreas	Tissue_enriched	pancreas	1.65	0.25	12.36	7.16	6.44	0.64	0.81	0.54	0	4.03	3.08	2.49	13.91	0.04	0.24	3.32	1.44	1810.7	1.31	0	0	1.23	0	34.2	0.2	0	0.7	12.87	0.02	0.84	0	4.85	-0.182843525714821	-0.181281205643205	-0.182401359656817	-0.18275509250322	-0.182931958926422	-0.182784570240421	-0.182843525714821	-0.18266665929162	-0.182814047977621	-0.18275509250322	-0.18269613702882	-0.182607703817219
ENSG00000243480	AMY2A	Tissue enriched	pancreas	Tissue_enriched	pancreas	0.81	2.14	0.52	0.75	0.32	7.1	2.4	0.48	2.44	0.78	1.34	9.25	0.82	0.6	1.45	3.17	34.71	17135.9	7.88	1.48	0.6	128.63	0.9	1.56	5.42	0.44	1.26	0.69	0.7	0.98	0.86	0.55	-0.182791589121669	-0.182768193046052	-0.182627816592351	-0.182885173424137	-0.183048945953455	-0.182569326403309	-0.181645181416442	-0.182616118554542	-0.182592722478926	-0.182674608743585	-0.182756495008244	-0.182674608743585
ENSG00000240038	AMY2B	Tissue enriched	pancreas	Tissue_enriched	pancreas	6.42	6.77	4.37	4.35	3.32	7.44	12.25	3.08	16.24	8.43	8.71	8.3	8.3	6.21	10.26	9.42	23.41	6428.02	3.84	5.37	6.27	396.33	10.44	17.17	7.55	5.03	9.77	4.02	2.12	9.29	7.59	3.73	-0.18130005857688	-0.214884481855063	-0.21409114902172	-0.198136344262268	-0.237185949281258	-0.0660905015569706	-0.183415612799128	-0.140046751243048	-0.155648963632126	-0.212504483355034	-0.235863727892353	-0.154943778891376
ENSG00000204983	PRSS1	Tissue enriched	pancreas	Tissue_enriched	pancreas	0	9.17	0.89	0.17	0.13	44.39	7.11	0	1.2	0.27	0.04	46.75	0.29	0	1.36	12.11	228.56	138678.22	50.42	3.89	0.04	43.77	0	2.35	26.28	0	2.12	48.48	1.48	1.25	0.09	0.51	-0.182967045349398	-0.182735694818674	-0.182597828788121	-0.182738527682316	-0.183010482591901	-0.183100189940548	-0.183083192758699	-0.182803683546071	-0.18270831047014	-0.18267053895492	-0.182638433166983	-0.182795184955146
ENSG00000142789	CELA3A	Tissue enriched	pancreas	Tissue_enriched	pancreas	0.06	2.18	0.71	0.04	0.24	12.09	1.84	0	0.22	0.05	0.18	21.72	0.05	0	0.16	3.85	95.71	55243.63	23.6	1.06	0.09	19.16	0	1.77	7.32	0	0.5	18.57	0.47	0.26	0	0.04	-0.182942555632498	-0.182712180675466	-0.182561731723934	-0.182646359259171	-0.182982518635249	-0.183093004584029	-0.183064795405617	-0.182813263564776	-0.182672217672715	-0.182639306964568	-0.182653411553774	-0.182803860505305
ENSG00000162438	CTRC	Tissue enriched	pancreas	Tissue_enriched	pancreas	0.01	0.95	0.93	0	0.02	5.56	0.71	0	0.07	0.03	0.08	7.55	0.01	0	0.22	1.22	33	18766.83	7.74	0.38	0.01	7.08	0	0.3	3.44	0	0.33	2.08	0.14	0.01	0.04	0.07	-0.182912804595471	-0.182814349690333	-0.182445143796066	-0.182789735964049	-0.182223620259505	-0.182912804595471	-0.183085100679462	-0.18274050851148	-0.18274050851148	-0.182666667332626	-0.182715894785195	-0.182765122237764
ENSG00000152254	G6PC2	Tissue enriched	pancreas	Tissue_enriched	pancreas	0	0	0.01	0	0.02	0	0	0	0.03	0.11	0	0.02	0.08	0.02	0.04	0.02	0	4.47	0.03	0	0.01	0	0	0.02	0.09	0	0.01	0.19	0.16	0	0	0.09	-0.210634119766053	-0.226372659225534	-0.226372659225534	-0.234241928955274	-0.234241928955274	-0.226372659225534	-0.202764850036312	-0.15554923165787	-0.210634119766053	-0.187026310576831	-0.226372659225534	-0.218503389495793
ENSG00000187021	PNLIPRP1	Tissue enriched	pancreas	Tissue_enriched	pancreas	0	0.18	0.06	0	0.11	1.31	0.21	0.01	0	0.2	0	0.94	0.02	0	0.09	0.37	3.57	2376.89	1.12	0.03	0.14	0.95	0	0.2	0.55	0	0.13	1.39	0.18	0.05	0	0	-0.182903274006074	-0.182668337102429	-0.182315931746963	-0.182727071328341	-0.182873906893118	-0.183020742457896	-0.182962008231985	-0.182785805554252	-0.182668337102429	-0.182345298859918	-0.182492134424696	-0.182785805554252
ENSG00000168928	CTRB2	Tissue enriched	pancreas	Tissue_enriched	pancreas	0.09	1.91	0.49	0.1	0.09	10.09	1.52	0.01	0.03	0.13	0.14	12.31	0.17	0	0.48	2.49	54.14	32134.3	15.55	0.61	0	12.33	0	1.29	4.83	0.01	14.86	9.87	0.48	0.12	0	0	-0.182876935425459	-0.182592745068318	-0.1818492237851	-0.18261918138061	-0.182880239964496	-0.182966157979445	-0.182939721667153	-0.182731535707852	-0.182642313153866	-0.182605963224464	-0.182486999819149	-0.182622485919647
ENSG00000158516	CPA2	Tissue enriched	pancreas	Tissue_enriched	pancreas	0.05	0.53	0.09	0.1	0.29	11.96	0.38	0.03	0.06	0.41	0.02	4.06	0.1	0.02	0.13	0.91	16.28	9518.92	4.52	0.24	0.39	3.44	0	0.46	22.55	0.04	0.2	46.87	0.99	0.1	0.01	0.04	-0.184609880442388	-0.184554254392417	-0.184315857035398	-0.184673453070926	-0.184943636742215	-0.185023102527888	-0.184458895449609	-0.184697292806628	-0.184601933863821	-0.184164872042619	-0.184570147549552	-0.184705239385196
ENSG00000168925	CTRB1	Tissue enriched	pancreas	Tissue_enriched	pancreas	0.14	2.29	0.53	0.1	0.1	13.94	1.97	0.05	0.09	0.33	0.05	16.26	0.2	0	0.54	2.95	69.8	40319.87	18.52	0.87	0	15.74	0	1.14	6.4	0.02	18.66	12.2	0.49	0.22	0	0.02	-0.182912215701298	-0.182561472367227	-0.182518170721045	-0.182626424836499	-0.182938196689006	-0.183003149158279	-0.182985828499806	-0.182751999610426	-0.182617764507263	-0.1825787930257	-0.182457548416391	-0.182734678951953
ENSG00000169347	GP2	Tissue enriched	pancreas	Tissue_enriched	pancreas	0	0.74	0.15	0.02	3.98	27.64	0.88	0.15	0.11	0.04	20.61	3.27	5.63	0.01	0.14	1.38	14.08	8136.19	3.9	15.57	5.52	3.34	0	0.42	8.16	0.02	0.19	29.57	0.34	0.07	0.2	0	-0.183761998163493	-0.183529986522906	-0.183410845410172	-0.183567610032191	-0.183780809918135	-0.183899951030869	-0.183868598106465	-0.183178833769586	-0.183580151201952	-0.183116127920779	-0.183341868976485	-0.183573880617071
ENSG00000141086	CTRL	Tissue enriched	pancreas	Tissue_enriched	pancreas	0.2	0.57	0.69	0.12	0.26	0.96	0.25	0.05	0.2	0.14	0.2	0.97	0.03	0.07	0.27	0.88	4.87	1735.06	0.56	0.14	0.26	0.28	0.09	0.29	0.55	0.15	0.78	0.23	0.17	0.13	0.66	0.27	-0.1859765108999	-0.189812933602211	-0.191091741169648	-0.188889350359062	-0.155285129281417	-0.162460660632035	-0.186686959548476	-0.184626658467606	-0.184981882791894	-0.18420038927846	-0.192086369277654	-0.186260690359331
ENSG00000153002	CPB1	Tissue enriched	pancreas	Tissue_enriched	pancreas	67.05	4.11	0.49	0.52	3.72	19.11	2.87	0.01	0.21	0.35	0.1	20.05	0.13	0.09	0.78	5.04	98.46	47868.71	20.63	2.99	3.86	16.48	0	0.83	10.26	0.02	7.06	30.41	1.72	0.22	0.01	0.2	-0.183268420746703	-0.157496299079198	-0.183409074643293	-0.183706611732233	-0.184074475769469	-0.184150212483017	-0.18410693436099	-0.1828735078832	-0.18371743126274	-0.18371743126274	-0.183739070323754	-0.183668743375459
ENSG00000185269	NOTUM	Tissue enriched	placenta	Enhanced	liver,testis	0.08	0.08	0.04	0.88	0.04	0.41	1.62	0.06	0.39	0.01	0.21	0.08	0.22	1.71	2.41	0.02	0.05	0.05	117.59	0.16	0.02	0.24	1.91	0.48	0.21	0.09	0.27	1.77	1.33	0	0.04	0.33	-0.626753809036561	-0.54679129391039	-0.638177025483157	0.526991052069624	-0.638177025483157	-0.375443047211451	-0.10128585249315	-0.569637726803581	-0.478251995230814	-0.615330592589965	-0.364019830764856	-0.329750181425068
ENSG00000154342	WNT3A	Tissue enriched	placenta	Group_enriched	esophagus,lung,prostate,skin,vagina	0	0.02	0	0	0.01	0	0.01	0.29	0.25	0	0	0	0.04	0	2.87	0	0.02	0.01	16.21	0.39	0	0.41	0	1.32	0.01	0	0	0.01	0.03	0.01	0.07	0	-0.402755983260855	-0.419444767097631	-0.419444767097631	-0.3026232802402	-0.419444767097631	-0.419444767097631	-0.402755983260855	-0.3026232802402	-0.0356027388517883	-0.369378415587303	0.748770101476672	-0.152424225709219
ENSG00000174792	C4orf26	Tissue enriched	placenta	Not_detected		0	0.14	0.06	0.11	0.05	0	0.12	0	0	0.07	0.1	0	0.02	0	0	0.08	0.01	0	4.86	0	0.09	0	0.14	0.05	0.08	0.04	0	0.09	0.21	0	0.1	0.08	-0.404610525591407	-0.549114284731196	-0.549114284731196	-0.838121803010772	-0.693618043870984	2.05195337978499	2.48546465720436	-0.115603007311831	-0.115603007311831	-0.404610525591407	-0.693618043870984	-0.260106766451619
ENSG00000213030	CGB8	Tissue enriched	placenta	Not_detected		0	0	0	0.04	0	0	0	0.01	0	0	0	0	0.01	0	0.03	0	0	0	19.34	0.01	0	0.05	0.02	0.09	0	0.04	0.02	0	0.05	0	0	0.02	-0.667742060076036	-0.667742060076036	-0.667742060076036	0.133548412015207	-0.667742060076036	-0.667742060076036	-0.267096824030414	0.133548412015207	-0.267096824030414	-0.667742060076036	0.93483888410645	-0.267096824030414
ENSG00000164707	SLC13A4	Tissue enriched	placenta	Enhanced	testis,brain.cerebellum	0	0	0	0.4	0	0	0	1.17	0.42	0	0.02	0.03	0	0.01	0.05	0	0	0	45.06	0	0	0	0	0.01	0	0.03	0	0.01	3.98	0	1.36	0	-0.367539837188094	-0.429484753568109	-0.220420660785556	-0.305594920808078	-0.499172784495627	2.79939401274021	0.290624899349574	-0.266879348070568	-0.290108691713074	-0.437227868115611	1.5682387996874	-0.282365577165572
ENSG00000182752	PAPPA	Tissue enriched	placenta	Mixed		1.04	1.57	0.02	0.35	1.63	0.23	3.39	1.35	3.17	2.03	1.92	0.56	2.34	0.1	0.48	0.95	2.09	0.18	67.53	0.61	1.26	0.14	0.06	0.35	0.42	3.43	0.26	0.76	0.85	0.26	0.85	2.05	-0.0979971466649488	0.0271055937583899	0.402413815028406	0.736021122823976	-1.14051998352611	-1.01541724310277	-1.07796861331444	-0.389903540986073	1.61174030578735	-0.577557651621081	0.881974319984538	0.36071290155396
ENSG00000105246	EBI3	Tissue enriched	placenta	Tissue_enriched	spleen	3.46	11.51	0.58	1.22	2.04	2.39	0.97	0.71	1.01	2.98	4.86	0.71	0.4	1	1.1	15.3	0.91	0.39	160.85	0.69	1.33	0.73	0.02	0.32	2.63	1.55	16.99	2.82	0.98	0.43	5.55	4.64	-0.044894137929712	-0.00548325348759842	-0.147705140822182	-0.18882954197917	-0.22309987627666	-0.403019131338483	-0.161413274541178	-0.15455920768168	-0.18882954197917	0.0133654303760211	-0.327624395884005	0.00822488023139763
ENSG00000268964	ERVV-2	Tissue enriched	placenta	Not_detected		0.01	0.01	0	0	0	0	0.01	0	0	0	0	0.01	0.08	0	0	0	0	0	9.23	0.02	0.01	0	0	0	0.01	0.01	0	0.01	0.04	0.04	0.01	0.07	-0.373843598506887	-0.373843598506887	-0.373843598506887	0.56076539776033	-0.373843598506887	0.56076539776033	-0.373843598506887	-0.373843598506887	-0.373843598506887	-0.373843598506887	-0.373843598506887	-0.373843598506887
ENSG00000136487	GH2	Tissue enriched	placenta	Tissue_enriched	pituitary	0	0	0	0	0.03	0	0.19	0	0.06	0	0	0.05	0	0	0.14	0	0	0	161.76	0	0.01	0	0	0	0	0.44	0.25	0.17	0.11	0	0.01	0	-0.182710176865609	-0.187556600655147	-0.187556600655147	-0.17786375307607	-0.187556600655147	-0.187556600655147	-0.187556600655147	-0.182710176865609	-0.182710176865609	-0.187556600655147	-0.187556600655147	-0.182710176865609
ENSG00000243130	PSG11	Tissue enriched	placenta	Not_detected		0	0	0	0.04	0.01	0	0.06	0	0	0	0	0	0.01	0	0.01	0	0	0	79.28	0	0	0	0	0	0	0.54	0.06	0.06	0.01	0	0.03	0	2.19848432637882	-0.439696865275764	-0.439696865275764	2.19848432637882	-0.439696865275764	2.19848432637882	-0.439696865275764	-0.439696865275764	2.19848432637882	-0.439696865275764	-0.439696865275764	-0.439696865275764
ENSG00000072694	FCGR2B	Tissue enriched	placenta	Mixed		6.57	11.45	1.81	0.85	7.77	1.93	2.75	7.73	4	17.91	10.95	4.16	1.45	12.49	11.37	10.68	3.78	0.8	170.5	1.23	7.16	1.84	0.47	2.18	2.98	12.74	8	3.64	2.55	2.02	20.15	15.38	2.04326363136802	-0.300622269031944	-0.0284290676951737	-0.110087028096205	1.55936460676932	-0.869203622935418	-0.757301973496968	0.210496075700435	-0.6151566350211	0.0683507372245666	-0.527449936812585	-0.197793726304719
ENSG00000269526	ERVV-1	Tissue enriched	placenta	Enhanced	brain.cerebellum	0	0.02	0.01	0	0.02	0.04	0.02	0	0	0	0	0.01	0.07	0	0.02	0.02	0	0.01	10.39	0.18	0.01	0.01	0.02	0	0	0.01	0	0.01	0.05	0.03	0.02	0.2	-0.371294295176322	-0.371294295176322	-0.452010446301609	1.56589333183057	-0.452010446301609	4.39095862121563	-0.371294295176322	-0.290578144051035	-0.371294295176322	-0.371294295176322	-0.452010446301609	-0.452010446301609
ENSG00000213218	CSH2	Tissue enriched	placenta	Tissue_enriched	testis	0	0.03	0	0	0.17	0	1.41	0	0.04	0	0	0.09	0	0	3.93	0.06	0.15	0.21	5197.54	0	0	0.11	0	0	0.08	9.87	6.05	4.88	0.06	0.03	0.14	0.02	0.316100538281032	-0.204308884498716	-0.262132153696466	-0.204308884498716	-0.262132153696466	0.373923807478782	-0.204308884498716	-0.262132153696466	-0.146485615300966	-0.262132153696466	-0.262132153696466	-0.204308884498716
ENSG00000170498	KISS1	Tissue enriched	placenta	Enhanced	pituitary,testis	0	0	0	0.03	0.14	0.4	0.01	0	0.02	0	0.03	0.02	0.09	0.06	0.13	0	0	0.05	307.19	0.01	0	0.03	0	0	0.23	0.13	0.35	0.6	0.38	0	0.01	0.16	-0.408967973250012	-0.425143371005451	-0.417055672127732	0.0115923683913979	-0.408967973250012	0.0682062605354339	-0.0692846203857964	-0.336178683350538	-0.352354081105977	-0.311915586717379	-0.400880274372293	-0.408967973250012
ENSG00000135919	SERPINE2	Tissue enriched	placenta	Mixed		17.97	73.01	3.52	120.63	24.81	21.8	17.18	31.17	23	22.67	47.41	36.3	28.25	4.32	5.4	28.2	129.07	1.91	668.76	8.7	19.42	4.8	1.87	8.44	16.87	99.08	26.53	6.23	64.33	9.05	38.83	77.18	-0.374170702359395	-0.5875353256775	0.513063657924771	-0.390646735048052	-1.0241501919269	0.815398857761623	2.19444279380219	-0.523278798191739	-0.290966737281678	-0.707810364304694	0.0360825115881582	-0.731700611703247
ENSG00000167244	IGF2	Tissue enriched	placenta	Mixed		40.65	6.84	0.42	8.65	6.2	2.9	61.28	12.53	122.95	58.83	28.76	33.82	13.62	122.05	6.35	2.32	82.71	7.44	2407.58	10.07	3.8	2.24	19.37	1.6	3.6	11.73	12.37	2.65	22.08	3.1	3.74	19.76	1.17854344251331	0.0893682231289717	-0.0223420557822427	-0.450564791608565	-1.03704375589244	-0.962570236618299	-0.943951856799763	0.601373668138705	1.18785263242258	-0.841550767797816	-0.878787527434888	2.14669919307717
ENSG00000242221	PSG2	Tissue enriched	placenta	Not_detected		0	0	0.01	0	0.02	0.07	0.14	0	0	0	0	0.01	0	0	0.19	0	0.03	0.06	327.4	0	0	0.03	0	0.06	0	0.9	0.34	0.23	0	0	0.03	0	1.78218699248717	-0.542404736843922	-0.542404736843922	1.78218699248717	-0.542404736843922	1.78218699248717	-0.542404736843922	-0.542404736843922	1.78218699248717	-0.542404736843922	-0.542404736843922	1.78218699248717
ENSG00000231924	PSG1	Tissue enriched	placenta	Not_detected		0	0	0	0	0.02	0	0.12	0.01	0	0	0	0	0	0	0.42	0	0.02	0	377.03	0	0	0.01	0	0.02	0.01	0.64	0.51	0.4	0.02	0.01	0.02	0.02	4.51501516862917	-0.528352838882137	-0.528352838882137	0.19212830504805	-0.528352838882137	0.19212830504805	0.19212830504805	1.63309059290842	0.19212830504805	-0.528352838882137	-0.528352838882137	-0.528352838882137
ENSG00000259384	GH1	Tissue enriched	placenta	Tissue_enriched	pituitary	0	0.14	0.14	0.03	0.01	0.17	0.36	0.05	0.12	0.05	0	0.02	0.01	0	0.04	0.13	0	0	15.19	0.1	0.13	0.02	0.1	0.06	0	0	0.3	0.13	0.06	0.02	0.11	0.04	-0.18253121938602	-0.182571575911468	-0.182628075047096	-0.1826058789581	-0.182610923523781	-0.182610923523781	-0.182624039394551	-0.182551397648744	-0.182630092873369	-0.182586709608512	-0.182621012655143	-0.182521130254658
ENSG00000147571	CRH	Tissue enriched	placenta	Tissue_enriched	brain.cerebrum	0.02	0	0.05	0.98	0.01	0	0.02	0	0	0.9	0	0.01	0.02	0	0.06	0	0	0.09	5.84	0	0	0	0.01	0.01	0	0.11	0	0.12	0.19	0.17	0	0	-0.215617490537497	-0.141052364126835	-0.252900053742827	-0.215617490537497	-0.243579412941495	-0.234258772140162	5.18103353343414	-0.243579412941495	-0.252900053742827	-0.252900053742827	-0.252900053742827	-0.252900053742827
ENSG00000142511	GPR32	Tissue enriched	placenta	Not_detected		0	0	0.01	0	0	0	0	0	0	0	0	0	0	0	0	0	0.01	0	1.08	0	0	0.01	0	0.01	0	0	0	0	0.06	0	0.01	0.02	-0.324410134681195	-0.324410134681195	-0.324410134681195	-0.324410134681195	-0.324410134681195	0.756956980922788	0.216273423120797	-0.324410134681195	-0.324410134681195	-0.324410134681195	-0.324410134681195	0.216273423120797
ENSG00000198759	EGFL6	Tissue enriched	placenta	Group_enriched	adipose,lung	0.01	0.64	0.01	0.2	0.18	0.39	1.8	2.78	2.2	0.68	1.12	0.14	0.48	0.01	15.95	0.27	0.25	0.23	422.6	0.51	0.3	0.1	0.01	0.35	0.27	0.45	0.29	0.82	0.33	0.16	1.38	14.18	3.15890093266767	-0.366531073900914	-0.351892601901321	-0.139634757907226	-0.337254129901728	-0.359211837901117	-0.288459223236419	-0.042044944576608	-0.259182279237234	-0.354332347234586	0.299519402080556	-0.178670683239474
ENSG00000120211	INSL4	Tissue enriched	placenta	Not_detected		0	0	0.04	0	0.01	0	0.02	0	0	0.01	0	0	0.01	0	0.01	0	0	0	14.45	0	0	0.01	0	0	0.01	0.06	0.01	0.03	0	0	0	0	0.462956594559852	-0.529093250925545	0.462956594559852	-0.529093250925545	-0.529093250925545	-0.529093250925545	-0.529093250925545	-0.529093250925545	0.462956594559852	-0.529093250925545	-0.529093250925545	-0.529093250925545
ENSG00000189052	CGB5	Tissue enriched	placenta	Not_detected		0	0	0	0.01	0.01	0.07	0.01	0.03	0	0	0	0	0.01	0	0.05	0	0	0	19.83	0.01	0	0.01	0.02	0.11	0	0.07	0.01	0.04	0.09	0	0	0.03	-0.455538816592231	-0.455538816592231	-0.455538816592231	0.0700828948603433	-0.455538816592231	-0.455538816592231	-0.455538816592231	-0.192727960865944	0.0700828948603433	-0.455538816592231	0.33289375058663	-0.455538816592231
ENSG00000019991	HGF	Tissue enriched	placenta	Mixed		17.08	5.9	6.2	2.1	2.13	1.86	7.19	2.59	4.26	5.48	15.29	2.26	7.41	12.47	10.53	1.97	1.57	0.47	228.99	4.56	2.78	0.87	0.05	0.57	1.71	5.9	4.21	3.14	2.48	1.75	1.28	10.12	0.0101764837172999	1.50114967950776	0.691764230364366	0.585266144950762	-0.195719814749001	-1.12580309402781	-0.884407433756975	0.734363464529808	0.152173930935439	-0.856007944313347	-0.948306285005137	0.145074058574532
ENSG00000164451	FAM26D	Tissue enriched	placenta	Tissue_enriched	skin	0	0	0	0	0.01	0	0	0.01	0.07	0.09	0	0.12	0.14	0	0.04	0	0.03	0	16.22	0.02	0.01	0	0	0	0	0	0	0	0.38	0.03	0.01	0.02	0.167701877123659	-0.228444289310181	-0.188829672666797	-0.268058905953565	-0.268058905953565	-0.268058905953565	-0.188829672666797	-0.228444289310181	-0.228444289310181	-0.268058905953565	-0.268058905953565	-0.268058905953565
ENSG00000170965	PLAC1	Tissue enriched	placenta	Tissue_enriched	testis	0	0	0.06	0.02	0.07	0	0.14	0.03	0.2	0.03	0	0.04	0.03	0.01	0.04	0.04	0.09	0	31.29	0.01	0.03	0	0	0.22	0.03	0.06	0.03	0.1	0.74	0.08	0.01	0.1	-0.296716591134401	-0.296716591134401	-0.234029987373612	0.330149446473489	-0.35940319489519	-0.296716591134401	-0.296716591134401	-0.234029987373612	-0.171343383612823	-0.296716591134401	-0.234029987373612	0.142089635191122
ENSG00000100593	ISM2	Tissue enriched	placenta	Enhanced	prostate,testis	0.03	0.1	0.01	0.17	0.16	0.12	0.85	0.08	0.35	0.01	0.14	0.04	0.18	0	0.02	0.05	0.18	0.08	159.26	0.52	0.01	0.05	0	0.06	0.03	0.35	0.09	0.03	1.18	0.19	0.03	0.01	-0.41475037117907	-0.51060947083525	-0.529781290766486	-0.280547631660419	-0.51060947083525	-0.548953110697722	0.294606966276659	-0.472265830972778	0.8505897442825	-0.376406731316598	-0.338063091454127	0.0262014872393557
ENSG00000137869	CYP19A1	Tissue enriched	placenta	Enhanced	nerve,adipose	6.64	0.42	0.08	0.31	0.12	0.54	0.28	0.06	0.06	1.29	0.51	0.48	0.02	0.11	0.2	0.01	1.36	0.23	145.08	0.11	0.11	0.2	0	0.02	0.05	1.23	0.39	0.12	2.05	0.15	0.08	2.19	2.48839238263743	0.0365870180376327	0.0508417003899571	-0.277015993713505	0.435718123902717	-0.604873687816967	-0.505090911350696	-0.191487899599558	-0.205742581951883	-0.547854958407669	-0.562109640759993	-0.419562817236749
ENSG00000243137	PSG4	Tissue enriched	placenta	Enhanced	skin	0	0	0	0	0.05	0	0.24	0.14	0	0	0	0	0.49	0	0.18	0	0	0.01	232.96	0.18	0	0	0	1.86	0	1.05	0.28	0.12	0.02	0	0.28	0	0.370102443052308	-0.178197472580741	-0.452347430397265	-0.406655770761178	-0.452347430397265	-0.36096411112509	-0.452347430397265	1.74085223213493	-0.406655770761178	-0.406655770761178	0.370102443052308	-0.452347430397265
ENSG00000136488	CSH1	Tissue enriched	placenta	Enhanced	pituitary	0	0.05	0	0	0.54	0.31	4.45	0	0.06	0	0	0.33	0	0	8.5	0.03	0.37	0.52	11433.49	0	0	0.38	0	0	0.05	28.68	13.78	11.05	0.07	0	0.59	0.02	2.22026510808949	-0.288661441756471	-0.288661441756471	-0.207728327245311	-0.288661441756471	-0.288661441756471	-0.288661441756471	-0.288661441756471	-0.126795212734151	-0.288661441756471	-0.288661441756471	-0.288661441756471
ENSG00000163283	ALPP	Tissue enriched	placenta	Tissue_enriched	lung	0	0	0.01	0.03	0.01	0	0.17	0	1.42	0	0.01	0	0	0	0.83	0	0.02	0	39.14	0	0.01	0	0	0	0	0.13	0.04	0.04	0.04	0	0.01	0	-0.253264263916976	-0.265267309600245	-0.265267309600245	-0.181245989817362	-0.265267309600245	-0.253264263916976	-0.265267309600245	-0.265267309600245	0.62295807096166	-0.229258172550438	-0.265267309600245	0.778997664844157
ENSG00000267631	CGB1	Tissue enriched	placenta	Not_detected		0	0	0	0	0	0.07	0	0.01	0	0	0	0	0	0	0.01	0	0	0	5.28	0.02	0	0.02	0.03	0.1	0.02	0.01	0.01	0.01	0.08	0	0	0	-0.237302699921802	-0.237302699921802	-0.237302699921802	-0.237302699921802	-0.237302699921802	-0.237302699921802	-0.237302699921802	-0.237302699921802	-0.237302699921802	-0.237302699921802	-0.237302699921802	0.181466770528437
ENSG00000124467	PSG8	Tissue enriched	placenta	Not_detected		0	0	0	0	0	0	0.03	0	0	0	0	0	0	0	0.02	0	0	0	31.03	0	0	0	0	0.02	0	0.16	0.04	0.03	0.06	0	0	0	0.0953462589245593	-0.0953462589245592	-0.286038776773678	-0.0953462589245592	-0.286038776773678	-0.0953462589245592	-0.286038776773678	0.0953462589245593	0.0953462589245593	-0.286038776773678	-0.286038776773678	-0.286038776773678
ENSG00000105825	TFPI2	Tissue enriched	placenta	Enhanced	ovary,adrenal	23.52	30.4	0.08	1.31	2.73	1.2	26.61	1.48	17.46	18.61	11.43	2.23	8.68	8.49	12.78	2.05	35.12	13.1	1138.28	6.95	1.31	1.19	0.38	0.35	0.89	6.36	2.44	2.38	0.66	0.36	1.01	4.7	0.43068954941672	2.90140097221569	0.291372987153106	-0.358360006766584	-0.675212719171442	-0.670281159445296	-0.617266892389231	0.426990879622111	-0.522334367660927	-0.58644464410082	-0.556855285743946	1.18028662779086
ENSG00000204941	PSG5	Tissue enriched	placenta	Not_detected		0	0	0	0.03	0.01	0	0.1	0	0	0.01	0	0.01	0.41	0	0.12	0	0	0.02	198.45	0	0	0.02	0	0.35	0	0.92	0.18	0.2	0.02	0	0.05	0	0	-0.238928052294469	-0.477856104588937	-0.238928052294469	-0.477856104588937	0.955712209177874	-0.238928052294469	0	-0.238928052294469	-0.477856104588937	-0.238928052294469	-0.477856104588937
ENSG00000166863	TAC3	Tissue enriched	placenta	Group_enriched	urinary bladder,brain.cerebrum,colon,smallintestine,stomach,testis	0.21	2.06	0.53	14.03	1.18	1.35	0.44	0.04	0.05	0.12	0.37	0.06	0.04	0	0	0.05	0.14	0.12	231.56	0	1.21	0.03	0	0.21	2.42	3.81	0.12	0.91	0.74	0.06	0.44	0.57	-0.453618079087391	-0.463653877297289	-0.448600179982442	0.755695605205322	-0.448600179982442	-0.443582280877493	2.69260465971564	-0.45863597819234	-0.453618079087391	0.439567961593534	-0.453618079087391	-0.463653877297289
ENSG00000183668	PSG9	Tissue enriched	placenta	Not_detected		0	0	0	0.01	0.04	0	0.19	0.01	0.02	0	0	0	0.04	0	0.12	0	0	0.03	173.28	0.02	0	0.02	0	0.01	0	0.82	0.21	0.28	0.05	0	0.03	0	0.0585136640315263	-0.526622976283737	-0.526622976283737	0.0585136640315263	-0.526622976283737	1.22878694466205	0.0585136640315263	0.0585136640315263	0.0585136640315263	-0.526622976283737	0.0585136640315263	-0.526622976283737
ENSG00000135346	CGA	Tissue enriched	placenta	Tissue_enriched	pituitary	0.32	0	0	0	0.08	0.09	0.63	0	0	0.04	0.03	0.13	1.44	0.03	0.41	0.02	0.08	0.15	820.64	0.28	0.08	0.15	0	0	0.1	2.98	0.81	42.25	0.07	0	0.16	0.17	-0.182853974750985	-0.182715715406173	-0.18304753783372	-0.182909278488909	-0.18304753783372	-0.183061363768201	-0.18292310442339	-0.182881626619947	-0.18304753783372	-0.183033711899239	-0.183033711899239	-0.183006060030277
ENSG00000140873	ADAMTS18	Tissue enriched	placenta	Tissue_enriched	brain.cerebellum	0.13	0.28	0	0.56	0.08	0.05	0.8	0.15	0.34	0.57	0.61	0.01	0.1	0	0.04	0.03	0.05	0.13	13.47	0.31	0.08	0.65	0	0.01	0.31	0.53	0	0.01	0.26	0.06	0.01	0.31	0.418058632254522	-0.258559534899306	-0.249714852975727	-0.232025489128568	-0.267404216822886	5.23841028060533	-0.0418648277716094	0.0731160372349235	-0.0241754639244505	-0.249714852975727	-0.258559534899306	-0.245292512013937
ENSG00000169495	HTRA4	Tissue enriched	placenta	Enhanced	lung	0.09	0.26	2.02	0.01	0.13	0.04	0.22	0.01	0.02	0.05	0.14	0.02	0.03	0.09	0.59	1.06	0.06	0.07	37.75	0.1	0.15	0.01	0	0	0.09	0.17	0.32	0.07	0.04	0.04	0.22	0.24	1.66143758818994	0.249269129457988	-0.071678247526546	-0.20005719832036	-0.521004575304894	-0.745667739194068	-0.713573001495614	0.345553342553348	1.30839547350695	-0.20005719832036	-0.48890983760644	-0.553099313003347
ENSG00000083782	EPYC	Tissue enriched	placenta	Not_detected		0	0.02	0	0	0.02	0	1.12	0.02	0.02	0.08	0.24	0.02	0	0	0.02	0.35	0.39	0	7.08	0.24	0	0	0	0	0.01	0.01	0.01	0	0.1	0	0.06	0.14	0.270180886945173	-0.466676077450754	-0.221057089318778	-0.221057089318778	-0.71229506558273	-0.71229506558273	-0.71229506558273	0.270180886945173	0.761418863209125	-0.71229506558273	-0.71229506558273	0.270180886945173
ENSG00000104818	CGB2	Tissue enriched	placenta	Tissue_enriched	testis	0	0	0	0.04	0	0	0	0.01	0	0.03	0	0	0.01	0	0.01	0	0	0	3.93	0.02	0	0.02	0.04	0.15	0	0.01	0.01	0.01	0.23	0.01	0.01	0.01	-0.264064437727801	-0.264064437727801	-0.264064437727801	-0.178882361041414	-0.264064437727801	-0.264064437727801	0.332210099076911	-0.178882361041414	-0.264064437727801	-0.264064437727801	-0.178882361041414	-0.178882361041414
ENSG00000170848	PSG6	Tissue enriched	placenta	Not_detected		0	0	0	0.01	0	0	0.04	0	0	0	0	0	0	0	0.06	0	0.01	0	57.91	0	0	0	0	0.04	0	0.2	0.06	0.01	0.01	0	0.01	0	-0.262769136406122	-0.262769136406122	-0.262769136406122	-0.262769136406122	-0.262769136406122	1.05107654562449	-0.262769136406122	-0.262769136406122	1.05107654562449	-0.262769136406122	-0.262769136406122	-0.262769136406122
ENSG00000221826	PSG3	Tissue enriched	placenta	Tissue_enriched	testis	0	0	0	0	0.02	0	0.17	0	0	0.01	0	0.01	0.01	0	0.12	0	0	0.03	175.53	0.01	0	0.02	0	0.05	0	0.56	0.18	0.14	0.57	0	0.03	0	0.0282531125806114	-0.141265562903057	-0.226024900644892	-0.141265562903057	-0.226024900644892	-0.141265562903057	-0.226024900644892	-0.0565062251612229	-0.0565062251612229	-0.226024900644892	-0.226024900644892	-0.226024900644892
ENSG00000104827	CGB	Tissue enriched	placenta	Not_detected		0	0	0	0	0	0	0.03	0.03	0	0	0	0.02	0	0	0	0	0	0	13.5	0	0	0	0	0.08	0	0.02	0.03	0	0.05	0	0	0	-0.341805202969588	-0.341805202969588	-0.341805202969588	-0.341805202969588	-0.455740270626118	-0.455740270626118	-0.341805202969588	-0.341805202969588	-0.113935067656529	-0.341805202969588	-0.227870135313059	-0.455740270626118
ENSG00000138829	FBN2	Tissue enriched	placenta	Enhanced	testis,adrenal	3.6	0.79	1.73	0.29	0.96	0.29	1.68	0.11	0.34	0.15	0.37	1.27	0.11	0.06	0.09	0.44	0.32	0.05	82.01	1.04	1.1	0.08	0.08	0.12	0.25	1.22	0.25	0.68	7.41	0.45	0.8	0.53	-0.568595967073934	3.74649063764887	-0.480016476654404	-0.366128560400723	-0.138352727893361	-0.644521244576388	-0.543287541239783	-0.543287541239783	0.0388062529456988	-0.138352727893361	-0.543287541239783	-0.201623792478739
ENSG00000106484	MEST	Tissue enriched	placenta	Enhanced	adipose	36.36	16.47	7.11	17.56	20.48	20.03	24.65	5.56	12.78	86.54	21.99	3.61	13.74	20.26	16.8	5.23	16.37	7.41	599.52	11.02	17.73	10.35	1.58	2.64	16.36	16.11	71.69	6.89	25.8	10.71	4.35	13.9	4.01953568435304	2.03422250164285	-0.555945572009662	-0.534240252956708	-0.738270252054475	-0.65579003965325	-0.404008338638984	0.326737402810467	-0.583438976143403	-0.147885573814127	-0.581991954873207	-0.110263020789006
ENSG00000116183	PAPPA2	Tissue enriched	placenta	Mixed		0.03	0.24	0	0.35	0.53	0.04	0.59	0.06	0.29	0.51	1.91	0.14	4.32	0.11	0.07	0.08	0.06	0.56	40	0.05	0.43	0.08	0.01	0.03	0.06	0.46	0.02	1.55	0.45	0.4	0.03	0.25	0.0975035892068018	-0.721526560130333	-0.175506460572243	-0.409515074668568	-0.819030149337135	0.0975035892068018	-0.487517946034009	2.0670760911842	3.04211198325222	-0.117004307048162	-0.819030149337135	-0.331512203303126
ENSG00000204414	CSHL1	Tissue enriched	placenta	Tissue_enriched	pituitary	0	0	0	0	0	0	0.15	0	0	0	0	0.04	0	0	0.08	0	0.04	0.06	161.86	0	0	0.06	0	0	0	0.33	0.04	0.27	0.06	0	0	0	-0.171863995824412	-0.211222162807102	-0.211222162807102	-0.132505828841722	-0.211222162807102	-0.211222162807102	-0.211222162807102	-0.211222162807102	-0.171863995824412	-0.211222162807102	-0.211222162807102	-0.171863995824412
ENSG00000158715	SLC45A3	Tissue enriched	prostate	Tissue_enriched	prostate	1.77	2.61	0.43	4.32	3.87	3.25	1.27	1.06	1.92	0.7	3.76	0.41	1.36	1.28	3.91	2.16	1.16	0.15	0.65	247.01	2.28	0.55	1.44	0.9	3.49	0.84	8.25	14.02	1.43	0.38	0.56	2.92	-0.250569131130743	-0.152787842016583	-0.215961146781349	-0.198382488064197	-0.269521122560173	-0.249195798418466	-0.109939861393524	-0.195910489182097	-0.207171817422773	-0.0723105450771196	-0.240131802517434	-0.206347817795407
ENSG00000142515	KLK3	Tissue enriched	prostate	Tissue_enriched	prostate	5.67	4.06	0	0.21	1.42	3.75	1.25	0.02	0.16	2.35	0.04	0.02	0.8	0.33	1.54	1.11	0	0	0.1	8261.75	0.81	2.14	0	0.03	2.48	0.02	0	0.61	6.27	0.28	0	0.57	-0.183269208557238	-0.182920449121155	-0.183202778188461	-0.183152955411877	-0.1833854617026	-0.183302423741627	-0.1833854617026	-0.178154070161341	-0.182854018752377	-0.178403184044258	-0.183269208557238	-0.178170677753536
ENSG00000157214	STEAP2	Tissue enriched	prostate	Enhanced	prostate	3.4	10.02	0.02	6.95	5.98	4.66	5.01	3.58	8.44	6.87	9.75	4.13	5.18	0.78	3.35	0.4	8.03	1.52	0.25	122.88	6.09	1.84	0.12	2.15	4.99	8.26	2.1	8.58	1.11	5.37	1.51	9.31	-0.0878793545770599	-0.642906857169018	-0.149095623245291	0.299823680321734	-0.774861925187204	0.0903280053237892	-0.230717314802932	0.935112512945372	-0.176302853764504	-0.049789231850161	-0.468780581846051	0.269895726750599
ENSG00000104154	SLC30A4	Tissue enriched	prostate	Enhanced	prostate	1.56	1.79	0.27	3.58	2.98	5.3	2.84	3.08	2.06	1.96	1.76	0.84	3.18	0.83	1.71	2.17	2.2	0.41	2.15	39.02	3.03	0.51	0.26	1.7	6.91	3.02	2.38	1.32	6.62	4.22	2.95	1.89	-0.124608564833897	-0.433400753033039	-0.288361997969806	-0.307076676042481	-0.915303713404429	0.380687743128337	0.301150361319467	-0.264968650378961	-0.00296315736150702	0.0344661987838437	-0.115251225797559	-0.0637858610977018
ENSG00000167749	KLK4	Tissue enriched	prostate	Tissue_enriched	prostate	1.58	0.21	0	0.05	0.45	0	2.55	0.02	0.25	0.1	0	0	0.04	0.01	0.06	0.04	0.05	0	0	208.05	0.52	1.31	0	0.11	0.16	0.12	0.01	0.09	0.26	2.13	0.03	0.03	-0.192631239266908	-0.173930492859006	-0.194663929093854	-0.192834508249603	-0.195070467059243	-0.192021432318825	-0.19405412214577	-0.151774173745295	-0.108274611448653	-0.165799733551222	-0.193647584180381	-0.189785473509184
ENSG00000072042	RDH11	Tissue enriched	prostate	Expressed_in all		44.8	23.16	7.89	50.56	25.95	26.15	33.34	26.88	25.91	17.87	44.62	9.47	81.42	64.87	27.8	18.08	25.75	9.34	18.01	587.3	28.17	15.34	2.52	16.11	16.48	38.93	18.37	24.69	31.32	57.8	23.12	30.2	-0.504223209164358	1.16200035459691	-0.445687577430915	0.147836502470976	-0.860428410022909	0.137399916968114	0.250387299151272	-0.309104436719547	-0.140757774912513	-0.274164563514314	-0.194755760775146	-0.22515798810957
ENSG00000124157	SEMG2	Tissue enriched	prostate	Enhanced	prostate	0	0	0	0.02	0.01	0	0	0.01	0	0	0	0	0.43	0.01	0	0	0	0	0	556.93	0	0	0	0.01	0	0	0	0	0.25	0	0	0.01	-0.217761738067885	-0.261902630919484	-0.261902630919484	-0.173620845216287	-0.261902630919484	-0.217761738067885	-0.261902630919484	-0.261902630919484	-0.217761738067885	-0.261902630919484	-0.217761738067885	-0.261902630919484
ENSG00000167751	KLK2	Tissue enriched	prostate	Tissue_enriched	prostate	0.66	0.27	0	0.04	0.01	0.11	0.13	0	0.04	0.16	0	0.03	0.11	0	0.12	0.09	0	0	0	481.87	0.01	0.25	0	0	0.25	0	0.04	0.01	1.81	0.56	0	0	-0.184548853138105	-0.184466281560054	-0.18450756734908	-0.184342424192977	-0.184590138927131	-0.184631424716157	-0.184672710505183	-0.178149555839113	-0.18401213788077	-0.183929566302719	-0.184548853138105	-0.178644985307422
ENSG00000112280	COL9A1	Tissue enriched	prostate	Enhanced	prostate	0.04	0.14	0	1.26	0.51	0.67	0.75	0.16	0.09	0.09	0.41	2.02	0.25	0	0.03	0.07	0.03	0	0.07	19.65	0.69	0.81	0.04	0.02	0.68	0.15	0.02	1.21	2.44	0.29	0.14	0.16	-0.460689862525542	-0.478979270389371	-0.478979270389371	-0.210734621719888	-0.478979270389371	0.20382528986022	1.63649557252677	-0.436303985373771	-0.466786331813485	-0.320471068902858	-0.448496923949657	-0.405821638934057
ENSG00000237353	PATE4	Tissue enriched	prostate	Tissue_enriched	testis	0	0	0	0	0	0	0.03	0	0.01	0	0	0	0	0	0	0.01	0.01	0	0	4.11	0	0	0	0	0	0.02	0.02	0	0.11	0	0.01	0	-0.273096069681767	-0.273096069681767	-0.165294989544228	-0.273096069681767	-0.273096069681767	0.481511491281011	-0.165294989544228	-0.165294989544228	-0.165294989544228	-0.273096069681767	-0.273096069681767	-0.273096069681767
ENSG00000171053	PATE1	Tissue enriched	prostate	Not_detected		0	0	0	0.02	0	0	0	0	0	0	0	0	0.03	0.02	0	0	0	0	0	6.39	0	0	0	0	0	0	0	0	0.05	0	0	0	-0.278429858373387	-0.278429858373387	-0.278429858373387	-0.278429858373387	-0.278429858373387	0.318205552426728	-0.278429858373387	-0.278429858373387	0.318205552426728	-0.278429858373387	-0.278429858373387	-0.278429858373387
ENSG00000144481	TRPM8	Tissue enriched	prostate	Group_enriched	liver,prostate	0.23	0.07	0	0.05	0.02	0.05	0.05	0.01	0	0.01	0.07	0	0.04	11.5	0.02	0.04	0	0	0	91.52	0.02	0	0	0.03	0.03	0.01	0	0.01	1.01	0.01	0.09	0.01	-0.250142715181395	-0.250142715181395	-0.254408935451686	-0.233077834100231	-0.250142715181395	-0.245876494911104	-0.233077834100231	-0.241610274640813	-0.250142715181395	-0.250142715181395	-0.254408935451686	-0.250142715181395
ENSG00000124233	SEMG1	Tissue enriched	prostate	Tissue_enriched	prostate	0	0.05	0.1	0.01	0.17	0	0	0	0.02	0.02	0.72	0.01	0.04	0	0	0	0	0	0	1140.51	0.04	0	0	0	0.01	0.02	0.02	0.01	0.29	0	0	0.02	-0.175584393104139	-0.175584393104139	-0.20025667316561	-0.163248253073403	-0.00287843267383833	-0.20025667316561	-0.212592813196346	-0.212592813196346	-0.187920533134875	-0.11390369295046	-0.20025667316561	-0.187920533134875
ENSG00000167332	OR51E2	Tissue enriched	prostate	Tissue_enriched	prostate	0.28	0.87	0	0.1	2.32	0.12	0.56	0.04	0.12	0.48	0.37	0.08	0.17	0	0.01	0.02	0.19	0.03	3.56	32.49	1.74	0.03	0.01	0.01	0.13	1.74	0.04	0.02	0.28	0.02	0.02	0.49	-0.1980170006346	-0.276417396813457	0.561346836640618	-0.224897136467351	-0.278657408132853	-0.276417396813457	-0.262977328897081	-0.233857181744934	-0.180096910079432	0.541186734766055	-0.274177385494061	-0.159936808204869
ENSG00000107018	RLN1	Tissue enriched	prostate	Tissue_enriched	prostate	0	0	0	0	0	0	0	0	0.02	0.03	0	0	0.01	0	0	0	0	0	0	21.32	0	0	0	0	0	0	0	0	0.22	0.01	0	0	-0.233473257548102	-0.244150388228655	-0.244150388228655	-0.222796126867549	-0.222796126867549	-0.233473257548102	-0.180087604145335	-0.158733342784228	-0.244150388228655	-0.201441865506442	-0.212118996186995	-0.137379081423121
ENSG00000108702	CCL1	Tissue enriched	rectum	Not_detected		0	0.14	0	0.16	0.34	0	0.04	0	0.06	0.02	0.16	0	0	0.02	0.13	0.06	0	0	0.06	0	1.8	0	0	0.05	0.04	0	0.03	0.04	0.14	0	0.15	0	-0.322891727887942	-0.322891727887942	-0.322891727887942	-0.322891727887942	-0.178313342266475	-0.178313342266475	0.255421814597924	-0.322891727887942	-0.178313342266475	-0.178313342266475	-0.178313342266475	-0.178313342266475
ENSG00000131686	CA6	Tissue enriched	salivarygland	Tissue_enriched	skin	0	0.16	0.32	0.02	0.01	0	0	0.03	0.02	0.01	0.01	0.83	0.01	0	0.02	0.19	1.16	1.28	1.24	0.03	0	4237.7	0.03	1.74	0	0	0.28	0	0.07	0.04	0.63	0	-0.168328355904619	-0.194291598460601	-0.198618805553265	-0.198618805553265	-0.164001148811955	-0.194291598460601	-0.194291598460601	0.0696680341918859	-0.198618805553265	-0.198618805553265	-0.194291598460601	-0.198618805553265
ENSG00000117507	FMO6P	Tissue enriched	salivarygland	Group_enriched	cervix,stomach	0.02	0	0.01	0	0	0.03	0.02	0	0.03	0	0	0.01	0.01	0	0.03	0	0	0.01	0	0.05	0.01	1.67	0.01	0.01	0.02	0	0	0.3	0.01	0	0.01	0	-0.0187780475586399	-0.300448760938239	-0.124404565075989	-0.300448760938239	-0.370866439283139	-0.370866439283139	-0.335657600110689	0.0516396307862598	1.4247843585118	-0.335657600110689	-0.265239921765789	-0.159613404248439
ENSG00000126550	HTN1	Tissue enriched	salivarygland	Not_detected		0	0	1.85	0.04	0	0	0	0	0	0	0	10.21	0	0	0.1	0	16.64	21.11	16.84	0.02	0	56939	0	1.03	0	0	0	0	0.05	0	0	0	-0.248399129748022	-0.248399129748022	-0.248399129748022	-0.248399129748022	-0.248399129748022	-0.248399129748022	-0.248399129748022	-0.248399129748022	-0.248399129748022	-0.248399129748022	-0.248399129748022	-0.248399129748022
ENSG00000162078	ZG16B	Tissue enriched	salivarygland	Enhanced	prostate	0.15	7.14	4.83	0.07	24.87	16.07	0.4	14.13	8.7	0.52	66.89	9.55	0.18	0.34	0.62	0.59	16.84	19.8	14.12	121.41	27.6	38304.94	0.01	12.35	8.13	0.76	2.13	54.41	0.67	0.18	8.81	26.29	-0.450232667337173	-0.443151681743404	-0.471475624118482	0.158732093726998	-0.418368232165211	-0.471475624118482	-0.450232667337173	1.30939225271453	-0.27497827389138	0.502159895024816	0.618996157322011	-0.40243601457923
ENSG00000230657	PRB4	Tissue enriched	salivarygland	Not_detected		0	0	0.34	0	0.03	0	0	0	0	0	0	0	0	0	0	0	0	0	0	0	0	3265.09	0	0.36	0	0	0	0	0.39	0	0.19	0	-0.360141302870956	-0.237365858710403	-0.237365858710403	-0.11459041454985	-0.360141302870956	-0.237365858710403	-0.360141302870956	-0.360141302870956	0.130960473771257	-0.360141302870956	-0.237365858710403	-0.11459041454985
ENSG00000171195	MUC7	Tissue enriched	salivarygland	Group_enriched	breast,esophagus,skin	0	0	0.02	0	0	0.02	0.01	0.09	0	0	0	2.87	0	0	0	0	5.03	5.85	4.77	0.01	0	12140.31	0.01	0.01	0	0	0	0.01	0.03	0	0.39	0	-0.131989533153687	-0.392709598642451	-0.343824586363308	-0.392709598642451	-0.278644569991117	-0.278644569991117	0.0961405241489818	0.715350679684797	-0.392709598642451	-0.262349565898069	3.6484514164334	-0.409004602735499
ENSG00000135413	LACRT	Tissue enriched	salivarygland	Not_detected		0	0	0	0	0	0	0	0	0	0	0	0	0.02	0	0	0	0	0	0	0	0	6.08	0	0	0	0	0	0	0.05	0	0	0	-0.253753394965592	-0.253753394965592	-0.253753394965592	-0.253753394965592	-0.253753394965592	-0.253753394965592	-0.253753394965592	1.26876697482796	-0.0634383487413981	-0.253753394965592	-0.253753394965592	-0.253753394965592
ENSG00000109205	ODAM	Tissue enriched	salivarygland	Group_enriched	stomach,thyroid	0.59	1.89	0.02	0	0.49	0.87	0.06	0.2	0.16	0	0.58	0.02	0.86	0	2.23	0.25	0.05	0	0.36	1.97	0.67	151.81	0	0	0.62	4.65	0	4.79	0.05	2.04	0.88	0	-0.418844576732656	-0.03133089353512	-0.41059960474973	-0.278680053022909	-0.427089548715582	-0.427089548715582	-0.361129772852172	0.166548434055111	-0.113780613364383	0.133568546123406	0.00164899439658526	-0.336394856903393
ENSG00000136867	SLC31A2	Tissue enriched	salivarygland	Mixed		17.23	23.39	13.34	26.17	9.75	11.31	3.1	10.29	7.39	33.96	11.98	3.97	21.02	11.55	17.98	18.44	5.88	4.98	21.46	5.74	9.64	192.02	2.87	29.21	14.52	8.46	29.24	5.57	15.8	5.77	14.12	10.52	0.853626867797523	0.194818921316524	-0.652219867016189	-0.576927530275503	4.19472431066545	-0.595750614460675	0.467753642001509	0.128938126668424	-0.567515988182918	-0.115761967738804	-0.454577483071889	-0.407519772608961
ENSG00000170367	CST5	Tissue enriched	salivarygland	Group_enriched	adrenal,lung	0.69	0.04	0	0.03	0	0.23	0.02	0.3	0.15	0	0.37	0.18	0.23	0	1.23	0.02	0.35	0.58	0.52	0.18	0	958.42	0	0	0	1.03	0	0	0.01	0.04	0.01	0.2	-0.406640960292054	3.89308722640261	-0.406640960292054	-0.206653602771372	-0.406640960292054	-0.406640960292054	-0.406640960292054	0.0433305941294812	-0.356644120911883	-0.306647281531713	0.0933274335096518	-0.306647281531713
ENSG00000198768	APCDD1L	Tissue enriched	salivarygland	Enhanced	breast,urinary bladder	0.47	0.28	0.01	0.02	0.55	0.1	0.4	0.4	0.07	0.35	0.86	0.81	1.8	0	0.03	0.01	0.01	0.12	0.08	0.2	0.59	10.8	0.15	0.2	0.34	0.61	0	0.33	0.02	0.02	0.01	1.46	-0.290055739465647	-0.507597544064883	1.75739653911539	3.36976520849796	-0.584377004511671	-0.290055739465647	-0.584377004511671	3.01146105974628	-0.0213276279018858	-0.31564889294791	-0.379631776653568	-0.57158042777054
ENSG00000206150	RNASE13	Tissue enriched	salivarygland	Enhanced	testis	0.03	0	0	0.04	0.02	0	0.03	0	0.04	0.03	0.01	0	0.06	0.07	0.02	0.01	0.05	0.06	0.02	0.05	0.04	1.3	0.06	0.24	0	0.02	0.14	0.01	0.25	0.02	0	0.02	-0.102906229531395	-0.284505458116209	-0.193705843823802	-0.647703915285837	-0.55690430099343	-0.466104686701023	-0.55690430099343	-0.193705843823802	-0.466104686701023	-0.193705843823802	-0.55690430099343	-0.193705843823802
ENSG00000171209	CSN3	Tissue enriched	salivarygland	Tissue_enriched	breast	0.04	0	0	0	0	0	0	0	0	0	0	0.05	0	0	0	0.18	0	0.04	0.07	0	0.01	33.22	0	0	0	0	0.04	0.02	0.24	0	0.2	0	-0.182872616060579	-0.182872616060579	-0.182584006534469	-0.182584006534469	-0.182872616060579	-0.183161225586689	-0.183161225586689	5.2946475799735	-0.183161225586689	-0.182872616060579	-0.181429568430031	-0.181718177956141
ENSG00000131050	BPIFA2	Tissue enriched	salivarygland	Enhanced	testis	0	0	0.22	0	0	0	0	0.03	0.08	0.03	0	0.46	0.05	0	0.01	0.04	0.63	0.71	0.58	0.1	0.01	3099.86	0	0.17	0.02	0	0	0.03	0.81	0.25	0.01	0.03	-0.307858919500082	-0.190455094267	-0.307858919500082	-0.229589702678027	-0.307858919500082	-0.307858919500082	-0.268724311089054	-0.268724311089054	-0.268724311089054	-0.268724311089054	-0.268724311089054	-0.229589702678027
ENSG00000121335	PRB2	Tissue enriched	salivarygland	Group_enriched	brain.cerebrum,skin,testis	0	0	1.04	0.11	0.08	0	0.02	0	0.01	0	0	0.03	0	0	0	0	0.02	0	0.07	0	0.02	6734.38	0	0.66	0.01	0	0	0.07	0.32	0	0.12	0	-0.280012611689466	-0.322871684907241	-0.365730758125017	-0.194294465253915	-0.365730758125017	-0.365730758125017	3.83445841721697	-0.280012611689466	-0.237153538471691	-0.322871684907241	-0.365730758125017	-0.365730758125017
ENSG00000205649	HTN3	Tissue enriched	salivarygland	Not_detected		0.17	0	10.27	0	0	0	0.03	0	0.04	0	0	17.32	0	0	0	0	25.51	29.81	25.12	0.09	0	96796.76	0	5.8	0	0	0	0	0.05	0	0	0	-0.20213068609459	-0.0577516245984542	-0.20213068609459	-0.20213068609459	-0.20213068609459	-0.20213068609459	-0.20213068609459	-0.20213068609459	-0.20213068609459	-0.20213068609459	-0.20213068609459	-0.20213068609459
ENSG00000134551	PRH2	Tissue enriched	salivarygland	Group_enriched	esophagus,testis	0.43	0.25	4.48	0.19	0.16	0.12	0.24	13.21	0.4	0.19	0.4	10.77	0.15	0.31	0.42	0.21	19.1	20.37	19.04	0.34	0.13	62754.76	0.02	3.03	0.23	0.32	0.18	0.16	6.69	0.36	0.46	0.4	-0.248102272477511	-0.230846318441208	-0.253854257156279	-0.259606241835047	-0.27686219587135	-0.230846318441208	-0.242350287798744	-0.236598303119976	-0.207838379726138	-0.259606241835047	4.92868393841337	-0.248102272477511
ENSG00000170369	CST2	Tissue enriched	salivarygland	Enhanced	cervix,adrenal	0.37	0	0	0	0.08	0.15	0.26	0	0.22	0.16	12.76	1.09	0.05	0.04	0.07	0.02	1.12	1.69	1.43	2.55	0.05	2751.34	0	0.27	0.07	3.11	0.12	0.59	0.03	0	0	0.2	-0.300184163339001	4.45239325353017	-0.348928547101762	-0.385486834923832	-0.434231218686593	-0.434231218686593	-0.434231218686593	-0.312370259279691	2.12484892885834	-0.361114643042452	-0.361114643042452	-0.312370259279691
ENSG00000171201	SMR3B	Tissue enriched	salivarygland	Enhanced	pituitary,testis	6.6	0	3.16	0	0	0	0.01	6.98	0.03	0	0	19.77	0.01	0	0.02	0	34.45	42.06	32.85	2.3	0	19441.47	0	1.9	0	0	0	0	1.18	0.15	0	0.05	-0.370989465935651	0.714154721926129	-0.370989465935651	-0.370989465935651	-0.370989465935651	-0.370989465935651	-0.370989465935651	0.463736832419564	-0.370989465935651	-0.370989465935651	0.491561042364738	-0.370989465935651
ENSG00000170373	CST1	Tissue enriched	salivarygland	Group_enriched	nerve,prostate	0.29	1.22	0.02	0.1	0.21	0	3.24	0.08	0.34	0.08	367.67	4.53	0.11	0	0.07	0.04	7.29	9.29	8.04	13.72	0.35	16961.06	0	0	0.03	0.16	0.03	1.03	0.2	0.12	0.75	0.4	-0.262586419066202	-0.262586419066202	-0.274927295158086	0.0253673564110952	-0.3160635487977	-0.311949923433738	-0.303722672705815	-0.283154545886009	-0.307836298069777	-0.307836298069777	-0.311949923433738	-0.28726817124997
ENSG00000111215	PRR4	Tissue enriched	salivarygland	Enhanced	esophagus	5.09	1.25	0.56	4.45	0.9	20.75	2.49	151.4	2.53	1.64	2.21	2.38	2.35	0.77	2.62	1.87	5.05	1.92	2.94	5.08	1.26	5608.21	1.42	0.87	1.3	2.45	1.83	193.26	1.05	4.25	3.01	1.13	-0.32174920020935	-0.169469191505033	-0.39788920456151	-0.363280111674165	-0.633231036195455	-0.107172824307812	-0.138321007906422	0.74767177000961	-0.183312828659971	-0.418654660293917	4.70003017774441	-0.342514655941758
ENSG00000174876	AMY1B	Tissue enriched	salivarygland	Tissue_enriched	pancreas	0.17	0.17	0.38	0.11	0.08	0.3	0.38	0.26	33.02	0.25	0.25	0.65	0.26	0.15	2.73	0.39	1.48	258.57	0.46	0.16	0.18	2298.6	0.22	0.98	0.28	0.12	0.32	0.1	0.68	1.29	4.87	0.11	-0.244552600520138	-0.310647897958013	-0.310647897958013	-0.310647897958013	-0.310647897958013	-0.112362005644388	0.0859238866692375	-0.244552600520138	0.416400373858613	-0.310647897958013	-0.310647897958013	-0.0462667082065125
ENSG00000101441	CST4	Tissue enriched	salivarygland	Group_enriched	prostate,thyroid,uterus	0.08	0.04	0.02	0	0.04	0.08	0.54	0.05	0.02	0	61.93	2.99	0	0	0	0.06	5.41	6.17	5.87	4.14	0	12380.95	0	0.03	0	0.01	0	0.02	0.07	0.72	0.07	0.05	-0.335851740738948	-0.273464420477843	-0.335851740738948	-0.179883440086186	-0.335851740738948	-0.335851740738948	-0.335851740738948	-0.242270760347291	-0.335851740738948	-0.335851740738948	-0.211077100216738	-0.335851740738948
ENSG00000171199	PROL1	Tissue enriched	salivarygland	Tissue_enriched	breast	0	0	0	0	0	0	0	0.08	0	0	0.06	0.03	0	0.39	0	0	0	0	0	0.02	0	24.08	0	0	0	0	0	0	0.2	0	0	0	-0.192380351083159	-0.198192446282046	-0.198192446282046	-0.198192446282046	-0.198192446282046	-0.198192446282046	-0.198192446282046	5.28842542146726	-0.192380351083159	-0.198192446282046	-0.186568255884272	-0.192380351083159
ENSG00000159763	PIP	Tissue enriched	salivarygland	Group_enriched	breast,skin	0	0.14	0.05	0.03	0.36	0	0.05	0.22	4.25	0.47	0.15	2.44	0.22	0	1.68	0.2	3.01	4.46	3.46	105.26	0	8071.55	0.21	0.13	0	0	0	0.03	0	0.31	0.87	1.02	-0.193107830204219	-0.242938085825845	-0.242597947562217	-0.242768016694031	-0.241917671034959	-0.242768016694031	-0.241237394507701	4.95726575766382	-0.229162486148877	-0.242768016694031	-0.235625113157825	-0.225761103512589
ENSG00000151882	CCL28	Tissue enriched	salivarygland	Group_enriched	breast,colon,thyroid	0.93	4.76	1.83	0.67	27.29	20.6	2.3	3.88	4.97	1.33	23.09	0.4	2.2	0.63	2.72	4.31	1.27	2.01	2.78	2.55	28.08	161.28	0.04	4.08	11.33	1.9	3.63	13	1.62	23.98	3.76	2.26	-0.304739708531412	-0.419154239936143	-0.326682221403552	-0.339220800187632	-0.400346371760023	-0.455202653940373	-0.401913694108033	4.76711540962897	-0.0900165468540413	1.77352972492986	-0.234210202870962	-0.326682221403552
ENSG00000173431	RNASE8	Tissue enriched	salivarygland	Not_detected		0	0	0	0	0.01	0	0.02	0	0	0	0	0.05	0	0	0	0.03	0	0.06	0	0	0	13.65	0	0	0.04	0	0.03	0	0	0	0	0	0.103255821656129	-0.413023286624517	0.103255821656129	-0.413023286624517	-0.929302394905163	-0.413023286624517	-0.929302394905163	1.13581403821742	-0.929302394905163	-0.413023286624517	-0.413023286624517	-0.413023286624517
ENSG00000172551	MUCL1	Tissue enriched	salivarygland	Group_enriched	breast,skin	0	1.45	0.04	0.59	1.52	0	0.22	0	1.84	2.63	0	0.04	1.4	0.02	0.45	0	0.06	0	0.11	0.55	0.07	103.03	0.06	18.33	0	0.11	0	0.45	0.72	0	0.09	2.89	-0.160020453521389	-0.266597392192429	-0.267608558593482	-0.267204092033061	-0.265788459071586	-0.268215258434114	-0.266395158912218	3.60293419135915	-0.268619724994536	-0.268417491714325	-0.266395158912218	-0.265990692351797
ENSG00000125965	GDF5	Tissue enriched	salivarygland	Enhanced	lung	0.08	0.07	0	0.28	0.22	0	0.43	0.05	0.08	0.61	0.22	0.04	0.04	0	0.72	0.01	0.03	0.01	0.03	0.41	0.07	4.65	0.02	0.05	0.01	0.53	0	0	0.23	0.19	0.03	0.15	1.03833109908816	-0.405088814442466	-0.172279150969784	-0.591336545220612	-0.684460410609684	-0.777584275998757	-0.498212679831539	0.991769166393624	0.0605305125028973	0.479587906753725	-0.591336545220612	-0.544774612526075
ENSG00000109208	SMR3A	Tissue enriched	salivarygland	Tissue_enriched	thyroid	0.02	0	0.01	0	0	0	0	0.13	0.02	0	0	0.13	0	0	0	0	0.16	0.05	0.2	0.32	0	198.56	0	0.01	0	0	0	0	0.02	0.27	0	0	-0.242973547075218	-0.104131520175094	-0.242973547075218	-0.242973547075218	-0.242973547075218	-0.242973547075218	-0.242973547075218	-0.104131520175094	-0.242973547075218	-0.242973547075218	0.0347105067250311	-0.173552533625156
ENSG00000251655	PRB1	Tissue enriched	salivarygland	Enhanced	skin	0	0	0.96	0	0.02	0	0	0	0	0	0	0.02	0	0	0	0	0.05	0.21	0.03	0	0.02	5153.39	0	0.41	0	0	0	0	0.06	0	0.12	0	-0.320862787226248	-0.245660571470096	-0.320862787226248	-0.245660571470096	-0.320862787226248	-0.320862787226248	1.33358595940909	-0.245660571470096	-0.170458355713944	-0.320862787226248	-0.320862787226248	-0.320862787226248
ENSG00000167419	LPO	Tissue enriched	salivarygland	Tissue_enriched	testis	0	0	0.07	0.07	0	0	0	0.05	0.06	0	0	0.07	0	0	0	0	0.06	0.09	0.17	0	0	426.47	0	0.05	0	0	0	0.01	0.71	0	0.02	0	-0.268038350340881	-0.268038350340881	-0.305613820014837	-0.268038350340881	-0.0801610019711047	-0.0425855322971493	0.145291816072627	-0.0801610019711047	-0.192887410992971	-0.305613820014837	0.708923861181958	-0.155311941319015
ENSG00000179826	MRGPRX3	Tissue enriched	salivarygland	Group_enriched	breast,esophagus,testis	0	0	0	0	0	0	0	0.06	0	0	0	0	0	0	0.01	0.01	0	0	0.01	0	0	1.61	0	0.01	0.01	0.04	0	0	0.14	0.02	0.07	0.07	-0.302367117576825	-0.363657749518074	-0.363657749518074	-0.302367117576825	-0.363657749518074	-0.363657749518074	-0.302367117576825	3.62023332666307	-0.241076485635577	-0.302367117576825	3.43636143083933	-0.363657749518074
ENSG00000135222	CSN2	Tissue enriched	salivarygland	Tissue_enriched	breast	0	0	0	0	0	0	0	0	0	0	0	0.04	0	0	0	0	0	0	0.03	0	0.01	2.23	0	0	0	0.12	0	0	0.12	0	0	0	-0.182573817222412	-0.183363041216169	-0.183363041216169	-0.182573817222412	-0.183363041216169	-0.183363041216169	-0.182573817222412	5.29464069944996	-0.182573817222412	-0.182573817222412	-0.182573817222412	-0.183363041216169
ENSG00000125744	RTN2	Tissue enriched	skeletalmuscle	Expressed_in all		4.83	2.78	0.92	12.46	2.88	2.01	4.03	10.48	3.51	2.45	7.99	7.4	1.15	0.78	5.28	3.8	0.57	1.02	20.64	11.89	1.81	7.94	134.75	3.76	2.3	6.17	4.82	3.02	1.14	3.08	1.79	7.11	-0.289513690196144	-0.0669369752357784	-0.354688087394483	-0.0275863957952718	-0.109976671498832	1.31771153882705	1.19965980050553	-0.0202081621501768	-0.426011012630401	-0.294432512626207	-0.437078363098044	-0.405106017302632
ENSG00000104848	KCNA7	Tissue enriched	skeletalmuscle	Tissue_enriched	skeletalmuscle	0	0.01	0	0.01	0.01	0	0.02	0.49	0.01	0.01	0	0.21	0	0	0	0	0	0	0.03	0.27	0	0	20.13	0.06	0	0.01	0	0	0.07	0	0	0	-0.198084006026846	-0.198084006026846	-0.198084006026846	-0.192165161225247	-0.186246316423648	-0.198084006026846	-0.198084006026846	-0.186246316423648	-0.186246316423648	-0.204002850828445	-0.192165161225247	-0.192165161225247
ENSG00000129910	CDH15	Tissue enriched	skeletalmuscle	Group_enriched	brain.cerebellum,skeletalmuscle	0.04	0.04	0.01	0.04	0.04	0.06	0.03	0.31	0.01	0.02	0.02	0.01	0.05	0.12	0.09	0.01	0.04	0.02	0.82	0.56	0.02	0.02	9.22	0.02	0.02	0.01	0.61	0.05	0.21	0.01	0	0	-0.265252218218275	-0.255761349026791	-0.259979513111895	-0.266306759239551	-0.263143136175723	4.97476211650187	-0.261034054133171	-0.264197677196999	-0.143980000771542	-0.265252218218275	-0.267361300260827	-0.256815890048067
ENSG00000168530	MYL1	Tissue enriched	skeletalmuscle	Tissue_enriched	skeletalmuscle	0	0	0	0.19	0.58	0	0	186	0	0.21	0	0.54	0.6	0.02	0	0	0	0	0	188.28	0	0	5637.41	0	0	0	0	0.31	0.1	0	0.73	0	-0.182529928494999	-0.184188223639747	-0.182426285048453	-0.184602797425934	-0.163252247437307	-0.18166623310711	-0.182979050096702	-0.183428171698404	-0.184637345241449	-0.184153675824231	-0.184050032377685	-0.184533701794903
ENSG00000188037	CLCN1	Tissue enriched	skeletalmuscle	Group_enriched	skeletalmuscle,testis	0.02	0.05	0.18	0	0.02	0.04	0.09	0.7	0.12	0.03	0.13	0	0.03	0.03	0.05	0.14	0.01	0	0.01	0.16	0.02	0.02	14.58	0	0.59	0.02	0.06	0.2	0.47	0.01	0.08	0.09	-0.249107587966432	-0.27589335011336	-0.28482193749567	-0.222321825819504	-0.106250189849482	-0.177678888907957	-0.28482193749567	-0.150893126761029	-0.266964762731051	-0.266964762731051	-0.0258929034086973	-0.186607476290266
ENSG00000177752	YIPF7	Tissue enriched	skeletalmuscle	Tissue_enriched	skeletalmuscle	0.03	0.03	0.01	0.2	0.04	0	0.03	0.49	0.03	0.01	0.03	0.48	0.08	0.06	0.16	0.17	0.06	0.08	0.02	0.35	0	0	20.4	0	0	0.03	0.03	0	0.17	0.01	0.05	0	-0.23039398819432	-0.222592837352526	-0.23039398819432	-0.214791686510731	-0.238195139036114	0.26107851483871	-0.0743709713584373	-0.214791686510731	-0.199189384827143	-0.245996289877908	-0.253797440719702	-0.214791686510731
ENSG00000161634	DCD	Tissue enriched	skeletalmuscle	Tissue_enriched	skin	0	0	0.04	0	0	0	0	0	0.02	0.02	0	0	0	0.04	0	0	0	0	0	0	0	0	2.43	0.11	0	0	0	0	0.08	0	0	0	-0.0540672994924608	-0.188215906975124	-0.188166569495358	-0.188857294212077	-0.188363919414421	-0.188955969171608	-0.188511931853717	-0.165915366121073	-0.18915331909067	-0.189005306651373	-0.188215906975124	-0.189301331529967
ENSG00000149925	ALDOA	Tissue enriched	skeletalmuscle	Expressed_in all		370.06	374.34	385.57	676.75	426.98	370.72	217.36	1065.34	385.63	334.2	408.23	1138.41	239.6	42.81	257.35	284.5	323.35	75.34	375.02	352.02	330.96	297.12	7062.54	345.17	275.52	379.08	223.22	307.45	129.86	461.35	396.19	424.23	-0.242371753188306	0.0105127914279004	-0.194187552843815	0.161707221447215	0.393717446393633	-0.244599447382315	-0.047118482443036	-0.285770536375296	-0.363451057992314	0.0894721745266637	0.361910923734727	-0.317742073418944
ENSG00000184185	KCNJ12	Tissue enriched	skeletalmuscle	Group_enriched	brain.cerebellum,skeletalmuscle	0.92	0.44	0.22	1.66	0.53	0.09	0.43	1.16	2.08	0.74	0.45	2.94	0.72	0.03	0.67	0.09	0.29	0.02	0.45	0.77	0.27	0.15	16.74	1.3	0.23	0.48	1.13	0.48	0.6	0.59	0.63	0.44	-0.271283108393833	-0.332497800020873	-0.315663759823437	-0.332497800020873	-0.369226614997097	4.8982975995097	-0.125898215779612	-0.280465312137889	-0.211598784057469	-0.275874210265861	-0.352392574799661	-0.162627030755837
ENSG00000116748	AMPD1	Tissue enriched	skeletalmuscle	Tissue_enriched	skeletalmuscle	0.14	0.6	0.21	0	3.2	12.42	0.25	5.05	0.49	0.09	0.41	0.09	0.08	0.08	0.6	0.44	0.9	0.02	0	3.9	4.66	1.92	148.62	0.01	6.03	0.13	1.41	2.81	0.15	0.05	2.41	1.05	-0.196186759223118	-0.198636711815054	-0.196595084655107	-0.1892452268793	-0.185570297991397	-0.197820060951075	-0.197411735519086	-0.164745700959943	-0.190470203175268	-0.0851222417220328	-0.188428576015322	-0.185570297991397
ENSG00000081248	CACNA1S	Tissue enriched	skeletalmuscle	Tissue_enriched	skeletalmuscle	0	0.02	0	0.23	0.05	0.01	0	2.45	0.01	0.05	0.03	0.02	0.08	0	0.16	0.01	0	0	0.03	1.35	0.02	0	76.83	0	0.01	0.04	0.06	0	0.11	0.01	0.01	0.02	-0.18417923512062	-0.186082240821883	-0.172761200913039	-0.185130737971251	-0.166100680958616	-0.18417923512062	-0.168955189510512	-0.185130737971251	-0.186082240821883	-0.185130737971251	-0.186082240821883	-0.186082240821883
ENSG00000185105	MYADML2	Tissue enriched	skeletalmuscle	Enhanced	testis	0	0	0	0.47	0.05	0.21	0.01	0.76	0	0	0.03	1.39	0.01	0.01	0	0	0	0.05	0	0.83	0.03	0.09	22.51	0.01	0.3	0.02	0	0.01	0.28	0.02	0.01	0.04	-0.475053367745409	-0.412270984342932	-0.475053367745409	-0.412270984342932	-0.475053367745409	1.59676528453633	2.16180673515862	-0.412270984342932	-0.161141450733024	-0.412270984342932	-0.475053367745409	-0.475053367745409
ENSG00000104369	JPH1	Tissue enriched	skeletalmuscle	Tissue_enriched	skeletalmuscle	0.23	0.49	0	4.24	3.26	0.55	1.45	2.52	0.39	0.19	0.36	3.45	0.61	0.04	4.14	0.08	0.08	1.45	1.61	2.99	4.27	0.52	62.02	0.39	0.72	1.75	0.1	0.72	1.08	1.39	1	1.7	-0.289180773691133	-0.288517362877434	-0.259990697888403	-0.120674427011739	-0.293824649387022	0.719867073944134	0.0139979681690363	-0.258000465447308	-0.267951627652784	-0.117357372943247	-0.230800622085674	-0.27790278985826
ENSG00000143028	SYPL2	Tissue enriched	skeletalmuscle	Tissue_enriched	skeletalmuscle	5.35	0.6	0	0.46	0.71	0.37	2.11	3.99	0.58	1.44	0.89	6.09	6.75	2.57	0.57	0.4	1.48	0.68	2.24	3.02	0.89	0.56	97.16	0.1	0.41	5.22	0.58	0.2	5.8	4.88	0.25	1.2	-0.266925693882466	0.284986389339035	-0.153593536146406	-0.213364605637342	-0.396559052388782	-0.377929108651348	-0.375600365684168	-0.347655450078016	-0.1504885455235	-0.301856838390156	-0.374047870372715	-0.305738076668788
ENSG00000181016	LSMEM1	Tissue enriched	skeletalmuscle	Expressed_in all		0.77	0.69	0.48	0.27	0.56	1.43	0.53	0.57	0.25	0.7	0.55	1.81	0.69	0.43	0.71	0.32	0.3	0.38	0.39	0.67	0.76	0.52	25.4	0.73	0.67	0.29	0.54	0.37	1.55	0.33	0.21	0.42	-0.423636058508447	-0.756832958458911	0.106759006718822	-1.03563036453991	2.94233262466461	1.99714141868268	-0.668433780921033	-0.335236880970569	-0.756832958458911	-0.301237197302154	-0.72963321152418	-0.89283169313257
ENSG00000196296	ATP2A1	Tissue enriched	skeletalmuscle	Tissue_enriched	skeletalmuscle	0.31	0.35	0.37	0.3	0.32	0.51	0.81	23.53	0.42	0.21	0.36	0.1	0.25	0.13	0.75	0.53	0.23	0.01	0.46	11.64	0.16	0.19	2022.51	0.74	1.13	0.26	0.34	0.24	4.47	0.15	0.52	0.34	-0.185161073542764	-0.186872152610418	-0.185979415705555	-0.184863494574477	-0.162470677210833	-0.182110889117816	-0.186128205189699	-0.185086678800693	-0.186872152610418	-0.184640310348261	-0.186797757868346	-0.185681836737268
ENSG00000108878	CACNG1	Tissue enriched	skeletalmuscle	Tissue_enriched	skeletalmuscle	0.61	0	0.01	0.22	0.05	0	0.02	3.53	0.25	0.01	0	0.01	0.01	0.01	0.07	0.02	0	0	0.04	1.75	0	0	88.32	0	0	0.01	0.02	0.08	0.01	0	0.02	0	-0.187675122848904	-0.123271863533462	-0.188178273312306	-0.189687724702511	-0.164530201532417	-0.182140467751483	-0.161511298752006	-0.165033351995819	-0.18918457423911	-0.18918457423911	-0.189687724702511	-0.1866688219221
ENSG00000087085	ACHE	Tissue enriched	skeletalmuscle	Enhanced	brain.cerebellum	3.85	3.53	7.61	6.38	3.87	4.79	1.16	2.25	0.92	0.38	2.65	2.26	0.36	0.53	0.81	5.44	0.73	0.28	1.32	3.5	2.35	3.49	42.82	0.39	6.81	1.01	1.98	1.41	0.9	0.7	2.25	1.4	-0.548709730834281	-0.540874751336409	-0.609430821942786	-0.609430821942786	-0.523246047466198	4.18165914100575	1.9741536674804	-0.444896252487481	-0.225516826547074	0.174067127844383	-0.509534833344922	-0.337165284391745
ENSG00000145040	UCN2	Tissue enriched	skin	Tissue_enriched	nerve	0.02	0.29	0.06	0.04	0.1	0.06	0.75	0.47	0.09	0.01	0.37	0.05	0.05	0	0.05	0.04	0	0	0.14	0.43	0.07	0.23	0.03	8.85	0.07	0.22	0.06	0.09	0.4	0	0.12	0.18	-0.19729144604906	-0.19729144604906	-0.19729144604906	-0.19729144604906	-0.19729144604906	-0.19729144604906	-0.19729144604906	-0.19729144604906	-0.19729144604906	-0.19729144604906	-0.19729144604906	-0.19729144604906
ENSG00000213927	CCL27	Tissue enriched	skin	Tissue_enriched	skin	0	0	0.11	0	0	0	0.06	0.24	0.05	0	0	0	0	0.02	0	0	0	0	0	0.2	0.06	0	0.39	313.85	0.11	0	0.05	0	0.19	0.1	0.07	0.1	-0.208682792565471	-0.250770078461029	-0.199476198775818	-0.227095980144778	-0.26392235530339	-0.0100834122458106	-0.181063011196512	-0.181063011196512	-0.165280278985678	-0.233672118565958	-0.238933029302903	-0.171856417406859
ENSG00000197953	AADACL2	Tissue enriched	skin	Tissue_enriched	skin	0.02	0	0.01	0	0.38	0.03	0.01	0.56	0.03	0.1	0	0	0	0	0.05	0	0.02	0	1.37	0.01	0.12	0	0.16	31.34	0.14	0.15	0	0.03	0.03	0	1.78	0.08	-0.153089803531363	-0.197015677020702	-0.192135024410775	-0.162851108751216	-0.197015677020702	-0.201896329630628	-0.197015677020702	-0.167731761361142	-0.187254371800849	-0.167731761361142	-0.157970456141289	-0.14332849831151
ENSG00000185664	PMEL	Tissue enriched	skin	Enhanced	cervix	0.77	0.36	0.45	0.13	1.23	1.57	3.12	0.48	1.28	0.28	1.32	0.2	1.76	1.8	0.79	4.74	3.85	0.65	2.07	0.76	1.28	0.71	0.04	82.67	1.79	3.61	0.34	0.78	4.52	1.1	2.05	2.2	-0.26748282021027	-0.33624306778039	-0.333787344652886	-0.305955815874504	-0.355888852800424	-0.359981724679598	-0.357526001552094	0.87360985970338	4.84942560313279	-0.294495774612817	-0.33460591902872	-0.306774390250339
ENSG00000134765	DSC1	Tissue enriched	skin	Tissue_enriched	skin	0	0.1	0.08	0.04	0.01	0.01	0.01	0.43	0.1	0.02	0.01	13.91	0.02	0.01	0.01	0.37	0.01	0	0.1	0.05	0.03	0.08	0.18	161.1	0.03	0	0.08	0.01	0.05	0.01	0.29	0.02	-0.177467530381312	-0.189507649285062	-0.189507649285062	-0.190080988280479	-0.187214293303395	-0.188934310289645	-0.184347598326312	-0.179187547367562	-0.190080988280479	-0.189507649285062	-0.182627581340062	-0.190080988280479
ENSG00000108379	WNT3	Tissue enriched	skin	Enhanced	skin	0.33	0.43	0.04	3.07	0.21	2.77	0.5	0.75	0.5	0.41	0.58	0.44	0.97	1.18	0.62	0.38	0.17	0.19	1.19	0.97	0.45	0.45	0.09	31.33	1.6	0.45	0.39	0.24	3.88	0.63	0.43	0.24	-0.272468781137725	-0.451159542534606	-0.48440433535263	-0.451159542534606	-0.546738321886426	0.122313133576315	0.325937489586714	-0.0439108305138072	-0.384669956898557	-0.447003943432353	-0.247535186524207	-0.397136754205316
ENSG00000167968	DNASE1L2	Tissue enriched	skin	Enhanced	skin	0.33	0.21	0.24	0.69	0.15	0.08	0.33	0.07	0.21	0.08	0.3	0.07	0.25	0.08	0.31	0.18	0.26	0.17	0.57	0.52	0.07	0.24	0.11	6.83	0.26	0.05	0.58	0.48	0.28	0.35	0.59	0.13	-0.396380810601206	-0.340421166751624	-0.429023936180129	-0.393271941498452	-0.33731229764887	1.72542235202878	0.00310886910275456	-0.264253873734138	-0.340421166751624	-0.323322386686474	-0.366846554125038	-0.369955423227793
ENSG00000129437	KLK14	Tissue enriched	skin	Enhanced	skin	0.02	0.2	0.03	0.11	0.08	0.28	0.26	0.17	0.42	0.12	0.06	0.04	0.02	0.01	0.34	0.2	0.1	0.02	0.06	0.24	0.01	0.29	0.02	5	0.06	0.03	0.2	0.22	0.29	0.07	0.23	0.06	-0.533576036391342	-0.448380572272086	-0.533576036391342	-0.533576036391342	-0.618771500510598	0.848483714876593	-0.0981325531151433	2.83637787765924	-0.277989644033573	-0.457846734952003	-0.315854294753243	-0.249591155993821
ENSG00000204020	LIPN	Tissue enriched	skin	Group_enriched	blood,skin	0.2	1.72	1.3	0.02	0.02	0.04	0.02	0.16	0.07	0.75	0.35	0.01	0.02	0.18	0.32	0.15	0.01	0	0.11	0	0.01	0	0	10.37	0.09	0.36	0.26	0.03	0.04	0.02	0.14	0.41	-0.237854165803769	-0.256501269394656	-0.293795476576432	-0.300011177773394	3.98260694693383	-0.31244258016732	-0.306226878970357	-0.293795476576432	-0.300011177773394	-0.300011177773394	-0.237854165803769	-0.212991361015918
ENSG00000002745	WNT16	Tissue enriched	skin	Group_enriched	skin,vagina	0.25	0.3	0.04	0.27	0.11	0.12	0.1	0.14	0.21	0.07	0.22	0.04	0.1	0.02	0.05	0.73	0.03	0.02	0.48	0.7	0.23	0.04	0.05	14.06	0.18	0.19	0.63	0.06	0.08	0.01	0.4	0.25	-0.283218979325547	-0.357657008935516	-0.357657008935516	-0.336389000475525	-0.315120992015534	-0.23004895817557	-0.155610928565601	-0.357657008935516	-0.23004895817557	-0.283218979325547	-0.315120992015534	-0.315120992015534
ENSG00000189433	GJB4	Tissue enriched	skin	Tissue_enriched	skin	0.03	0.13	0	0.01	0.15	0.03	0.06	0.75	0.13	0	2.5	0	0.07	0.01	0.04	0	0.01	0.01	0.06	0.27	0.19	0.02	0.02	16.11	0.02	0	0	0.15	0.04	0.04	0.94	2.51	-0.220378728544399	-0.226637512251876	-0.226637512251876	0.132199420310162	-0.228723773487702	-0.226637512251876	-0.224551251016051	-0.216206206072747	-0.222464989780225	-0.222464989780225	0.144716987725117	-0.220378728544399
ENSG00000204021	LIPK	Tissue enriched	skin	Tissue_enriched	skin	0	0	0	0	0	0	0	0.29	0	0	0	0	0	0	0	0	0	0	0.11	0	0	0	0	8.65	0	0	0	0	0.01	0	0.15	0	-0.214557771168545	-0.224325196259677	-0.224325196259677	-0.224325196259677	-0.224325196259677	-0.224325196259677	-0.224325196259677	-0.136418370439484	-0.224325196259677	-0.224325196259677	0.166371807385624	-0.224325196259677
ENSG00000181458	TMEM45A	Tissue enriched	skin	Tissue_enriched	skin	13.7	11.8	1.2	2.19	5.21	2.54	20.13	14.97	5.43	16.11	21.85	4.53	1.8	43.2	10.36	2.63	8.16	5.86	41	10.88	6.21	14.15	0.5	347.12	3.43	24.14	2.94	4.9	14.1	8.23	43.12	25.84	-0.156540282801809	-0.0930387023506207	-0.107096304129891	-0.209619848140779	-0.353104335267127	-0.363041605490404	-0.326928111264347	-0.159206379690981	-0.165265690802735	-0.30438747392862	-0.27748413259243	-0.0242049281210889
ENSG00000204421	LY6G6C	Tissue enriched	skin	Tissue_enriched	skin	0.06	0.18	0.35	0.06	0.04	0.22	0.24	36.39	1.85	0.08	0.23	0.07	0.03	0.01	0.11	0	0.16	0	7.12	0.05	0.17	0.04	0.48	264.46	0	0.15	0.1	0.86	0.72	0.05	18.74	0.14	-0.191978356323598	-0.199414814168859	-0.19458111656944	-0.196997965369149	-0.185099632816733	-0.19829934549207	-0.196068408138492	-0.181567315340234	-0.192722002108124	-0.196626142476886	0.032974493495525	-0.188631950293231
ENSG00000188508	KRTDAP	Tissue enriched	skin	Tissue_enriched	skin	0	0	0.44	0	0	0.18	0	33.13	0.42	0.05	0	0	0.01	0.02	0.11	0	0.28	0	0.04	0.08	0.12	0	4.83	3013.27	0.06	0	0	0.25	0.43	0.27	56.76	0	-0.208705565051192	-0.211275937332318	-0.211304817919747	-0.21124705674489	-0.210929370283178	-0.211651384968887	-0.210784967346036	-0.210698325583751	-0.211478101444317	-0.211391459682032	-0.0781075487000553	-0.210640564408894
ENSG00000144452	ABCA12	Tissue enriched	skin	Tissue_enriched	skin	0	0.14	0	0.02	0.52	0.01	0.01	0.57	0.05	0.01	0.01	0	0.07	0	0.01	0.01	0.02	0	0.55	0.13	0.34	0	0.01	15.12	0	0.01	0	0.09	0.66	0	2.41	0.14	-0.228176755952292	-0.235782647817369	-0.239585593749907	-0.21296497222214	-0.235782647817369	-0.235782647817369	-0.224373810019754	-0.182541404761834	-0.231979701884831	-0.228176755952292	0.247191485614984	-0.235782647817369
ENSG00000175315	CST6	Tissue enriched	skin	Tissue_enriched	skin	0.2	0.1	0.06	0.08	0.11	0	0.08	4.23	9.68	0.15	0.33	0.21	0.25	0	7	0.02	0.13	0	4.74	0.37	0.04	0.39	0.36	124.79	0	0.11	0.14	0.14	0.66	1.36	1.12	0.28	-0.217483889255556	-0.225162665637552	-0.0705400321273436	-0.198286948300564	-0.224464595057371	-0.214342571644739	-0.22411555976728	-0.206140242327606	-0.214517089289784	-0.223941042122235	0.0954262483108151	-0.169840572158166
ENSG00000175121	WFDC5	Tissue enriched	skin	Tissue_enriched	skin	0	0	0.03	0	0.01	0	0	4.17	0.08	0	0	0	0.09	0.01	0.05	0	0	0	0.01	0.23	0.03	0	0.4	236.81	0	0.05	0	0	1.81	0	10.57	0.24	-0.189874347595677	-0.192176120556197	-0.192176120556197	-0.178365482793076	-0.19118964643026	-0.192833769973489	-0.191847295847551	-0.190203172304323	-0.192176120556197	-0.190531997012968	-0.0974746044662215	-0.192833769973489
ENSG00000179846	NKPD1	Tissue enriched	skin	Tissue_enriched	skin	0.07	0.06	0.07	0.18	0.03	0.02	0.05	0.18	0.06	0.01	0.03	0.01	0.01	0	0.02	0.05	0.04	0	0.02	0.2	0	0.19	0.02	7.25	0.03	0.02	0.06	0.03	0.26	0.07	0.05	0.04	-0.255609319843082	-0.294289166477596	-0.303959128136225	-0.216929473208568	-0.294289166477596	0.00547964493988951	-0.255609319843082	0.00547964493988951	-0.265279281501711	-0.294289166477596	-0.0815500099877677	-0.245939358184453
ENSG00000168703	WFDC12	Tissue enriched	skin	Group_enriched	esophagus,skin	0	0.05	0	0	0.03	0.07	0	1.85	0.02	0	0	0	0.01	0	0.64	0	0	0	0.02	0.65	0.03	0	0.16	29.25	0.1	0	0.02	0	0.12	0.05	0.99	0	-0.266164427527799	-0.271819479104169	-0.271819479104169	-0.266164427527799	-0.260509375951429	-0.271819479104169	-0.271819479104169	-0.24919927279869	-0.266164427527799	-0.215268963340472	1.5434520769105	-0.266164427527799
ENSG00000173338	KCNK7	Tissue enriched	skin	Tissue_enriched	skin	0.73	0.26	2.47	1.47	0.2	0.04	0.38	6.32	0.41	0.7	0.54	0.47	0.13	0.1	0.5	0.41	0.69	0	0.68	0.45	0.04	0.38	0.58	34.03	0.17	0.3	0.56	0.31	0.25	0.03	0.9	0.15	-0.231407087579287	-0.301746686887528	-0.220703235510641	-0.209999383441996	-0.000509707241364012	-0.0632036979291444	-0.229877965855194	-0.239052696199748	-0.211528505166088	-0.257402156888854	0.554561478604106	-0.138130662409662
ENSG00000167754	KLK5	Tissue enriched	skin	Tissue_enriched	skin	0	0	0	0.89	0	0.1	0.15	3.95	0.55	0.05	0	0.02	0.43	0	9.74	0	0	0	0	0.16	0	1.9	0.29	124.73	0	0.01	0.3	0	7.44	0.03	0.48	0	-0.242148013170374	-0.264309921890205	-0.253812175654496	-0.264698727306343	-0.263143505641793	-0.263532311057931	-0.235927126512175	0.810737053729709	-0.222318936947366	-0.264309921890205	0.374497376823545	-0.251868148573809
ENSG00000188393	CLEC2A	Tissue enriched	skin	Tissue_enriched	skin	0	0	0	0.03	0.01	0	0	0	0.01	0	0	0	0.02	0.03	0	0.01	0	0	0.25	0.01	0	0	0.07	24.34	0	0	0.04	0	0.1	0	0.03	0	-0.187229658587909	-0.192903284605725	-0.192903284605725	-0.192903284605725	-0.181556032570094	-0.153187902481017	-0.164535154516648	-0.187229658587909	-0.187229658587909	-0.192903284605725	-0.187229658587909	-0.192903284605725
ENSG00000120215	MLANA	Tissue enriched	skin	Tissue_enriched	skin	0.09	0.24	0.14	0.07	0.17	0.06	0.07	0.07	0.05	0.12	0.15	0.04	0.17	0.21	0.14	0.16	0.11	0.02	0.06	0.04	0.14	0.05	0.01	29.67	0.09	0.08	0.14	0.12	0.15	0.09	0.12	0.18	-0.170651033922227	-0.159617561901393	-0.225818394026395	-0.203751449984727	-0.225818394026395	-0.137550617859726	-0.247885338068062	-0.192717977963894	-0.203751449984727	-0.18168450594306	-0.18168450594306	-0.192717977963894
ENSG00000131650	KREMEN2	Tissue enriched	skin	Enhanced	skin,testis	0	0.19	0.31	0.45	0.15	0.07	0.09	0.1	0.21	0.02	0.03	0.01	0	0.01	0.02	0.11	0.01	0	0.04	0.48	0.02	0.07	0.06	3.28	0.11	0.01	0.1	0.1	0.29	0	0.5	0.03	-0.439148632596092	-0.364080490271974	-0.476682703758152	-0.457915668177122	-0.420381597015063	-0.307779383528885	0.123862434834795	-0.401614561434033	-0.345313454690944	-0.307779383528885	1.49385603224996	-0.138876063299619
ENSG00000244617	ASPRV1	Tissue enriched	skin	Tissue_enriched	skin	1.15	0.79	0.43	1.38	0.47	1.05	1.47	0.57	1.69	0.87	0.99	0.45	0.88	0.19	0.74	0.75	2.71	0.06	0.7	0.85	0.48	0.42	1.24	176.17	1.11	0.98	1.4	0.64	1.97	0.41	0.76	0.48	-0.185395214872144	-0.195240254073058	-0.201934880729679	-0.207448102682191	-0.0572128044762444	-0.137942125923739	-0.168067945878535	-0.190317734472601	-0.180866496839723	-0.211189217578538	-0.212764423850684	-0.182835504679906
ENSG00000165953	SERPINA12	Tissue enriched	skin	Tissue_enriched	skin	0.02	0	0.04	0	0	0	0	0	0.04	0	0	0	0	1.79	0	0.01	0.09	0	0	0.01	0	0	0.42	185.89	0.02	0	0	0	0.1	0	0.03	0	-0.181614884297072	-0.184085134919418	-0.184085134919418	-0.184702697575005	-0.183467572263832	-0.184393916247212	-0.183776353591625	-0.180997321641486	-0.184702697575005	-0.184393916247212	-0.184085134919418	-0.181923665624865
ENSG00000204539	CDSN	Tissue enriched	skin	Tissue_enriched	skin	0	0	0.06	0.01	0.01	0	0.02	0	0.15	0.01	0.07	0	0.01	0.01	0	0	0	0.01	0.16	0.04	0.01	0.02	0.36	267.06	0	0	0	0	0.02	0.01	1.55	0.06	-0.176566430779678	-0.184088881302468	-0.182505207508197	-0.180525615265357	-0.184880718199604	-0.18567255509674	-0.18567255509674	-0.17617051233111	-0.184484799751036	-0.182505207508197	-0.184484799751036	-0.183297044405333
ENSG00000188624	IGFL3	Tissue enriched	skin	Tissue_enriched	skin	0.05	0	0	0	0.05	0	0.09	0	0	0	0	0.02	0	0	0	0	0	0	0	0	0.06	0	0.04	6.82	0	0.03	0	0	0.11	0	0	0.06	-0.18294113529126	-0.186858504355313	-0.186858504355313	-0.186858504355313	-0.186858504355313	-0.186858504355313	-0.186858504355313	-0.186858504355313	-0.186858504355313	-0.18294113529126	-0.186858504355313	-0.190775873419365
ENSG00000161249	DMKN	Tissue enriched	skin	Tissue_enriched	skin	5.19	0.95	0.82	1.13	5.21	4.65	15.7	175.42	73.77	1.68	2.96	3.52	14.6	0.57	18.64	0.83	28.62	8.45	2.27	10.5	4.16	9.31	5.29	2374.87	1.73	3.41	0.77	10.09	1.85	57.88	39.72	10.78	-0.230819298218706	-0.227789468578255	-0.226177857067376	-0.205355836346827	-0.242100578794855	-0.240166644981801	-0.228369648722171	-0.181568450446261	-0.188788470014996	-0.231592871743928	0.135661159355052	-0.18092380584191
ENSG00000091128	LAMB4	Tissue enriched	skin	Tissue_enriched	skin	0.01	0.03	0	0.01	0.01	0.06	0.04	1.25	0.03	0.07	0.13	0.05	0.53	0.01	0.25	0	0	0.01	2.33	0.02	0.03	0.02	0.03	25.09	0.12	0.01	0.02	0.1	1	0.1	0.13	0.01	-0.191287321698586	-0.209286128758568	-0.212285929935232	-0.19428712287525	-0.215285731111895	-0.212285929935232	-0.215285731111895	-0.185287719345259	-0.212285929935232	-0.206286327581904	0.111692597144444	-0.215285731111895
ENSG00000134760	DSG1	Tissue enriched	skin	Tissue_enriched	skin	0	0.02	0.12	0.12	0.02	0.2	0	20.62	0.04	0.04	0.19	0.77	0.01	3.49	0.01	0.08	0	0	0.01	0.11	0	0.76	0.49	429.27	0.09	0	0	0	4.12	0	2.3	0	-0.195204798211276	-0.204521986412082	-0.204521986412082	-0.203939662149532	-0.203648500018257	-0.204230824280807	-0.201901527230605	-0.191419690504698	-0.205104310674633	-0.204813148543357	0.0656764714113112	-0.204813148543357
ENSG00000162040	HS3ST6	Tissue enriched	skin	Tissue_enriched	skin	0	0	0	0	0.45	0	0.01	0.22	0.96	0.03	0	0	0.07	0.01	0.24	0.02	0	0	0.87	0.04	0.01	0.01	0.11	10.11	0	0	0.01	0.05	0.03	0	0.06	0.15	-0.264215876264545	-0.272437143713879	-0.272437143713879	0.306574978074923	-0.272437143713879	-0.273611610492355	-0.273611610492355	-0.254820142036735	-0.234854206802638	-0.204318070562255	0.691800081415139	-0.239552073916543
ENSG00000173239	LIPM	Tissue enriched	skin	Tissue_enriched	skin	0	0.32	0.05	0.03	0.26	0.17	0	0.17	0	0.04	0.07	0	0.03	0	0.02	0.07	0	0.04	0.02	0.11	0.2	0.01	0.06	15.23	0.05	0.07	0.27	1	0.03	0.01	0.12	0.07	-0.240707164297045	-0.248983628398949	-0.253121860449901	-0.149666059176099	-0.104145506615627	-0.257260092500853	-0.248983628398949	-0.248983628398949	-0.244845396347997	-0.0793161143099144	0.0489690792695993	-0.257260092500853
ENSG00000184459	BPIFC	Tissue enriched	skin	Tissue_enriched	skin	0	0.02	0.01	0.17	0	0	0.01	0.04	0	0	0	0	0	0	0	0	0	0.03	0.11	0.01	0	0.01	0.07	43.86	0	0	0	0	1.57	0	0.95	0.02	-0.182774300941433	-0.201130400031677	-0.201130400031677	-0.203752699901712	-0.201130400031677	-0.201130400031677	-0.195885800291607	-0.201130400031677	-0.201130400031677	-0.201130400031677	-0.190641200551537	-0.195885800291607
ENSG00000114270	COL7A1	Tissue enriched	skin	Expressed_in all		0.92	3.02	0.1	0.89	1.18	0.99	9.96	7.55	3.44	0.31	3.71	1.15	0.67	0.65	1.33	0.86	0.73	0.09	1.3	9.12	0.75	5.26	0.87	65.68	1.15	2.06	4.19	0.98	1.94	0.12	1.11	3.78	-0.691847140649529	-0.68257693358949	-0.391724187080769	-0.220225356470049	-0.724292865359665	0.405513620082577	-0.507601775331256	0.0729449418036811	0.524867535980578	-0.498910956212469	1.04573729516651	-0.319880082365468
ENSG00000204538	PSORS1C2	Tissue enriched	skin	Tissue_enriched	skin	0	0.1	0.01	0	0.1	0	0.05	0.31	0.13	0.03	0.13	0.02	0.01	0.01	0.15	0.01	0.03	0.03	0.06	0.06	0.06	0	0.04	42.49	0.19	0.05	0.01	0.3	0.54	0.04	1.81	0.18	-0.121407651135786	-0.25481595820421	-0.225575781312501	-0.201818137587987	-0.296848712486043	-0.287711157207384	-0.285883646151652	-0.1451652948603	-0.207300670755182	-0.0994775184670035	-0.114097606912858	-0.232885825535428
ENSG00000267710	AC006116.20	Tissue enriched	skin	Enhanced	skin	0	0.24	0.25	0.05	0.21	0	0.17	0.82	0.19	0.16	0.18	0.11	0.08	0.15	0.47	0.55	0	0.16	0.26	0.14	0.13	0.12	0	11.03	0.12	0.2	0.22	0.04	0.66	0.04	0.9	0.19	-0.391220544451208	-0.408480274353467	-0.442999734157985	0.0230129732030123	-0.477519193962504	0.592584059977565	-0.460259464060244	0.0402727031052715	-0.270402435135394	-0.408480274353467	0.350947841345936	-0.201363515526357
ENSG00000184210	DGAT2L6	Tissue enriched	skin	Tissue_enriched	skin	0	0	0.01	0	0.01	0	0	0	0.01	0	0	0	0	0	0	0	0.01	0	0	0.01	0	0	0	0.71	0	0	0.01	0	0.01	0	0	0	-0.183429403724561	-0.20926453100971	-0.183429403724561	-0.20926453100971	-0.20926453100971	-0.183429403724561	-0.183429403724561	-0.157594276439411	-0.20926453100971	-0.183429403724561	-0.20926453100971	-0.157594276439411
ENSG00000144410	CPO	Tissue enriched	smallintestine	Tissue_enriched	smallintestine	0.37	0.1	0	0.13	0.11	0.42	0.14	0.08	0.27	0.23	0.28	0.08	0.7	0.07	0.13	0.05	0.23	0.02	0.04	0.3	0.18	0.17	0.1	0.24	83.14	0.4	0.08	0.05	0.54	0.41	0.04	0.15	-0.204408767474827	-0.128458720844272	-0.166433744159549	-0.200189320439796	-0.257855096585217	-0.205815249819837	-0.124239273809241	-0.186124496989693	-0.214254143889898	-0.218473590924929	-0.238164343755073	-0.17205967353959
ENSG00000073754	CD5L	Tissue enriched	spleen	Tissue_enriched	spleen	0.02	1.38	9.03	0.08	0.02	0.02	0	0.03	0	1.11	0.02	0.09	0.02	41.42	1.31	7.71	0	0	2.32	0.01	0.02	0.01	0	0.06	0.01	0.11	473.89	0.19	0.09	0.09	0.18	0	-0.186426888913643	-0.186080134206754	-0.184172983318866	-0.186253511560199	-0.177584643887979	-0.186773643620532	-0.186080134206754	-0.186600266267088	-0.186426888913643	-0.186253511560199	-0.186426888913643	-0.185560002146421
ENSG00000181273	OR5AK2	Tissue enriched	spleen	Tissue_enriched	spleen	0	0	0	0.02	0	0	0	0	0	0.02	0	0.01	0.01	0.02	0.01	0	0	0	0.04	0	0	0.02	0.03	0	0	0	4.29	0	0.01	0	0	0	-0.169900151485386	-0.190288169663632	-0.190288169663632	-0.169900151485386	-0.190288169663632	-0.190288169663632	-0.169900151485386	-0.169900151485386	-0.190288169663632	-0.190288169663632	-0.190288169663632	-0.190288169663632
ENSG00000166856	GPR182	Tissue enriched	spleen	Enhanced	spleen	1.03	0.22	0.02	0	0.07	0	0.05	0.04	0.54	0.17	0.12	0.04	0.34	1.03	0.21	1.19	0.12	0.03	0.03	0.04	0.05	0	0.02	0.11	0.02	0.05	7.99	0.04	0.85	0.21	0.1	0.03	-0.267906534803244	0.43039244884871	-0.303947772669152	-0.28142199900296	-0.344494165268297	-0.330978701068582	-0.344494165268297	-0.078690036007231	-0.218349832737622	-0.317463236868867	-0.312958082135629	-0.123741583339615
ENSG00000182333	LIPF	Tissue enriched	stomach	Tissue_enriched	stomach	0.02	0.07	0	5.2	7.38	205.39	0.01	0.06	0.37	0.04	0	0.01	6.66	0	0.17	0.01	1.89	0.02	0.18	4.91	0.01	0	0	0	0	0	0.64	17845.55	0.82	0.07	0.1	0.12	-0.183038553714563	-0.182735535199314	-0.182954235519015	-0.182421976909622	-0.18306226820706	-0.183085982699558	-0.183033283827341	-0.182917346308463	-0.182809313620418	-0.182313944221577	-0.177165264405961	-0.182825123282083
ENSG00000096088	PGC	Tissue enriched	stomach	Tissue_enriched	stomach	0.21	0.22	0.02	1.45	2.88	991.3	0.15	0.25	0.41	0.05	2.16	0.01	2.35	0	197.93	0.15	1.65	11.85	2.44	28.2	0.29	0	0	0.08	0.29	0	5.84	15091.15	0.17	0.01	0.26	0.02	-0.18620224350712	-0.185888288652504	-0.18612679699167	-0.185474549696809	-0.186177905921491	-0.186151134577299	-0.18612679699167	-0.186073254303286	-0.185898023686756	-0.185367464320041	-0.184286875518108	-0.186075688061849
ENSG00000118017	A4GNT	Tissue enriched	stomach	Enhanced	stomach,pancreas	0.02	0.03	0.04	0.05	0.03	1.78	0.07	0.06	0.03	0.06	1.68	0.02	0.43	0.02	0.21	0.01	0.09	0.62	0.03	0.06	0.03	0.01	0.01	0.18	0.05	0.09	0.19	19.21	0.06	0.06	0.02	0.03	-0.255168334642455	-0.330217844831412	-0.280184838038774	-0.1175775659627	-0.38025085162405	-0.342726096529572	-0.330217844831412	-0.267676586340614	-0.305201341435093	-0.330217844831412	-0.267676586340614	-0.267676586340614
ENSG00000186009	ATP4B	Tissue enriched	stomach	Tissue_enriched	stomach	0.02	0	0	0.14	0.32	0	0	0.01	4.5	0.01	0.02	0	0.46	0	0.06	0.01	0.01	0	0.01	0.16	0.03	0	0	0	0.01	0.04	0.29	565.84	0.04	0.09	0.01	0	-0.183355750950661	-0.183085065213882	-0.183288079516466	-0.182679036608714	-0.183423422384856	-0.183423422384856	-0.182408350871935	-0.183288079516466	-0.18234067943774	-0.182273008003545	-0.18220533656935	-0.176520936096992
ENSG00000160182	TFF1	Tissue enriched	stomach	Tissue_enriched	stomach	0.07	15.78	0	0.31	90.42	21.82	0.15	12.14	0.51	0.49	124.25	0	0.43	0	0.68	0.1	0.04	0.93	0.53	12.9	70.02	0.46	0	0	46.55	2.97	1.9	4846.39	0.1	0.46	0.1	22.6	-0.192501950151356	-0.192680959565282	-0.192967374627563	-0.183802092634565	-0.193146384041488	-0.193182185924273	-0.193146384041488	-0.174744216289924	-0.192394544503	-0.111446487525786	-0.179649074231489	-0.192466148268571
ENSG00000184502	GAST	Tissue enriched	stomach	Tissue_enriched	stomach	0	0	0	0.09	0.01	44.31	0	0	0	0	0	0	0	0	3.87	0	0	0	4.49	0	0.07	0	0	0	0.07	0	6.98	10034	0.09	0	0.02	0	-0.191091553680412	-0.188460646562279	-0.191091553680412	-0.185829739444146	-0.188460646562279	-0.177937018089746	-0.15688976114468	-0.188460646562279	-0.172675203853479	-0.188460646562279	-0.185829739444146	-0.191091553680412
ENSG00000215182	MUC5AC	Tissue enriched	stomach	Tissue_enriched	stomach	0	0.11	0	0.02	0.74	0.07	0	0.04	0	0.01	2.69	0	0.01	0	0.07	0	0	0.05	0.03	0.02	0.2	0	0	0	0	0.01	0.08	282.43	0.06	0	0	0.09	-0.188169444342559	-0.188010807744827	-0.188169444342559	-0.185631258778854	-0.18832808094029	-0.18832808094029	-0.18832808094029	-0.188169444342559	-0.127252990813648	-0.186583078365243	-0.164691227878291	-0.188010807744827
ENSG00000183607	GKN2	Tissue enriched	stomach	Tissue_enriched	stomach	0	0.07	0.14	0.25	0.14	0.68	0	0.37	0	0.01	0.03	0	0.1	0	54.1	0.03	0	0.04	0.36	0.11	0.19	0	0	0.01	0.03	0	0.95	2569.12	0.01	0	0.04	0	-0.192485136674039	-0.192309393959929	-0.193012364816369	-0.192660879388149	-0.193012364816369	-0.193188107530479	-0.193188107530479	-0.193012364816369	-0.192485136674039	-0.19160642310349	-0.188970282391842	-0.193012364816369
ENSG00000160181	TFF2	Tissue enriched	stomach	Tissue_enriched	stomach	0	0.16	0	0.08	2.15	895.82	0.09	1.77	0.83	0.02	72.87	0	0.15	0.15	1.08	0.05	0	0.85	0.89	0	2.22	0.03	0	0	0.07	0.12	1.48	4626.97	0.03	1.03	0.06	0.24	-0.183187112649381	-0.183755609298806	-0.184017992367771	-0.183099651626392	-0.18410545339076	-0.184149183902254	-0.184149183902254	-0.183843070321794	-0.183230843160875	-0.180300898890761	-0.178289295362026	-0.183536956741335
ENSG00000159197	KCNE2	Tissue enriched	stomach	Tissue_enriched	stomach	0.3	0.36	0.09	0.39	0.53	5.53	0.25	0.26	0.37	0.27	0.23	0.19	0.79	0.34	0.13	0.12	0.26	0.03	0.19	0.26	0.36	0.14	0.22	0.19	0.14	0.05	0.07	100.97	3.17	0.6	0.1	0.3	-0.188455861439809	-0.188668773838815	-0.167803358736268	-0.188668773838815	-0.195269058207988	-0.189094598636826	-0.178448978686547	-0.188455861439809	-0.186113825050748	-0.180791015075608	-0.192927021818927	-0.19037207303086
ENSG00000134812	GIF	Tissue enriched	stomach	Tissue_enriched	stomach	0	0.02	0	0.32	0.33	0.41	0	0.01	0.01	0	0.03	0	0.34	0	0	0	0.07	0	0.01	0.22	0.23	0	0	0	0.09	0	0	807.82	0.07	0	0	0	-0.1829040526176	-0.18255618298952	-0.182846074346253	-0.182266291632786	-0.18273011780356	-0.182788096074907	-0.1829040526176	-0.182788096074907	-0.18255618298952	-0.181454595833931	-0.181918422004705	-0.18255618298952
ENSG00000229183	PGA4	Tissue enriched	stomach	Tissue_enriched	stomach	0.12	0.3	0.01	1.82	2.57	0.29	0.01	0.02	1.96	1.67	0.08	0.04	2.34	0.11	0.04	0.01	0.77	0.08	0.34	1.73	0.08	0.18	0	0.02	0.04	0.16	0.49	4407.33	0.17	0.46	0.05	0.05	-0.182661385434233	-0.18277635357713	-0.182891321720027	-0.182546417291337	-0.181971576576853	-0.182661385434233	-0.181856608433957	-0.182891321720027	-0.18277635357713	-0.182661385434233	-0.182661385434233	-0.18277635357713
ENSG00000146399	TAAR1	Tissue enriched	stomach	Not_detected		0	0	0.05	0	0.04	0.25	0.06	0.02	0.77	0	0	0	0.13	0.01	0.02	0	0	0	0	0.06	0	0.05	0	0	0	0.06	0	5	0	0.02	0	0.09	-0.656776661449164	-0.138268770831403	-0.656776661449164	-0.138268770831403	2.97277857287516	-0.656776661449164	-0.656776661449164	-0.656776661449164	-0.138268770831403	-0.656776661449164	-0.138268770831403	0.380239119786358
ENSG00000168631	DPCR1	Tissue enriched	stomach	Tissue_enriched	stomach	0.01	0.03	0	0.02	0.03	0.18	0.01	4.55	0.02	0.01	16.82	0.01	0.03	0.04	2.68	0.03	0.03	0.09	0.05	0.02	0.05	0.01	0	0.02	0.05	0.02	0.15	240.61	0.16	0.03	0.06	0.01	-0.217604771748479	-0.21846362494575	-0.220181331340291	-0.21846362494575	-0.220181331340291	-0.221040184537562	-0.21932247814302	-0.21932247814302	-0.216745918551208	-0.21846362494575	0.417946594231817	-0.21846362494575
ENSG00000157017	GHRL	Tissue enriched	stomach	Tissue_enriched	stomach	0.71	2.76	1.29	0.26	0.45	7.01	0.45	0.23	0.32	0.38	1.3	0.63	0.32	0.3	0.73	3.66	0.29	0.73	0.16	0.63	0.52	0.42	0.13	0.87	1.66	0.22	1.88	210.25	0.67	0.27	1.8	0.67	-0.197588547823991	-0.201487588891745	-0.199259565424457	-0.200373577158101	-0.128519820338063	-0.194803518489881	-0.198702559557635	-0.185334418753907	-0.190904477422127	-0.191461483288949	-0.194246512623059	-0.184777412887085
ENSG00000229859	PGA3	Tissue enriched	stomach	Tissue_enriched	stomach	0.31	0.85	0.04	3.49	5.43	0.76	0.04	0.04	2.66	2.51	0.18	0.15	4.79	0.28	0.15	0.01	2.2	0.28	0.62	2.98	0.2	0.22	0.02	0.17	0.05	0.4	0.85	9076.11	0.27	0.54	0.1	0.3	-0.18277293045428	-0.182531097417969	-0.182732624948228	-0.182128042357451	-0.182678884273492	-0.182826671129016	-0.182652013936125	-0.182746060116912	-0.182544532586653	-0.182060866514031	-0.182437051237181	-0.182638578767441
ENSG00000169605	GKN1	Tissue enriched	stomach	Tissue_enriched	stomach	1.03	0.13	0	1.77	0.88	0	0	2.75	0	0.05	0.05	0.02	1.03	0	3.65	0	0	0	15.05	0.8	0.22	0.02	0	0.19	0	0	6.94	19732.5	0.02	0	0.12	0.21	-0.182530450511101	-0.181968926187958	-0.183068080182196	-0.180821982889624	-0.183187553442439	-0.183211448094487	-0.183199500768463	-0.183032238204123	-0.182912764943879	-0.182399029924834	-0.180654720325284	-0.182829133661709
ENSG00000256713	PGA5	Tissue enriched	stomach	Tissue_enriched	stomach	0.05	0.38	0.03	1.61	2.11	0.26	0.02	0.05	1.52	0.86	0.07	0.01	1.91	0.12	0.05	0.01	0.79	0.11	0.31	1.32	0.06	0.02	0.01	0.08	0	0.28	0.41	4339.68	0.09	0.15	0.02	0.07	-0.182630022332686	-0.182609262472919	-0.182650782192453	-0.182505463174085	-0.182443183594784	-0.182588502613152	-0.18240166387525	-0.182650782192453	-0.182630022332686	-0.182567742753385	-0.182546982893619	-0.182567742753385
ENSG00000167653	PSCA	Tissue enriched	stomach	Group_enriched	urinary bladder,stomach	0.11	0.22	0.09	0.53	1.13	2.19	0.06	71.32	7.68	1.79	8.31	0.08	0.57	0.01	0.8	0.09	0.05	0.09	2.32	147.97	3.59	2.47	0	2.58	1.9	0.13	0.2	1450.81	0.28	0.07	11.05	268.29	-0.277555496403867	-0.278219860488588	-0.277413132671427	1.84413866272957	-0.278741860840869	-0.278694406263389	-0.278124951333628	-0.275277676684825	-0.275087858374904	-0.261990394990408	0.256972864331517	-0.273426948163102
ENSG00000105675	ATP4A	Tissue enriched	stomach	Tissue_enriched	stomach	0.64	0	0	0.18	0.09	0.01	0	0.02	0	0	0	0	0.12	0	0	0.19	0.01	1.84	0	0.08	0	0.01	0	0	0	0	0.03	361.83	0.22	0.03	0.04	0	-0.186917906508565	-0.135790748556034	-0.186917906508565	-0.186259899327709	-0.187049507944736	-0.169743919088217	-0.186062497173452	-0.186720504354308	-0.186588902918137	-0.185930895737281	-0.185207087838339	-0.186852105790479
ENSG00000130270	ATP8B3	Tissue enriched	testis	Tissue_enriched	testis	0.93	0.66	2.72	0.11	0.16	0.36	1.12	0.34	0.32	0.24	0.29	0.07	0.11	0.11	0.5	0.8	0.64	0.07	0.34	0.12	0.34	0.04	0.03	0.31	0.12	0.55	1.17	0.31	16.63	0.57	0.8	0.65	-0.211142334359924	0.0582418606887682	-0.241073911587557	-0.201788716476289	-0.186822927862473	-0.269134765238462	-0.265393318085008	-0.192435098592654	-0.15689135063484	-0.241073911587557	-0.216754505090105	-0.171857139248656
ENSG00000143199	ADCY10	Tissue enriched	testis	Tissue_enriched	testis	0.08	0.02	0.01	0.01	0.06	0.25	0.03	0	0.05	0.04	0.12	0.01	0.17	2.07	0.02	0.03	0.01	0.1	0.1	0.11	0.17	0.03	0.02	0.03	0.13	0.1	0.07	0	18.29	0.01	0	0.03	-0.201454592912276	-0.201454592912276	-0.222415186394478	-0.229402050888545	-0.229402050888545	0.0221250708978799	-0.187480863924141	-0.208441457406343	-0.229402050888545	-0.201454592912276	-0.250362644370747	-0.21542832190041
ENSG00000206531	CD200R1L	Tissue enriched	testis	Tissue_enriched	testis	0.03	0.13	0.02	0.02	0.03	0.09	0.03	0.16	0.02	0.03	0.06	0.01	0.01	0.02	0.04	0.13	0.01	0	0.11	0.01	0.06	0.01	0	0.06	0.03	0.02	0.12	0.07	2.71	0.03	0.12	0.07	-0.187049774242155	-0.187049774242155	-0.187049774242155	-0.187049774242155	-0.165383777225689	-0.187049774242155	-0.165383777225689	-0.187049774242155	-0.187049774242155	-0.187049774242155	-0.165383777225689	-0.187049774242155
ENSG00000173262	SLC2A14	Tissue enriched	testis	Tissue_enriched	testis	1.88	1.93	12.96	1.28	0.6	0.44	0.83	0.79	0.37	1.58	5.58	0.33	0.36	0.69	1.16	1.64	1.23	0.58	4.89	0.51	0.58	0.08	0.05	0.16	0.26	1.85	0.65	0.21	72.32	0.79	0.89	6.58	-0.206499459679415	0.27227431886391	-0.243328211875055	-0.251081633389927	0.237383922046987	-0.227821368845312	-0.22975972422403	-0.132841955288134	-0.247204922632491	-0.243328211875055	-0.254958344147363	-0.225883013466594
ENSG00000172967	XKR3	Tissue enriched	testis	Tissue_enriched	testis	0	0.02	0.02	0.05	0.01	0	0	0	0	0.04	0	0.01	0	0	0.01	0.02	0.02	0	0.01	0	0	0	0	0	0	0	0.05	0	8.22	0	0.02	0	-0.203021169071008	-0.125815935762315	-0.203021169071008	-0.194442809814487	0.200161715985501	-0.21159952832753	-0.203021169071008	-0.194442809814487	-0.203021169071008	-0.203021169071008	-0.21159952832753	-0.21159952832753
ENSG00000206549	PRSS50	Tissue enriched	testis	Group_enriched	pituitary,testis,thyroid	1.21	0.05	0.1	0.24	0.05	0.05	0.59	0.15	0.87	0.23	0.16	0.14	0.39	0.2	0.43	0.05	0.77	0.4	0.11	0.92	0.07	1.43	0.85	0.18	0.07	0.36	0.14	0.14	22.47	3.05	0.08	0.08	-0.404588885874618	-0.394249277239948	-0.349788960110869	-0.281547543122051	-0.422166220553556	-0.261902286716179	-0.379773825151411	0.00589357692176166	-0.0509742705689207	-0.398385120693816	-0.398385120693816	-0.214340086996699
ENSG00000259224	SLC35G6	Tissue enriched	testis	Tissue_enriched	testis	0.05	0.03	0.06	0.04	0.03	0.03	0.02	0.02	0	0	0.01	0.01	0.01	0	0.01	0.01	0	0	0.03	0.01	0.01	0.03	0.13	0.04	0	0	0.03	0.02	1.97	0.09	0.03	0	-0.202337340975064	-0.150982685905251	-0.222879203002989	-0.171524547933176	-0.212608271989027	-0.0688152377935497	-0.192066409961101	-0.181795478947139	-0.161253616919213	-0.192066409961101	-0.181795478947139	-0.181795478947139
ENSG00000125815	CST8	Tissue enriched	testis	Tissue_enriched	testis	0	0	0	0	0	0	0	0	0	0	0	0	0	0	0	0	0	0	0	0	0	0	0	0	0	0	0	0	9.61	0	0	0	-0.183410654835296	-0.183410654835296	-0.183410654835296	-0.180714760839677	-0.183410654835296	-0.183410654835296	-0.183410654835296	-0.178018866844058	-0.180714760839677	-0.183410654835296	-0.180714760839677	-0.183410654835296
ENSG00000162753	SLC9C2	Tissue enriched	testis	Tissue_enriched	testis	0.01	0	0	0.01	0	0.01	0.02	0	0.37	0	0	0	0.01	0	0.04	0.02	0.13	0.01	0.01	0	0	0	0	0	0	0	0.1	0.06	5.23	0	0.01	0	-0.245123937226725	-0.129771496178854	-0.245123937226725	-0.259542992357709	-0.259542992357709	-0.201866771833773	0.0576762205239353	-0.230704882095741	-0.144190551309838	-0.245123937226725	-0.259542992357709	0.216285826964757
ENSG00000186075	ZPBP2	Tissue enriched	testis	Tissue_enriched	testis	0	0.34	0.01	0	0.02	0.1	0	0	0	0	0.01	0	0	0.02	0.02	0.44	0	0	0	0.11	0.03	0.02	0	0	0	0	0.13	0.04	116.01	0.01	0.44	0.08	-0.183930973999393	-0.183127781973195	-0.183930973999393	-0.179915013868402	-0.183127781973195	-0.183930973999393	-0.183930973999393	-0.179111821842204	-0.183127781973195	-0.183127781973195	-0.183127781973195	-0.182324589946997
ENSG00000125900	SIRPD	Tissue enriched	testis	Tissue_enriched	testis	0	1.35	1.1	0	0.16	0.04	0.02	0.14	0.06	0.07	0.12	0.05	0.03	0.04	0.69	0.24	0.28	0	0.13	0.02	0.1	0	0	0	0.01	0.19	0.76	0.04	38.09	0.01	0.27	0.83	-0.18962659655168	-0.195502442201414	-0.198440365026281	-0.19941967263457	0.124731145709067	-0.203336903067725	-0.200398980242859	-0.190605904159969	-0.193543826984836	-0.193543826984836	-0.202357595459436	-0.196481749809703
ENSG00000104901	DKKL1	Tissue enriched	testis	Tissue_enriched	testis	0.21	0.13	0	0.01	0.03	0.15	0.43	0.15	0.86	0.17	0.36	0.07	0.08	0.02	0.37	0.33	0.49	0.05	0.23	0.31	0.04	0.26	0	0.07	0.12	0.39	0.18	0.09	142.42	0.05	0.17	0.23	-0.183583792540704	-0.183107446426171	-0.18382196559797	-0.182154754197107	-0.185727350056099	-0.185251003941566	-0.1850128308843	-0.176200427765455	-0.179058504452648	-0.183345619483438	-0.184536484769768	-0.176676773879987
ENSG00000168594	ADAM29	Tissue enriched	testis	Tissue_enriched	testis	0.01	0.01	0	0.09	0	0	0.31	0	0.02	0	0	0	0.01	0	0.19	0.11	0	0	0	0.02	0.01	0	0	0	0	0.06	0.02	0	40.26	0	0.06	0.02	-0.189060493105848	-0.189060493105848	-0.175380283763891	-0.189060493105848	-0.189060493105848	-0.189060493105848	-0.180852367500674	-0.1726442418955	-0.150755906948368	-0.189060493105848	-0.19179653497424	-0.189060493105848
ENSG00000180259	PRNT	Tissue enriched	testis	Tissue_enriched	testis	0	0	0	0	0	0	0	0	0	0	0	0	0	0	0	0	0	0	0	0	0	0	0	0	0	0	0	0	6.28	0	0	0	-0.182797317784797	-0.182797317784797	-0.182797317784797	-0.182797317784797	-0.182797317784797	-0.182797317784797	-0.182797317784797	-0.182797317784797	-0.182797317784797	-0.182797317784797	-0.182797317784797	-0.182797317784797
ENSG00000172139	SLC9C1	Tissue enriched	testis	Tissue_enriched	testis	0	0.05	0.05	0	0.04	0	0.04	0	0.05	0.12	0.08	0.05	0.04	0	0.01	0.05	0	0	0.03	0.02	0.13	0	0.07	0.06	0.02	0	0	0.08	7.7	0.09	0.06	0.04	-0.245558989095312	-0.258977513089591	-0.232140465101032	-0.191884893118194	-0.28581456107815	-0.28581456107815	-0.27239603708387	-0.191884893118194	-0.245558989095312	-0.138210797141077	-0.258977513089591	-0.245558989095312
ENSG00000143552	NUP210L	Tissue enriched	testis	Tissue_enriched	testis	0.01	0.02	0.01	0.01	0.01	0	0.02	0.01	0.02	0.08	0.04	0.03	0.05	0	0.02	0.01	0.01	0.04	0.03	0.12	0.01	0.01	0.02	0.03	0	0.21	0.01	0.02	27.31	0.22	0.02	0.03	-0.1789317971617	-0.20291372083192	-0.1789317971617	-0.19491974627518	-0.19092275899681	-0.17493480988333	-0.17093782260496	-0.16694083532659	-0.16694083532659	-0.20291372083192	-0.20291372083192	-0.19491974627518
ENSG00000205442	IZUMO3	Tissue enriched	testis	Tissue_enriched	testis	0	0	0	0	0	0	0	0	0	0.02	0	0	0	0	0	0	0	0	0	0.02	0	0	0	0	0	0	0	0	10.87	0	0	0	-0.182772484996885	-0.182772484996885	-0.182772484996885	-0.182772484996885	-0.182772484996885	-0.182772484996885	-0.182772484996885	-0.17701889155522	-0.182772484996885	-0.182772484996885	-0.182772484996885	-0.182772484996885
ENSG00000106638	TBL2	Tissue enriched	testis	Tissue_enriched	testis	7.27	5.66	1.35	3.13	6.95	5.33	5.5	2.89	7.07	4.8	4.31	1.51	4.25	3.42	6.97	3.21	5.68	2.76	5.85	6.67	6.1	9.23	0.57	3.31	5.31	4.92	3.66	6.23	51.33	8.04	3.98	6.42	-0.186226630416055	0.0848739828442343	-0.263008939182585	-0.239383613408268	-0.412439124705141	-0.333884916505537	-0.398854562384909	-0.140747878300494	-0.0255744151506983	-0.138385345723063	-0.260646406605154	-0.0952691261849339
ENSG00000042813	ZPBP	Tissue enriched	testis	Tissue_enriched	testis	0.03	0	0.02	0	0.02	0	0.06	0	0.24	0	0.08	0.01	0.14	0.01	0.02	0	0.03	0	0	0.03	0.01	0.03	0	0.03	0	0.04	0.02	0.01	161.25	0.2	0	0	-0.184744932735474	-0.183578859101545	-0.184744932735474	-0.182412785467616	-0.184744932735474	-0.174250270030113	-0.183578859101545	-0.178914564565829	-0.183578859101545	-0.183578859101545	-0.184744932735474	-0.181246711833687
ENSG00000118434	SPACA1	Tissue enriched	testis	Tissue_enriched	testis	0	0.02	0	0	0	0	0	0	0	0.01	0	0	0.04	0	0	0	0	0	0.01	0	0	0	0	0	0	0	0	0	27.87	0	0	0	-0.184471171340431	-0.184471171340431	-0.184471171340431	-0.183127934655914	-0.184471171340431	-0.184471171340431	-0.184471171340431	-0.17909822460236	-0.181784697971396	-0.184471171340431	-0.184471171340431	-0.184471171340431
ENSG00000171864	PRND	Tissue enriched	testis	Tissue_enriched	testis	0.02	0.04	0	0.09	0.19	0.04	3.59	0.12	0.02	0.18	1.31	0.11	0.04	0.02	0.17	0.19	0.06	0.01	0.09	0.19	0.39	0	0	0.13	0.03	1.21	0.02	0.02	78.34	0.11	0.28	0.7	-0.186689419761501	-0.19130473298181	-0.189766295241707	-0.189766295241707	-0.192073951851861	-0.183612544281295	-0.188997076371655	-0.178228012190934	-0.185920200891449	-0.188997076371655	-0.190535514111758	-0.190535514111758
ENSG00000145757	SPATA9	Tissue enriched	testis	Tissue_enriched	testis	0.28	0	0	0.14	0.05	0.13	0.02	0	0	0.48	0.05	0	0.03	0	0.04	0.06	0.06	0.06	0.1	0.04	0.1	0.1	0	0.04	0.03	0.08	0.08	0.04	31.43	0.09	0	0.06	0.0052000558022775	-0.184401978834611	-0.222802390912968	-0.20360218487379	-0.249202674216839	-0.141201515246459	-0.20360218487379	-0.146001566756254	-0.177201901569919	-0.20360218487379	-0.249202674216839	-0.184401978834611
ENSG00000178460	MCMDC2	Tissue enriched	testis	Enhanced	testis	0.57	0.21	0.09	0.66	0.41	0.42	0.39	0.47	0.91	0.25	0.26	0.42	0.65	0.14	0.29	0.42	0.56	0.09	0.17	0.49	0.63	0.05	0.49	0.39	0.3	0.18	0.23	0.36	11.41	0.49	0.21	0.32	-0.311299448156548	0.0549351967335086	-0.375929091372441	-0.278984626548602	-0.602132842628064	0.88434895133746	0.227280911975888	-0.0958673041035736	-0.149725340116817	-0.343614269764494	-0.354385876967143	-0.235898197738007
ENSG00000204300	TMEM225	Tissue enriched	testis	Tissue_enriched	testis	0	0	0	0	0	0	0	0	0	0	0	0	0	0	0	0	0	0	0	0	0	0	0	0	0	0	0	0	19.2	0	0	0	-0.183014551203157	-0.183014551203157	-0.183014551203157	-0.183014551203157	-0.183014551203157	-0.183014551203157	-0.183014551203157	-0.178755096947071	-0.183014551203157	-0.183014551203157	-0.183014551203157	-0.183014551203157
ENSG00000104755	ADAM2	Tissue enriched	testis	Tissue_enriched	testis	0	0	0	0	0	0	0	0	0	0	0	0.01	0.01	0	0.02	0	0	0	0	0.01	0	0	0	0	0	0	0	0	47.02	0	0	0	-0.183544972015118	-0.183544972015118	-0.183544972015118	-0.181196848705756	-0.183544972015118	-0.183544972015118	-0.181196848705756	-0.181196848705756	-0.181196848705756	-0.183544972015118	-0.183544972015118	-0.183544972015118
ENSG00000185156	MFSD6L	Tissue enriched	testis	Tissue_enriched	testis	0.01	0.39	0.04	0.02	2.69	1.62	0.2	0.38	2.12	0.04	0.76	0.04	0.72	0	0.34	0.05	0.02	2.14	0.57	0.6	2.58	3.09	0.01	0.23	1.17	0.08	0.22	3.25	16.71	3.01	0.22	0.68	-0.304112419738992	-0.309753416807522	-0.309753416807522	-0.163087493025733	-0.243941784341335	-0.311633749163699	-0.305992752095169	-0.234540122560451	-0.262745107903103	0.0305867396604757	-0.225138460779567	-0.266505772615456
ENSG00000175202	HIGD2B	Tissue enriched	testis	Tissue_enriched	testis	0	0	0	0	0	0	0	0.02	0.03	0	0	0	0.03	0.02	0.02	0.01	0	0.02	0	0.01	0.01	0.02	0	0	0	0	0.03	0	2.67	0.09	0.01	0	-0.183010688168813	-0.170061818722907	-0.19595955761472	-0.19595955761472	-0.183010688168813	-0.19595955761472	-0.183010688168813	-0.170061818722907	-0.183010688168813	-0.183010688168813	-0.183010688168813	-0.183010688168813
ENSG00000176988	FMR1NB	Tissue enriched	testis	Tissue_enriched	testis	0.03	0	0	0	0	0	0	0	0	0.04	0	0	0	0.04	0	0.03	0	0	0.01	0	0	0.02	0	0	0.02	0.04	0.02	0.02	49.27	0	0	0	-0.183991041723512	-0.182988729892805	-0.183991041723512	-0.182988729892805	-0.183991041723512	-0.18098410623139	-0.182988729892805	-0.179981794400683	-0.181986418062098	-0.182988729892805	-0.183991041723512	-0.18098410623139
ENSG00000221888	OR1C1	Tissue enriched	testis	Tissue_enriched	testis	0	0	0.02	0	0.02	0	0	0	0.02	0	0	0	0	0	0	0	0	0	0	0.07	0.01	0	0	0	0	0	0	0.02	1.81	0	0	0	-0.171997310541102	-0.202529377501062	-0.202529377501062	-0.171997310541102	-0.202529377501062	-0.202529377501062	-0.202529377501062	-0.141465243581143	-0.171997310541102	-0.171997310541102	-0.202529377501062	-0.171997310541102
ENSG00000171478	SPACA5B	Tissue enriched	testis	Not_detected		0	0	0	0.05	0	0	0.03	0	0.09	0.02	0.01	0	0.03	0	0	0.09	0.03	0	0	0	0.02	0.01	0	0.03	0	0	0	0.02	6.03	0.18	0.01	0	-0.22322226298951	-0.22322226298951	-0.22322226298951	-0.22322226298951	-0.22322226298951	-0.22322226298951	-0.22322226298951	-0.22322226298951	1.11611131494755	-0.22322226298951	-0.22322226298951	-0.22322226298951
ENSG00000101251	SEL1L2	Tissue enriched	testis	Tissue_enriched	testis	0.02	0	0	0	0	0	0.1	0	0.05	0.04	0	0.01	0	0	0	0	0.07	0	0	0.01	0	0	0	0	0	0.07	0	0	6.63	0	0	0	-0.0538517592310303	-0.253029498852649	-0.0870480491679668	-0.241964068873671	-0.275160358810607	-0.264094928831628	-0.219833208915713	-0.186636918978776	-0.120244339104903	-0.253029498852649	-0.275160358810607	0.233849420222419
ENSG00000196184	OR10J1	Tissue enriched	testis	Tissue_enriched	testis	0	0	0	0	0	0	0	0	0	0	0	0	0	0	0	0	0	0	0	0	0	0	0	0	0	0	0	0	5.03	0	0	0	-0.183665055426295	-0.183665055426295	-0.183665055426295	-0.175748458209644	-0.183665055426295	-0.183665055426295	-0.183665055426295	-0.175748458209644	-0.167831860992994	-0.183665055426295	-0.183665055426295	-0.183665055426295
ENSG00000204669	C9orf57	Tissue enriched	testis	Tissue_enriched	testis	0	0	0	0	0.01	0	0	0	0	0	0.05	0	0.01	0	0	0.06	0	0.02	0	0.01	0	0	0	0	0	0	0	0	13.83	0	0.04	0	-0.184165357881869	-0.184165357881869	-0.184165357881869	-0.179549684751998	-0.184165357881869	-0.179549684751998	-0.179549684751998	-0.179549684751998	-0.184165357881869	-0.184165357881869	-0.184165357881869	-0.184165357881869
ENSG00000237521	OR7E24	Tissue enriched	testis	Tissue_enriched	testis	0	0	0	0	0	0	0	0	0	0	0	0	0	0	0.09	0.02	0	0	0.01	0	0	0	0	0	0	0	0	0	1.11	0.01	0	0	-0.184238900629117	-0.184238900629117	-0.184238900629117	-0.184238900629117	-0.184238900629117	-0.184238900629117	-0.184238900629117	-0.184238900629117	-0.184238900629117	-0.184238900629117	-0.184238900629117	-0.184238900629117
ENSG00000166926	MS4A6E	Tissue enriched	testis	Tissue_enriched	testis	0	1.05	0	0	0	0	0	0	0	0	0	0	0.01	0	0.04	0.06	0	0	0	0	0.04	0	0	0	0	0	0.05	0	10.61	0	0	0.37	-0.101067800736825	-0.198465541670358	-0.201641554961669	-0.197406870573254	-0.194230857281943	-0.206934910447187	-0.205876239350083	-0.191054843990632	-0.204817568252979	-0.204817568252979	-0.205876239350083	-0.0809530498918565
ENSG00000148602	LRIT1	Tissue enriched	testis	Tissue_enriched	testis	0	0	0	0.01	0	0	0	0.03	0	0	0	0.03	0	0	0	0	0	0	0	0	0	0	0	0	0	0	0	0.01	3.58	0	0	0	-0.179234891626739	-0.187296430980265	-0.187296430980265	-0.163111812919686	-0.187296430980265	-0.187296430980265	-0.179234891626739	-0.179234891626739	-0.179234891626739	-0.179234891626739	-0.179234891626739	-0.179234891626739
ENSG00000162763	LRRC52	Tissue enriched	testis	Tissue_enriched	testis	0	0	0	0.01	0.03	0	0.01	0	0.01	0	0	0.06	0.34	0	0.15	0	0	0	0.01	0.02	0.03	0.09	0.23	0.01	0.01	0	0	0	10.2	0.04	0	0	-0.194253495949985	-0.190986901287149	-0.194253495949985	-0.190986901287149	-0.194253495949985	-0.194253495949985	-0.187720306624313	-0.181187117298641	-0.194253495949985	-0.190986901287149	-0.190986901287149	-0.194253495949985
ENSG00000164404	GDF9	Tissue enriched	testis	Group_enriched	pituitary,testis	0.44	0.23	0.16	0.66	0.21	0.43	0.29	0.19	0.81	0.14	0.26	0.16	0.77	0.23	0.29	0.39	0.43	0.14	0.2	0.59	0.27	0.4	0.2	0.73	0.29	0.18	0.35	0.28	7.24	0.94	0.36	0.32	-0.267521087425331	-0.0756186848315837	-0.301789373602786	-0.103033313773548	-0.411447889370641	-0.178423543363948	-0.00708211247667398	-0.151008914421984	-0.267521087425331	-0.294935716367295	-0.301789373602786	-0.267521087425331
ENSG00000180090	OR3A1	Tissue enriched	testis	Not_detected		0.07	0	0	0.04	0	0	0	0.06	0.02	0.02	0.02	0	0.01	0	0.01	0	0.03	0	0.04	0.04	0.01	0.02	0	0	0	0	0.03	0.06	0.69	0.03	0.04	0.04	-0.240475894497898	-0.240475894497898	-0.240475894497898	-0.106878175332399	-0.374073613663397	-0.240475894497898	-0.106878175332399	0.0267195438330998	0.0267195438330998	-0.240475894497898	-0.240475894497898	-0.374073613663397
ENSG00000185888	PRSS38	Tissue enriched	testis	Tissue_enriched	testis	0	0	0	0	0	0	0	0	0	0	0	0	0	0	0	0	0	0	0	0	0	0	0	0	0	0	0	0	2.19	0	0	0	-0.189512537059383	-0.189512537059383	-0.189512537059383	-0.189512537059383	-0.189512537059383	-0.144745796021734	-0.178320851799971	-0.178320851799971	-0.178320851799971	-0.178320851799971	-0.178320851799971	-0.167129166540558
ENSG00000187806	TMEM202	Tissue enriched	testis	Tissue_enriched	testis	0	0	0	0	0	0	0	0	0	0	0	0	0	0	0	0	0	0	0	0	0	0	0	0	0	0	0	0	10.85	0	0	0	-0.184568616134805	-0.178782766099231	-0.184568616134805	-0.178782766099231	-0.184568616134805	-0.184568616134805	-0.178782766099231	-0.178782766099231	-0.178782766099231	-0.184568616134805	-0.184568616134805	-0.184568616134805
ENSG00000115257	PCSK4	Tissue enriched	testis	Tissue_enriched	testis	0.38	0.2	0.29	0.58	0.3	0.98	0.26	0.1	3.09	0.17	0.52	0.05	0.58	0.18	0.43	0.17	0.33	0.52	0.23	0.4	0.07	0.42	0	0.25	0.56	0.07	0.25	0.59	22.8	1.22	0.14	0.13	-0.241031305206888	-0.184440939907036	-0.251320462534134	-0.192391652387181	-0.259738863983698	-0.20829307734747	-0.174619471549211	-0.164330314221965	-0.183973250937616	-0.168071825977327	-0.213905344980513	-0.169007203916168
ENSG00000168619	ADAM18	Tissue enriched	testis	Tissue_enriched	testis	0	0	0	0	0	0	0	0	0	0	0	0.07	0	0	0	0.01	0	0	0	0	0	0	0	0	0	0	0	0	17.72	0	0	0	-0.183152301297619	-0.183152301297619	-0.183152301297619	-0.183152301297619	-0.183152301297619	-0.183152301297619	-0.183152301297619	-0.183152301297619	-0.174763646276354	-0.183152301297619	-0.183152301297619	-0.183152301297619
ENSG00000189099	PRSS48	Tissue enriched	testis	Tissue_enriched	testis	0	0	0	0.08	0.01	0	0	0	0	0	0	0	0.02	0.01	0	0	0	0	0	0	0.03	0	0	0	0	0	0	0	0.6	0	0	0	-0.260975688853904	-0.260975688853904	-0.260975688853904	-0.168866622199585	-0.353084755508223	-0.168866622199585	0.0153515111090532	-0.0767575555452659	-0.0767575555452659	-0.0767575555452659	-0.260975688853904	-0.353084755508223
ENSG00000204661	C5orf60	Tissue enriched	testis	Tissue_enriched	testis	0	0	0	0	0	0	0.02	0	0	0.01	0	0	0	0.01	0	0	0	0.03	0	0.03	0.02	0	0	0	0	0	0	0	3.38	0	0.02	0	-0.184880576487893	-0.18311980909277	-0.184880576487893	-0.18311980909277	-0.184880576487893	-0.170794437326911	-0.181359041697647	-0.177837506907402	-0.184880576487893	-0.184880576487893	-0.184880576487893	-0.18311980909277
ENSG00000188269	OR7A5	Tissue enriched	testis	Enhanced	pituitary,testis	0.06	0	0	0.14	0	0	0.03	0	0	0	0	0	0.07	0	0	0	0	0	0	0.16	0	0	0	0.02	0	0.03	0	0	1.26	0	0	0	-0.491165254173553	-0.16771496483975	-0.527104175210642	-0.455226333136463	-0.491165254173553	-0.383348491062285	0.982330508347105	0.407307771753678	-0.455226333136463	-0.491165254173553	-0.455226333136463	-0.455226333136463
ENSG00000177990	DPY19L2	Tissue enriched	testis	Mixed		3.38	0.38	1.05	1.01	0.5	0.18	5.56	0.5	2.14	2.61	1.54	7.41	3.28	0.01	0.98	0.65	5.56	0.33	0.72	3.8	0.82	0.81	0.06	0.62	0.43	2.67	0.92	0.26	62	5.13	0.26	0.98	0.0587305097801784	-0.443330731777163	1.04780995943996	-0.277857363773245	-1.08265965361048	0.130184918690961	-0.578718032871278	-0.324866843319813	0.333265870332133	-0.826928084877155	-0.924707802334015	0.0211229261429243
ENSG00000124103	FAM209A	Tissue enriched	testis	Tissue_enriched	testis	0.13	0.63	4.14	0.08	0.12	0.24	0.09	0.06	0.09	0.32	0.24	0.03	0.07	0.06	0.32	0.56	0.07	0.12	0.02	0.09	0.19	0.1	0.08	0.22	0.15	0.15	0.8	0.17	54.97	0.01	0.44	0.22	-0.182922057986382	-0.220825381996364	-0.207882783553931	-0.209731726188565	0.121229005410786	-0.196789127746132	-0.22452326726563	-0.177375230082483	-0.194940185111499	-0.193091242476865	-0.211580668823198	-0.191242299842232
ENSG00000111305	GSG1	Tissue enriched	testis	Tissue_enriched	testis	0	0	0.09	0.26	0.16	0.93	0.05	0.02	0.02	0.02	0.1	0	0.39	0.02	0.02	0.06	0	1.03	0.25	0.12	0.19	0	0	0.05	0.71	0	0.02	0	323.43	0.01	0.01	0	-0.183988552893053	-0.183988552893053	-0.184559030551757	-0.183988552893053	-0.184844269381109	-0.181706642258237	-0.177428059817956	-0.178569015135364	-0.184273791722405	-0.184273791722405	-0.184273791722405	-0.183988552893053
ENSG00000103023	PRSS54	Tissue enriched	testis	Tissue_enriched	testis	0	0	0	0.07	0.01	0	0	0	0	0	0	0	0	0.01	0	0	0	0	0	0.01	0	0.01	0	0	0	0	0	0	35.38	0	0	0.06	-0.184986191025535	-0.183237188273954	-0.184986191025535	-0.183237188273954	-0.184986191025535	-0.179739182770793	-0.176241177267631	-0.177990180019212	-0.181488185522374	-0.183237188273954	-0.184986191025535	-0.179739182770793
ENSG00000099338	CATSPERG	Tissue enriched	testis	Tissue_enriched	testis	0.06	0.09	0.19	0.13	0.22	0.27	0.26	0.09	0.46	0.06	0.13	0.02	0.13	0.07	0.15	0.21	0.41	0.06	0.1	0.28	0.18	0.22	0.01	0.35	0.13	0.21	0.19	0.19	25.42	0.31	0.11	0.12	-0.206857849329745	-0.226232143575327	-0.218780491942411	-0.209838509982912	-0.226232143575327	0.205963651133795	-0.200896528023413	-0.120418690387921	-0.174070582144915	-0.185993224757581	-0.220270822268994	-0.19493520671708
ENSG00000215131	C16orf90	Tissue enriched	testis	Tissue_enriched	testis	0	0	0.01	0	0.01	0	0	0.04	0.01	0	0	0	0	0	0.04	0.01	0	0	0	0	0	0	0	0	0.03	0	0	0	9.39	0	0.01	0	-0.183127178647986	-0.184273634273912	-0.183127178647986	-0.184273634273912	-0.183127178647986	-0.17854135614428	-0.183127178647986	-0.177394900518353	-0.181980723022059	-0.183127178647986	-0.184273634273912	-0.183127178647986
ENSG00000188800	TMCO2	Tissue enriched	testis	Tissue_enriched	testis	0	0	0	0	0	0	0	0	0	0	0	0	0	0	0	0.02	0	0	0	0.04	0	0	0	0	0	0	0	0	105.66	0	0	0	-0.183520920704887	-0.182936645248966	-0.183520920704887	-0.182936645248966	-0.182936645248966	-0.181183818881202	-0.183520920704887	-0.176509615233831	-0.182936645248966	-0.182936645248966	-0.183520920704887	-0.182352369793045
ENSG00000196993	NPIPB9	Tissue enriched	testis	Enhanced	testis	0.17	0.44	0.58	0.42	0.41	0.29	0.7	0.24	0.63	0.31	0.44	0.16	0.23	0.14	0.34	0.82	0.81	0.08	0.22	0.38	0.68	0.29	0.28	1.39	0.29	0.41	0.59	0.3	11.42	0.65	0.73	0.35	-0.374684302143822	-0.569606771467197	-0.244735989261571	-0.244735989261571	-0.634580927908322	0.729876357355306	-0.114787676379321	0.0151606365029292	0.210083105826305	-0.309710145702697	-0.504632615026072	0.210083105826305
ENSG00000152705	CATSPER3	Tissue enriched	testis	Tissue_enriched	testis	0.4	0.12	0.32	0.25	0.31	0.36	0.39	0.13	0.95	0.18	0.13	0.17	0.57	0.27	0.27	0.27	0.56	0.07	0.13	0.4	0.47	0.23	0.87	0.21	0.28	0.25	0.25	0.46	22.33	0.46	0.31	0.26	-0.229816753055593	-0.167031472255271	-0.216241557206874	-0.206060160320336	-0.256967144753029	-0.219635356169054	-0.212847758244695	-0.178909768622899	-0.180606668103989	-0.17042527121745	-0.209453959282515	-0.185697366547258
ENSG00000183706	OR4N4	Tissue enriched	testis	Tissue_enriched	testis	0	0	0	0	0	0	0	0	0	0	0	0.03	0	0	0	0	0	0	0	0.01	0	0	0	0	0.01	0	0	0	3.67	0	0	0	-0.187563206743699	-0.187563206743699	-0.187563206743699	-0.184272624169248	-0.187563206743699	-0.177691459020346	-0.184272624169248	-0.171110293871444	-0.177691459020346	-0.184272624169248	-0.187563206743699	-0.180982041594797
ENSG00000184650	ODF4	Tissue enriched	testis	Tissue_enriched	testis	0	0	0	0	0	0	0	0.19	0.01	0.02	0	0	0	0	0	0	0.02	0	0.01	0.01	0	0	0.03	0	0	0	0	0	10.83	0	0.03	0	-0.18372868537659	-0.18372868537659	-0.18796531916698	-0.17525541779581	-0.18796531916698	-0.18796531916698	-0.18372868537659	-0.1794920515862	-0.18372868537659	-0.18796531916698	-0.120179178520736	-0.18796531916698
ENSG00000124227	ANKRD60	Tissue enriched	testis	Tissue_enriched	testis	0	0	0	0	0	0	0	0	0	0	0	0	0	0	0	0	0	0	0	0	0	0	0	0	0.02	0	0	0	1.76	0	0	0	-0.183499112885246	-0.183499112885246	-0.183499112885246	-0.170072348527789	-0.183499112885246	-0.183499112885246	-0.183499112885246	-0.183499112885246	-0.183499112885246	-0.183499112885246	-0.183499112885246	-0.183499112885246
ENSG00000180483	DEFB119	Tissue enriched	testis	Tissue_enriched	testis	0.1	0.1	0	0	0	0.35	0.08	0	0	0	0	0	0	0	0.04	0.05	0	0	0	0.26	0	0	0	0	0.07	0	0	0	258.59	0	0	0	-0.182903214199101	-0.183211097513318	-0.183211097513318	-0.18197956425645	-0.183211097513318	-0.183518980827535	-0.183211097513318	-0.179824381056932	-0.183211097513318	-0.182595330884884	-0.182903214199101	-0.182903214199101
ENSG00000099840	IZUMO4	Tissue enriched	testis	Tissue_enriched	testis	0.68	0.24	0.1	1.17	0.27	0	0.86	1.16	2.13	2.12	1.52	1.52	1.01	1.2	0.54	0.82	2.89	1.93	0.17	2.19	0.34	1.31	0.3	1.55	0.18	0.51	0.52	0.62	175.92	0.72	1.07	1.23	-0.218215657081412	-0.229288286997279	-0.224070151059916	-0.208033928423143	-0.242524534253029	-0.158016186389396	-0.137525457464629	-0.194161323126251	-0.190724989704085	-0.222924706585861	-0.209052101288969	-0.148470815772268
ENSG00000248099	INSL3	Tissue enriched	testis	Tissue_enriched	testis	0.75	3.72	0.86	0.06	0.37	0.92	0.2	0.29	0.1	0.2	0.23	0	0.1	0.04	0.64	2.06	0.86	0	0.31	0.5	0.35	0.11	0.04	0.09	1.17	0.1	0.69	0.24	403.46	0.04	1.05	0.54	-0.20758180073658	-0.211279029705214	-0.211543117488688	-0.207317712953106	-0.0435832871993048	-0.192792884862043	-0.204940922901841	-0.20414865955142	-0.210486766354793	-0.201507781716681	-0.207053625169632	-0.194905587129834
ENSG00000177992	SPATA31E1	Tissue enriched	testis	Tissue_enriched	testis	0	0	0.01	0	0.01	0.05	0.01	0	0	0	0.01	0	0	0	0	0	0	0	0	0	0.01	0	0	0	0.01	0	0	0	5.69	0	0	0.04	-0.185560736937143	-0.185560736937143	-0.185560736937143	-0.173176260612083	-0.185560736937143	-0.185560736937143	-0.179368498774613	-0.179368498774613	-0.179368498774613	-0.160791784287024	-0.185560736937143	-0.185560736937143
ENSG00000113525	IL5	Tissue enriched	testis	Tissue_enriched	testis	0.03	0.04	0	0.05	0.12	0.51	0.01	0	0.17	0.08	0.27	0	0	0.01	0.02	0	0.02	0	0	0.02	0.13	0	0.03	0	0.54	0	0.02	0.07	3.59	0	0.18	0.13	-0.193268821160782	-0.21285687735951	-0.154092708763326	-0.154092708763326	-0.252032989756966	-0.134504652564598	-0.154092708763326	-0.173680764962054	-0.134504652564598	-0.21285687735951	-0.232444933558238	-0.173680764962054
ENSG00000182264	IZUMO1	Tissue enriched	testis	Tissue_enriched	testis	0.4	0.04	0.16	0	0	0.17	0.51	0.02	0.01	0.05	0	0.03	0.01	0	0.82	0	0	0.29	0.25	0.07	0	0	0	0.02	0.35	0	0.63	0.62	10.99	0.03	0.01	0	-0.235844362741834	-0.185745463672117	-0.281388816441576	-0.270002703016641	-0.290497707181525	-0.0718843294227604	-0.265448257646666	-0.222181026631911	-0.224458249316898	-0.279111593756589	-0.235844362741834	-0.240398808111808
ENSG00000167194	C16orf92	Tissue enriched	testis	Tissue_enriched	testis	0	0	0	0.12	0	0	0	0	0	0	0	0	0	0	0	0	0	0	0	0	0	0	0	0	0	0	0	0	5.4	0	0	0	-0.210732018751871	-0.205895017556342	-0.210732018751871	-0.205895017556342	-0.210732018751871	0.234272091236778	-0.17687301038317	-0.205895017556342	-0.210732018751871	-0.205895017556342	-0.210732018751871	-0.210732018751871
ENSG00000151687	ANKAR	Tissue enriched	testis	Enhanced	testis	0.21	0.11	0.05	0	0.16	0.18	0.18	0.05	0.16	0.09	0.09	0.03	0.1	0.06	0.17	0.27	0.06	0.02	0.13	0.23	0.2	0.16	0	0.04	0.23	0.07	0.17	0.22	5.12	0.21	0.15	0.15	-0.0394396367186562	-0.561748339208969	0.0778133373097815	0.269681840265406	-0.924166622569594	-0.0927364430952188	-0.721638758338656	0.482869065771657	0.354956730467907	-0.337901752427406	-0.668341951962094	-0.0927364430952188
ENSG00000178795	GDPD4	Tissue enriched	testis	Tissue_enriched	testis	0.09	0	0	0.01	0.01	0	0	0	0.02	0.01	0.01	0	0.02	0.07	0	0.01	0.05	0	0.18	0.02	0.03	0	0.01	0	0.01	0.01	0.06	0.02	1.34	0.01	0.02	0.01	-0.195979626668053	0.0145170093828187	-0.217755140742281	-0.203238131359463	-0.239530654816509	-0.2322721501251	-0.225013645433691	-0.203238131359463	-0.225013645433691	-0.181462617285234	-0.217755140742281	-0.203238131359463
ENSG00000165076	PRSS37	Tissue enriched	testis	Tissue_enriched	testis	0.02	0	0	0.02	0	0	0.01	0	0.01	0	0.02	0	0	0	0	0.02	0.03	0	0	0	0.03	0	0	0	0.03	0	0.01	0.01	29.92	0	0	0	-0.194015453616752	-0.194015453616752	-0.188519265129025	-0.188519265129025	-0.196763547860615	-0.119816909032441	-0.180274982397435	-0.180274982397435	-0.172030699665845	-0.191267359372888	-0.194015453616752	-0.161038322690392
ENSG00000163958	ZDHHC19	Tissue enriched	testis	Group_enriched	blood,testis	0.11	0.27	0.09	0.03	0.02	0	0.06	0	0.02	0.03	0	0	0	0.03	0	0.03	0.06	0	0.01	0	0	0	0.01	0	0.05	0.02	0.09	0	16.49	0	0.02	0	-0.298393841538314	0.140618518334854	-0.308486079696318	-0.308486079696318	2.59086976826736	-0.301277338154886	-0.277488491068163	-0.294789470767598	-0.295510344921741	-0.302719086463173	-0.310648702158747	-0.27676761691402
ENSG00000166930	MS4A5	Tissue enriched	testis	Tissue_enriched	testis	0	0	0	0	0	0.47	0	0	0	0	0	0	0.02	0	0	0	0	0	0	0.05	0	0	0	0	0	0	0	0	42.22	0	0	0	-0.183454963614283	-0.181751574908487	-0.183454963614283	-0.18004818620269	-0.183454963614283	-0.183454963614283	-0.183454963614283	-0.174938020085301	-0.18004818620269	-0.183454963614283	-0.183454963614283	-0.181751574908487
ENSG00000179213	SIGLECL1	Tissue enriched	testis	Tissue_enriched	testis	0	0.04	0.02	0	0.01	0	0	0.02	0	0.01	0.04	0	0.02	0	0	0	0	0	0.07	0	0.01	0	0	0	0	0	0.03	0	23.52	0	0	0	-0.184398890810601	-0.184398890810601	-0.184398890810601	-0.184398890810601	-0.174769705911875	-0.179584298361238	-0.184398890810601	-0.179584298361238	-0.184398890810601	-0.184398890810601	-0.184398890810601	-0.179584298361238
ENSG00000173464	RNASE11	Tissue enriched	testis	Tissue_enriched	testis	0	0	0	0	0	0	0	0	0.06	0	0	0	0.02	0	0	0	0	0	0.11	0.02	0	0	0	0	0.14	0	0	0	45.82	0	0	0	-0.183329883332852	-0.181337167209669	-0.183329883332852	-0.181337167209669	-0.183329883332852	-0.183329883332852	-0.183329883332852	-0.177351734963303	-0.181337167209669	-0.183329883332852	-0.183329883332852	-0.183329883332852
ENSG00000007038	PRSS21	Tissue enriched	testis	Tissue_enriched	testis	0	0.72	8.48	0.08	1.41	0.69	0.3	0.31	5.19	0.05	3.09	0	0.02	0.06	2.57	1.71	0.04	0.54	0.08	4.41	0.82	5.56	0	0.37	0	0.09	1.13	0.92	55.32	0	1.75	0.85	-0.231270116713922	-0.231270116713922	-0.233905840470318	-0.207548602906365	-0.164498448218577	-0.234784415055783	-0.227755818372062	-0.102998227236022	-0.154834127778461	-0.172405619487763	-0.158348426120321	-0.0968482051377664
ENSG00000183396	TMEM89	Tissue enriched	testis	Tissue_enriched	testis	0	0	0.46	0.03	0.11	0	0.04	0	0.04	0	0	0	0.03	0	0.04	0.02	0	0	0	0	0.03	0.03	0.04	0.04	0.04	0	0.03	0.13	5.14	0	0	0	-0.197909519286022	-0.213616623991261	-0.0931954879177562	-0.216234474775468	-0.195291668501815	-0.216234474775468	-0.221470176343881	-0.200527370070228	-0.200527370070228	0.0350792005083689	-0.216234474775468	-0.192673817717608
ENSG00000124116	WFDC3	Tissue enriched	testis	Tissue_enriched	testis	0	0	0	0	0	0	0	0	0.39	0	0.07	0	0.04	0	0	0.06	0	0.04	0	0.02	0.01	0	0	0.66	0	0.09	0	0	12	0.09	0.05	0	-0.224259166618905	-0.235703741343077	-0.207909774155801	-0.0509556065100063	-0.253688073052491	-0.240608559082008	-0.206274834909491	-0.229163984357836	-0.252053133806181	-0.15559171827387	-0.234068802096767	-0.220989288126284
ENSG00000061492	WNT8A	Tissue enriched	testis	Enhanced	testis	0	0	0	0.08	0	0	0	0	0.04	0	0	0	0	0	0	0.01	0.01	0	0.01	0	0	0.01	0	0	0	0	0	0	0.61	0.01	0.01	0	-0.329162463856947	-0.260586950553416	-0.329162463856947	-0.260586950553416	-0.329162463856947	1.31664985542779	1.38522536873132	-0.192011437249886	-0.192011437249886	-0.329162463856947	-0.329162463856947	-0.123435923946355
ENSG00000166069	TMCO5A	Tissue enriched	testis	Tissue_enriched	testis	0	0	0	0	0	0	0	0	0.3	0	0.06	0	0	0	0	0	0	0	0	0.01	0	0.09	0	0	0	0	0	0.15	70.94	0	0	0	-0.183613584126675	-0.183613584126675	-0.183613584126675	-0.181728434392315	-0.183613584126675	-0.183613584126675	-0.183613584126675	-0.176072985189234	-0.181728434392315	-0.183613584126675	-0.183613584126675	-0.183613584126675
ENSG00000203933	CXorf66	Tissue enriched	testis	Tissue_enriched	testis	0	0	0	0	0	0	0	0	0	0	0	0	0	0.22	0	0	0	0	0	0.01	0	0	0	0	0	0	0	0	13.9	0	0	0	-0.184320883953757	-0.184320883953757	-0.184320883953757	-0.184320883953757	-0.184320883953757	-0.184320883953757	-0.184320883953757	-0.17652169281326	-0.180421288383509	-0.184320883953757	-0.184320883953757	-0.180421288383509
ENSG00000196341	OR8D1	Tissue enriched	testis	Tissue_enriched	testis	0	0.03	0	0	0.02	0	0	0	0	0	0	0	0	0	0	0	0	0	0	0	0.03	0	0	0	0	0	0	0	0.77	0	0	0	-0.212502207549004	-0.212502207549004	-0.212502207549004	-0.138373530497026	-0.212502207549004	-0.212502207549004	-0.212502207549004	-0.212502207549004	-0.138373530497026	0.232269854762865	-0.212502207549004	-0.138373530497026
ENSG00000101435	CST9L	Tissue enriched	testis	Tissue_enriched	testis	0	0.03	0	0	0	0.05	0	0	0	0	0	0	0.01	0	0	0.02	0	0	0	0.02	0	0	0	0	0	0	0	0.02	61.66	0	0	0	-0.183570833745368	-0.183570833745368	-0.182744682378377	-0.183570833745368	-0.183570833745368	-0.183570833745368	-0.183570833745368	-0.172004714607496	-0.181918531011386	-0.182744682378377	-0.182744682378377	-0.183570833745368
ENSG00000196242	OR2C3	Tissue enriched	testis	Tissue_enriched	testis	0.01	0	0	0	0	0	0.01	0	0	0	0	0	0	0	0.01	0	0	0	0	0.13	0	0	0	0	0	0.01	0.03	0	0.82	0	0	0.01	-0.190215102906288	-0.233445808112263	-0.233445808112263	-0.146984397700314	-0.233445808112263	-0.0605229872883645	-0.233445808112263	-0.233445808112263	-0.190215102906288	-0.190215102906288	-0.233445808112263	-0.233445808112263
ENSG00000187600	TMEM247	Tissue enriched	testis	Tissue_enriched	testis	0	0	0	0	0	0	0	0	0	0	0	0	0	0	0	0	0	0	1.03	0	0	0	0	0.04	0	0	0	0	17.41	0	0	0	-0.183063373617068	-0.183063373617068	-0.183063373617068	-0.183063373617068	-0.183063373617068	-0.183063373617068	-0.183063373617068	-0.177386989939019	-0.183063373617068	-0.183063373617068	-0.183063373617068	-0.183063373617068
ENSG00000177138	FAM9B	Tissue enriched	testis	Enhanced	uterus,testis	0	0	0	0	0	0	0.11	0	0	0	0	0	0.01	0.32	0	0.01	0.02	0	0.03	0.08	0	0	0	0	0.02	0.21	0	0	5.26	0	0.01	0	-0.305944270261896	-0.305944270261896	-0.305944270261896	-0.305944270261896	-0.280377896702406	-0.331510643821386	-0.280377896702406	-0.331510643821386	-0.254811523142916	-0.331510643821386	-0.331510643821386	-0.305944270261896
ENSG00000100312	ACR	Tissue enriched	testis	Tissue_enriched	testis	0.12	0.11	0.01	0.23	0.18	0.06	0.29	0.19	0.67	0.42	0.21	0.17	0.22	0.17	0.5	0.02	0.04	0.02	0.15	0.19	0.07	0.38	0.21	0.22	0.09	0.25	1.02	0.05	59.72	0.16	0.05	0.04	-0.069754160871589	-0.22121445109498	-0.203441049691215	-0.198031753611808	-0.228942016922704	-0.205759319439532	-0.20498656285676	-0.12461987824843	-0.171758029797546	-0.206532076022304	-0.212714128684484	-0.153211871811009
ENSG00000143107	FNDC7	Tissue enriched	testis	Tissue_enriched	testis	0.03	0.05	0.03	0.07	0	0.03	0	0	0.01	0	0.03	0.02	0	0	0	0.01	0.05	0.02	0	0.01	0.01	0	0	0.01	0.01	0.02	0.01	0.03	1.08	0	0.01	0	-0.232714220954765	-0.232714220954765	-0.232714220954765	-0.283673539412013	-0.130795584040269	0.378797600532209	0.174960326703217	-0.232714220954765	-0.283673539412013	-0.283673539412013	-0.283673539412013	-0.232714220954765
ENSG00000120210	INSL6	Tissue enriched	testis	Tissue_enriched	testis	0	0	0.02	0	0.05	0	0.03	0.05	0.01	0.03	0	0.02	0.01	0	0.02	0	0	0	0.5	0.02	0	0	0	0	0.09	0	0	0	12.61	0	0.05	0	-0.183609961130971	-0.18864037102497	-0.183609961130971	-0.183609961130971	-0.178579551236972	-0.18864037102497	-0.18864037102497	-0.163488321554974	-0.178579551236972	-0.183609961130971	-0.183609961130971	-0.18864037102497
ENSG00000132958	TPTE2	Tissue enriched	testis	Tissue_enriched	testis	0.06	0.08	0.01	0.02	0.06	0.29	0.01	0.01	0.05	0.02	0.07	0.01	0.04	0	0.03	0.15	0.03	0	0.04	0.03	0.05	0.05	0.03	0.01	0.1	0.03	0.06	0.1	5.84	0.02	0.25	0.09	-0.183497090856919	-0.176319890432268	-0.197851491706222	-0.219383092980176	-0.233737493829479	0.0677049240058776	-0.0901934853364518	-0.154788289158314	-0.183497090856919	-0.19067429128157	-0.226560293404827	-0.176319890432268
ENSG00000157093	LYZL4	Tissue enriched	testis	Tissue_enriched	testis	0.03	0	0	0.28	0	0	0	0	0	0	0.02	0	0	0	0	0	0	0	0	0.03	0	0	0	0	0	0	0.06	0	24.41	0	0	0	-0.183688960014768	-0.183688960014768	-0.183688960014768	-0.181290409938406	-0.18488823505295	-0.183688960014768	-0.162102009327505	-0.178891859862043	-0.183688960014768	-0.183688960014768	-0.18488823505295	-0.183688960014768
ENSG00000168263	KCNV2	Tissue enriched	testis	Tissue_enriched	testis	0	0.03	0	0.01	0.01	0	0.01	0.01	0.01	0.02	0.01	0	0.01	0	0	0	0.02	0	0.01	0.01	0	0.02	0.01	0.05	0	0.01	0.02	0	3.27	0.01	0	0.01	-0.200912808619884	-0.190900542409591	-0.180888276199297	-0.22093734104047	-0.270998672091936	0.0594061128477398	-0.170876009989004	-0.190900542409591	-0.160863743778711	-0.210925074830177	-0.200912808619884	-0.170876009989004
ENSG00000123496	IL13RA2	Tissue enriched	testis	Enhanced	testis	4.07	3.72	0	1.9	0.47	0.22	0.66	0.37	0.09	0.34	0.79	0.25	2.56	3.32	0.42	0.08	0.09	0.02	0.15	2.43	0.65	0.32	0.01	0.01	0.23	0.32	0.17	0.04	29.57	0.65	0.13	1.94	-0.30371672268079	-0.0326231275496764	0.755386221009407	-0.317501142772202	-0.349664789652165	-0.338177772909321	0.183332787215787	-0.285337495892239	-0.310608932726496	-0.324393352817908	-0.299121915983652	-0.310608932726496
ENSG00000169777	TAS2R1	Tissue enriched	testis	Tissue_enriched	testis	0	0	0	0.01	0	0	0.02	0	0.1	0	0	0	0.01	0	0	0.02	0	0	0.09	0.01	0	0.02	0	0	0	0.03	0	0	1.91	0.01	0	0.02	-0.249791341745807	-0.178422386961291	-0.249791341745807	-0.249791341745807	-0.249791341745807	0.0356844773922581	0.178422386961291	-0.249791341745807	-0.107053432176775	-0.249791341745807	-0.249791341745807	-0.249791341745807
ENSG00000169194	IL13	Tissue enriched	testis	Tissue_enriched	testis	0	0.38	0.15	0.02	0.02	0	0.02	0.18	0.01	0.17	0.51	0.03	0.02	0.03	0.03	0	0.01	0.02	0	0.03	0.09	0	0	0.06	0.06	0.05	0	0	10.92	0	0	0.47	-0.178878193688169	-0.186396716715343	-0.180757824444963	-0.186396716715343	-0.186396716715343	-0.176998562931376	-0.178878193688169	-0.178878193688169	-0.182637455201756	-0.184517085958549	-0.188276347472136	-0.176998562931376
ENSG00000139656	SMIM2	Tissue enriched	testis	Tissue_enriched	testis	0	0	0	0	0.21	0.06	0.01	0	0.04	0.03	0	0.05	0.09	0.02	0.02	0	0.02	0	0.32	0	0.06	0	0.03	0	0.29	1.07	0.2	0	10.25	0	0	0	-0.264144041682268	-0.187262200028386	-0.214720000619058	-0.209228440500923	-0.297093402391075	-0.275127161918537	-0.220211560737192	-0.236686241091596	-0.236686241091596	0.0433833249332623	-0.247669361327865	-0.220211560737192
ENSG00000182896	TMEM95	Tissue enriched	testis	Tissue_enriched	testis	0	0	0	0.02	0	0	0	0	0	0	0	0	0	0	0	0.01	0.01	0	0.01	0	0	0	0	0.02	0	0.01	0	0	4.2	0	0	0	-0.184457601628611	-0.189442942213168	-0.184457601628611	-0.179472261044054	-0.189442942213168	-0.184457601628611	-0.184457601628611	-0.174486920459497	-0.184457601628611	-0.184457601628611	-0.179472261044054	-0.184457601628611
ENSG00000166928	MS4A14	Tissue enriched	testis	Tissue_enriched	testis	2.74	3.4	0.32	0.33	0.53	0.4	0.36	0.3	0.19	1.25	0.92	0.41	0.32	0.27	2.3	1.12	0.18	0.03	1.45	0.31	0.9	0.27	0.1	0.2	0.84	0.82	4.88	0.31	60.34	0.37	1.63	1.37	-0.0640855044704291	-0.146920138462784	-0.20570600774768	-0.238439048599498	-0.0574052920516909	-0.280524386837549	-0.210382156440797	-0.0847941629685178	-0.239775091083246	-0.20570600774768	-0.257811664613839	-0.239775091083246
ENSG00000121634	GJA8	Tissue enriched	testis	Tissue_enriched	testis	0	0	0	0	0	0	0	0	0	0	0	0	0.05	0	0.01	0	0	0	0	0.01	0	0	0	0	0	0.02	0	0	4.61	0	0	0	-0.186350096728128	-0.186350096728128	-0.186350096728128	-0.176384850913789	-0.186350096728128	-0.186350096728128	-0.186350096728128	-0.176384850913789	-0.166419605099451	-0.186350096728128	-0.186350096728128	-0.176384850913789
ENSG00000188782	CATSPER4	Tissue enriched	testis	Tissue_enriched	testis	0	0	0	0.01	0.03	0	0	0.01	0.01	0	0	0	0.01	0	0.03	0.01	0.01	0	0	0.01	0.01	0	0.02	0.02	0.01	0	0	0.02	4.58	0.01	0	0	-0.192057964029882	-0.192057964029882	-0.192057964029882	-0.184077716217006	-0.192057964029882	-0.160136972778378	-0.188067840123444	-0.172107344497692	-0.188067840123444	-0.184077716217006	-0.180087592310568	-0.184077716217006
ENSG00000171405	XAGE5	Tissue enriched	testis	Tissue_enriched	testis	0	0	0	0	0.01	0	0	0	0	0	0	0	0	0	0	0	0	0	0	0	0	0	0	0	0	0	0	0	0.87	0	0	0	-0.190361955916763	-0.190361955916763	-0.190361955916763	-0.190361955916763	-0.190361955916763	-0.190361955916763	-0.145037680698486	-0.145037680698486	-0.145037680698486	-0.190361955916763	-0.190361955916763	-0.190361955916763
ENSG00000189050	RNFT1	Tissue enriched	testis	Expressed_in all		7.12	7.74	4.03	0.83	5.83	7.16	3.05	3.55	2.88	5.18	4.53	2.2	3.74	6.3	6.39	6.6	2.78	1.2	4.71	5.08	6.9	2.25	1.24	3.17	6.51	4.09	4.12	3.47	71.67	5.25	6.28	7.26	0.184415545311479	0.205637753240508	-0.493062630884424	-0.328182400051204	-0.462045557757383	0.0603472528033138	-0.595908715463562	0.150133517118434	-0.289002939259152	0.107689101260377	-0.334712310183213	-0.378789203574272
ENSG00000149506	ZP1	Tissue enriched	testis	Group_enriched	pituitary,testis	0.03	0.01	0	0.05	0.06	0.11	0.01	0.01	0.02	0.32	0.08	0.06	0.01	0	0.01	0.01	0	0.03	0.04	0.11	0.06	0.01	0.01	0.01	0.05	0.01	0.01	0.11	4.06	0	0.02	0.09	-0.0101147924793185	-0.187123660867392	-0.313558566858874	-0.169061531440038	-0.320783418629816	-0.0823633101887365	-0.273821882118694	-0.143774550241742	-0.197960938523805	-0.132937272585329	-0.29910886331699	-0.266597030347752
ENSG00000214686	IQCF6	Tissue enriched	testis	Tissue_enriched	testis	0	0	0	0	0	0	0	0	0	0	0	0	0.06	0	0	0.05	0	0	0	0.05	0	0	0	0	0	0	0	0.09	6.69	0	0	0	-0.186248618979381	-0.186248618979381	-0.186248618979381	-0.182805945800465	-0.186248618979381	-0.186248618979381	-0.186248618979381	-0.172477926263716	-0.186248618979381	-0.182805945800465	-0.186248618979381	-0.186248618979381
ENSG00000186118	TEX38	Tissue enriched	testis	Tissue_enriched	testis	0.09	0	0.07	0.13	0.06	0	0.11	0.07	0.07	0.02	0.08	0.01	0.03	0.01	0.01	0.03	0.02	0	0.11	0.14	0.09	0	0	0.04	0	0.1	0.04	0.07	143.22	0.1	0.02	0.03	-0.179978695697514	-0.179978695697514	-0.18515793873917	-0.179978695697514	-0.190337181780825	-0.18515793873917	-0.18515793873917	-0.167030588093377	-0.187747560259997	-0.179978695697514	-0.18515793873917	-0.18515793873917
ENSG00000124490	CRISP2	Tissue enriched	testis	Tissue_enriched	testis	0.02	0.02	6.82	0	0	0.14	0.26	0.25	8.93	0	7.3	0	0.55	0.03	1.05	0	0.02	0	0.03	0.97	0	5.3	0	0.03	0.32	0.03	0.01	0.14	458.05	0.01	0.01	0.02	-0.18938471844029	-0.18917977880341	-0.189589658077169	-0.188462490074332	-0.183031589697027	-0.189692127895609	-0.188872369348091	-0.182826650060148	-0.181597012238871	-0.189487188258729	-0.161103048550927	-0.0797420127097898
ENSG00000204688	OR2H1	Tissue enriched	testis	Tissue_enriched	testis	0	0	0	0.02	0.01	0	0.02	0	0.06	0	0.03	0	0	0	0	0.01	0	0	0	0.01	0	0	0	0	0	0.02	0	0.01	6.48	0	0	0	-0.184682399439636	-0.184682399439636	-0.184682399439636	-0.184682399439636	-0.184682399439636	-0.179585369096316	-0.174488338752996	-0.179585369096316	-0.179585369096316	-0.184682399439636	-0.184682399439636	-0.174488338752996
ENSG00000164729	SLC35G3	Tissue enriched	testis	Tissue_enriched	testis	0	0	0	0.01	0	0	0	0	0	0	0	0	0	0	0	0.03	0	0	0	0	0	0	0	0.01	0	0	0.03	0	0.88	0	0.01	0	-0.201234702611906	-0.201234702611906	-0.181822994964456	-0.181822994964456	-0.181822994964456	-0.201234702611906	-0.201234702611906	-0.201234702611906	-0.162411287317005	-0.201234702611906	-0.201234702611906	-0.181822994964456
ENSG00000258713	C20orf141	Tissue enriched	testis	Tissue_enriched	testis	0	0.14	0	0.05	0	0	0.24	0	0.04	0.03	0	0	0	0	0	0	0.04	0	0.5	0	0	0	0.05	0	0	0.19	0	0	53.93	0	0.02	0	-0.175212131642508	-0.184122733353434	-0.185459323610073	-0.18590485369562	-0.18590485369562	-0.18590485369562	-0.186350383781166	-0.173875541385869	-0.161846229076119	-0.185013793524527	-0.18590485369562	-0.17743978207024
ENSG00000164221	CCDC112	Tissue enriched	testis	Mixed		3.13	5.04	3.79	6.86	7.43	5.73	5.77	3.83	4.32	3.07	3.2	3.25	2.21	0.45	4.75	4.04	1.92	2.12	1.85	6.17	7.82	3.06	1.12	3.56	5.06	4.66	3.68	4.5	41.73	3.76	3.6	5.16	-0.117783303618008	-0.5060799089521	0.132452286486185	-0.143669743973614	-0.898690921012126	0.969447191317449	0.421517537123786	0.110880252856513	-0.0358095758252552	0.822757362635681	-0.415477367707478	-0.152298557425483
ENSG00000197140	ADAM32	Tissue enriched	testis	Tissue_enriched	testis	0.91	0.21	0.06	0.26	0.6	0.19	0.63	0.15	0.7	0.4	0.48	0.12	0.11	0.04	0.14	0.29	0.42	0.13	0.15	0.68	0.96	0.33	0.14	0.15	0.23	0.32	0.59	0.11	43.07	0.18	0.13	0.21	-0.122082367702796	-0.126411529678072	-0.158880244492646	-0.204336445233048	-0.260615550911642	-0.158880244492646	-0.174032311406113	-0.0593095190612874	-0.163209406467922	-0.184855216344304	-0.23896974103526	-0.152386501529731
ENSG00000125823	CSTL1	Tissue enriched	testis	Tissue_enriched	testis	0	0	0	0	0	0.31	0	0.07	0.02	0	0	0	0	0.07	0	0	0	0	0.07	0.07	0	0	0	0.14	0.12	0	0	0.07	6.31	0	0.02	0	-0.202485245086608	-0.188325437737894	-0.202485245086608	-0.188325437737894	-0.202485245086608	-0.17416563038918	-0.202485245086608	-0.188325437737894	-0.202485245086608	-0.145846015691752	-0.0467273642507556	-0.202485245086608
ENSG00000130943	PKDREJ	Tissue enriched	testis	Tissue_enriched	testis	0.08	0.07	0.09	0.1	0.25	0.19	0.16	0.14	0.17	0.08	0.17	0.16	0.1	0.04	0.09	0.05	0.26	0.05	0.04	0.17	0.25	0.07	0.02	0.44	0.21	0.09	0.08	0.06	3.53	0.09	0.05	0.08	-0.26188800823048	-0.26188800823048	-0.297040761013095	-0.138853373491328	-0.349769890187017	-0.156429749882636	-0.26188800823048	-0.138853373491328	-0.156429749882636	-0.0158187387521767	-0.156429749882636	-0.138853373491328
ENSG00000204007	GLT6D1	Tissue enriched	testis	Tissue_enriched	testis	0	0	0	0.01	0	0	0	0	0	0	0	0	0	0	0	0	0.02	0	0	0.01	0	0	0	0.03	0	0	0.01	0	3.57	0	0	0	-0.188481750286586	-0.188481750286586	-0.188481750286586	-0.169378870189973	-0.188481750286586	-0.188481750286586	-0.169378870189973	-0.188481750286586	-0.169378870189973	-0.188481750286586	-0.188481750286586	-0.188481750286586
ENSG00000167531	LALBA	Tissue enriched	testis	Tissue_enriched	breast	0	0	0.02	0	0.01	0	0	0	0	0	0	0	0	0	0	0	0	0	0.02	0	0	0	0	0	0	0	0	0.02	2.05	0	0	0	-0.184463042569611	-0.184929643857729	-0.184929643857729	-0.183996441281492	-0.184929643857729	-0.184929643857729	-0.184929643857729	5.2943692825207	-0.184463042569611	-0.184929643857729	-0.184463042569611	-0.183529839993373
ENSG00000175877	WBSCR28	Tissue enriched	testis	Tissue_enriched	testis	0.07	0	0	0	0.06	0.32	0	0	0.46	0	0	0	0.02	0	0.05	0	0	0	0	0.02	0	0.02	0	0	0.03	0	0	0.03	25.3	0.02	0	0.04	-0.185004400595085	-0.183063794994437	-0.183710663527987	-0.18112318939379	-0.185651269128634	-0.185004400595085	-0.183063794994437	-0.179829452326691	-0.178535715259593	-0.183063794994437	-0.184357532061536	-0.179182583793142
ENSG00000185863	TMEM210	Tissue enriched	testis	Tissue_enriched	testis	0	0	0	0.02	0.05	0	0	0	0	0	0	0	0	0	0.05	0	0	0.04	0	0.29	0.03	0.64	0	0	0.02	0	0	0	5.86	0	0	0	-0.187246322294098	-0.187246322294098	-0.187246322294098	-0.188590516998291	-0.188590516998291	-0.168427596435395	-0.185902127589905	-0.159018233506043	-0.183213738181519	-0.165739207027008	-0.185902127589905	-0.187246322294098
ENSG00000153498	SPACA7	Tissue enriched	testis	Tissue_enriched	testis	0	0	0	0	0	0	0	0	0	0	0	0	0	0.01	0	0	0	0	0	0.01	0	0	0	0	0	0	0	0	61.55	0	0	0	-0.182246418902256	-0.18319660878183	-0.18319660878183	-0.18319660878183	-0.18319660878183	-0.18319660878183	-0.18319660878183	-0.179395849263535	-0.18319660878183	-0.18319660878183	-0.18319660878183	-0.18319660878183
ENSG00000269058	CALR3	Tissue enriched	testis	Tissue_enriched	testis	0	0	0.01	0.07	0.01	0	0	0.02	0.13	0	0	0.02	0.03	0.05	0.06	0.03	0	0	0	0.09	0.01	0	0.02	0	0.02	0.01	0.01	0	54.81	0.08	0.03	0	-0.182995434000579	-0.180773716873902	-0.182995434000579	-0.182995434000579	-0.182995434000579	-0.182995434000579	-0.182995434000579	-0.178551999747226	-0.184106292563917	-0.182995434000579	-0.182995434000579	-0.18188457543724
ENSG00000143443	C1orf56	Tissue enriched	testis	Tissue_enriched	testis	3.29	1.12	0.27	1.5	1.36	1.46	1.85	1.63	3.63	2.22	2.33	1.46	2.27	1.27	1.45	1.19	2.39	1.11	1.35	3.63	0.98	2.49	1.02	1.7	1.09	1.27	1.76	2.13	26.27	3.67	0.97	1.48	-0.229655800994065	0.109113174194924	-0.233313225827414	-0.141877604993679	-0.331606518223679	-0.220512238910691	-0.294117913681848	-0.200396402327269	-0.113075384431052	-0.264858515015053	-0.267601583640065	-0.139134536368667
ENSG00000186334	SLC36A3	Tissue enriched	testis	Tissue_enriched	testis	0	0	0.02	0	0	0	0	0	0	0	0.01	0	0	0	0	0.01	0	0	0.01	0	0	0	0	0.01	0	0	0.01	0	6.79	0	0	0	-0.186310943371897	-0.186310943371897	-0.186310943371897	-0.177968662325395	-0.186310943371897	-0.177968662325395	-0.186310943371897	-0.177968662325395	-0.177968662325395	-0.186310943371897	-0.177968662325395	-0.186310943371897
ENSG00000131126	TEX101	Tissue enriched	testis	Tissue_enriched	testis	0	0.06	0	0	0.09	0	0.1	0.44	0	0	0	0	0	0	0	0	0	0	0	0	0.04	0.02	0	0.17	0	0	0	0.02	68.44	0	0.47	0	-0.1883623727318	-0.187847486974903	-0.187847486974903	-0.187332601218005	-0.187332601218005	-0.180124200621435	-0.185787943947311	-0.183213515162822	-0.187332601218005	-0.180639086378332	-0.126061196147159	-0.1883623727318
ENSG00000215262	KCNU1	Tissue enriched	testis	Tissue_enriched	testis	0	0.01	0	0.02	0	0	0	0.01	0.02	0.03	0	0	0	0	0.01	0	0	0	0	0.14	0	0.01	0	0.01	0	0.01	0	0	7.79	0	0	0.01	-0.171499044774422	-0.192120172402609	-0.192120172402609	-0.192120172402609	-0.192120172402609	-0.192120172402609	-0.181809608588515	-0.171499044774422	-0.181809608588515	-0.192120172402609	-0.181809608588515	-0.181809608588515
ENSG00000143994	ABHD1	Tissue enriched	testis	Tissue_enriched	testis	0.23	0.09	0.03	0.29	0.01	0	0.11	0.22	0.07	0.68	0.17	0.16	0.16	0.99	0.18	0.06	0.16	0.06	0.09	0.42	0.02	0.5	0.31	0.04	0.08	0.08	0.14	0.09	16.43	0.44	0.05	0.08	-0.175726244630195	-0.155181477136408	-0.211885035419261	-0.211885035419261	-0.215172198218267	-0.189696686525971	-0.149428942238147	-0.158468639935414	-0.204488919121498	-0.214350407518516	-0.217637570317522	-0.184765942327462
ENSG00000173401	GLIPR1L1	Tissue enriched	testis	Tissue_enriched	testis	0.09	0.04	0	0	0.08	0	0.05	0.02	0.02	0.11	0.05	0.15	0.13	0.02	0	0.02	0.04	0.06	0	0.1	0.05	0	0.02	0.2	0.1	0.03	0.04	0.06	40.14	0.16	0.01	0.05	-0.198967921924644	-0.168133461359482	-0.186120230022493	-0.198967921924644	-0.227232844109376	-0.0936168483270066	-0.198967921924644	-0.160424846218192	-0.188689768402924	-0.206676537065935	-0.204106998685505	-0.180981153261633
ENSG00000139985	ADAM21	Tissue enriched	testis	Tissue_enriched	testis	0.07	0.11	0.01	0.19	0.05	0	0.11	0.07	0.07	0.1	0.08	0.18	0.1	0.03	0.08	0.11	0.11	0.02	0.05	0.17	0.04	0.03	0.03	0.03	0.02	0.16	0.05	0.04	10.1	0.08	0.06	0.07	-0.212116969302005	0.000457148640737106	-0.177830821246724	-0.184688050857781	-0.260117576579399	-0.0475434586366564	-0.143544673191443	-0.170973591635668	-0.157259132413556	-0.225831428524118	-0.218974198913062	-0.212116969302005
ENSG00000205882	DEFB134	Tissue enriched	testis	Tissue_enriched	testis	0	0	0	0.1	0	0	0	0	0	0	0	0	0	0	0	0	0	0.05	0	0.06	0	0	0	0	0	0	0	0	2.11	0.02	0	0	-0.278195783363241	-0.278195783363241	-0.278195783363241	-0.247847152450887	-0.278195783363241	0.571565882182658	-0.0961039978891195	-0.247847152450887	-0.247847152450887	-0.278195783363241	-0.278195783363241	-0.247847152450887
ENSG00000184560	C17orf74	Tissue enriched	testis	Tissue_enriched	testis	0	0.02	0	0.02	0	0	0	0	0	0	0.01	0	0	0	0	0	0	0	0	0	0	0	0.01	0	0	0.01	0.01	0	31.58	0	0	0	-0.183028304591943	-0.182651935468785	-0.183028304591943	-0.181899197222468	-0.18378104283826	-0.181146458976151	-0.182651935468785	-0.177759136867725	-0.181899197222468	-0.183404673715102	-0.183404673715102	-0.182651935468785
ENSG00000164744	SUN3	Tissue enriched	testis	Tissue_enriched	testis	0	0	0	0.06	0	0	0	0.03	0.01	0	0	0.01	0.01	0	0	0	0.02	0	0.26	0	0	0	0	0	0	0	0.06	0	41.76	0	0.04	0	-0.18133997642814	-0.183222398328778	-0.183222398328778	-0.18133997642814	-0.185104820229416	-0.185104820229416	-0.170045445024311	-0.177575132626863	-0.183222398328778	-0.183222398328778	-0.179457554527502	-0.185104820229416
ENSG00000140932	CMTM2	Tissue enriched	testis	Tissue_enriched	testis	0	0.34	0.41	0.11	0.06	0	0.09	0	0.08	0.03	0.05	0	0.03	0.05	0.35	0.01	0.05	0	0.1	0.15	0.07	0.06	0	0	0.05	0	0.17	0	390.03	0.03	0.02	0.14	-0.20404301547955	-0.205717521912735	-0.205453126160127	-0.205629389995199	0.34625267761578	-0.197344989746807	-0.2024566409639	-0.201134662200859	-0.203866751644478	-0.204131147397086	-0.205453126160127	-0.196816198241591
ENSG00000089505	CMTM1	Tissue enriched	testis	Tissue_enriched	testis	0.58	1.91	0.14	0.85	0.9	1.18	0.86	0.46	0.53	0.52	0.89	0.23	0.23	0.09	0.76	0.94	1.03	0.13	0.97	0.53	0.23	0.41	0.19	0.47	1.05	0.29	2.64	0.92	13.72	0.45	0.42	0.8	-0.216287268243118	-0.225032036500926	-0.220659652372022	-0.220659652372022	0.111641541424682	0.0416833953622181	-0.172563426954078	-0.181308195211886	-0.220659652372022	-0.190052963469694	-0.225032036500926	-0.203170115856406
ENSG00000177710	SLC35G5	Tissue enriched	testis	Tissue_enriched	testis	0.04	0.05	0.01	0.03	0.05	0.05	0.01	0.03	0.02	0	0.01	0.06	0.01	0.01	0	0.1	0	0.02	0	0.03	0.04	0	0.03	0.05	0.04	0.06	0.09	0.03	0.62	0.02	0.03	0	-0.326299441953498	-0.303950165107368	-0.370997995645757	-0.236902334568978	-0.192203780876718	-0.0581081197999379	-0.192203780876718	-0.326299441953498	-0.236902334568978	-0.259251611415108	-0.259251611415108	-0.370997995645757
ENSG00000120563	LYZL1	Tissue enriched	testis	Tissue_enriched	testis	0	0	0	0	0	0	0	0	0	0	0	0	0	0	0	0	0	0	0	0	0	0	0	0	0	0	0	0	29.8	0	0	0	-0.183921763844055	-0.183921763844055	-0.183921763844055	-0.183921763844055	-0.183921763844055	-0.183921763844055	-0.182473940985141	-0.178130472408398	-0.179578295267313	-0.183921763844055	-0.183921763844055	-0.176682649549484
ENSG00000007341	ST7L	Tissue enriched	testis	Expressed_in all		4.42	2.08	1.67	1.62	2.47	1.54	4.31	2.32	3.57	3.13	2.77	3	2.38	1.36	1.91	1.94	4.2	0.7	1.95	3.16	2.92	0.77	0.95	3.23	1.38	3.33	1.61	0.57	38.7	6.26	2.03	2.38	-0.287598585308285	-0.183250276189429	-0.35899479681066	-0.21620237380591	-1.24320941618623	0.00347827697062863	-0.715975854322535	0.124302634897725	0.289063122980128	-0.282106569038871	-0.35899479681066	0.206682878938926
ENSG00000172738	TMEM217	Tissue enriched	testis	Group_enriched	adrenal,testis	0.52	0.13	0.37	0.05	0.08	0.12	0.07	0.56	0.17	0.09	0.15	0.04	0.13	0.09	0.04	0.04	0.21	0.11	0.09	0.04	0.1	0.02	0	0.06	0.11	0.15	0.04	0.11	7.34	0.18	0.05	0.19	-0.244986579980467	0.856535095202317	-0.232747450256214	-0.287823534015353	-0.300062663739607	-0.29394309887748	-0.220508320531961	-0.238867015118341	-0.25722570970472	-0.2755844042911	0.128306876609254	-0.238867015118341
ENSG00000165120	SSMEM1	Tissue enriched	testis	Tissue_enriched	testis	0	0	0.01	0.02	0	0	0.02	0.01	0.01	0.01	0	0	0	0	0.14	0.01	0.01	0.03	0.05	0.01	0.01	0	0	0	0.02	0	0.01	0	30.05	0	0	0.03	-0.174999391830838	-0.181459582669549	-0.181459582669549	-0.181459582669549	-0.185766376562022	-0.181459582669549	-0.181459582669549	-0.172845994884602	-0.181459582669549	-0.183612979615785	-0.183612979615785	-0.185766376562022
ENSG00000130167	TSPAN16	Tissue enriched	testis	Tissue_enriched	testis	0	0.08	0.25	0.04	0	0	0.01	0.02	0	0.02	0	0	0	0	0	0.05	0	0	0	0.07	0	0	0	0.02	0	0	0	0	88.62	0.04	0	0	-0.18602205152128	-0.18602205152128	-0.185371548951558	-0.18602205152128	-0.139836369071073	-0.184721046381837	-0.181468533533231	-0.179517025824067	-0.184070543812116	-0.185371548951558	-0.185371548951558	-0.184070543812116
ENSG00000063127	SLC6A16	Tissue enriched	testis	Tissue_enriched	testis	0.73	1.77	0.97	0.34	0.43	0.46	1.94	0.88	2.04	0.91	0.65	0.43	1.55	1.5	1.92	2.19	2.41	0.7	0.83	1.48	0.47	0.21	0.16	0.71	0.42	1.04	1.53	0.6	94.78	0.85	1.84	0.46	-0.11403644064225	-0.297988283913168	0.0370301569042573	-0.196249554953275	-0.309292587130934	-0.358620455717549	-0.331901193566466	-0.129451399575568	-0.0256573427578989	-0.302098939628719	-0.314430906775373	-0.0554595966956453
ENSG00000180083	WFDC11	Tissue enriched	testis	Tissue_enriched	testis	0	0	0	0	0	0	0	0	0	0	0	0	0.04	0	0	0	0	0	0.03	0.02	0	0	0	0.06	0	0	0	0	3.84	0	0.02	0	-0.186350494454477	-0.202697029055746	-0.186350494454477	0.00980792076076193	-0.202697029055746	-0.202697029055746	-0.186350494454477	-0.186350494454477	-0.202697029055746	-0.186350494454477	-0.202697029055746	-0.186350494454477
ENSG00000180424	DEFB123	Tissue enriched	testis	Tissue_enriched	testis	0	0	0	0	0	0	0	0	0	0	0	0	0	0	0	0	0	0	0	0	0	0	0	0	0.13	0	0	0	81.26	0	0	0	-0.183021003363415	-0.183021003363415	-0.183021003363415	-0.17963937940474	-0.183584607356528	-0.183584607356528	-0.183584607356528	-0.18189379537719	-0.18189379537719	-0.183021003363415	-0.183021003363415	-0.183584607356528
ENSG00000204006	C1orf185	Tissue enriched	testis	Tissue_enriched	testis	0	0	0	0.03	0	0	0	0	0	0.03	0.03	0	0.01	0.01	0	0	0	0	0	0	0	0	0	0.02	0	0	0	0	22.78	0	0	0	-0.176900962467394	-0.184053292486291	-0.180477127476843	-0.180477127476843	-0.184053292486291	-0.184053292486291	-0.184053292486291	-0.173324797457945	-0.176900962467394	-0.184053292486291	-0.184053292486291	-0.184053292486291
ENSG00000205359	SLCO6A1	Tissue enriched	testis	Tissue_enriched	testis	0.04	0	0	0	0.01	0	0	0.01	0	0	0	0	0	0	0	0	0	0	0.11	0.01	0	0	0	0.01	0.01	0	0	0	30.17	0	0	0	-0.184193712202822	-0.18125757438875	-0.18125757438875	-0.18125757438875	-0.184193712202822	-0.184193712202822	-0.184193712202822	-0.18125757438875	-0.178321436574677	-0.184193712202822	-0.18125757438875	-0.18125757438875
ENSG00000181323	SPEM1	Tissue enriched	testis	Tissue_enriched	testis	0	0	0	0	0	0	0	0	0	0	0.04	0.01	0	0.01	0	0.02	0.04	0	0	0	0	0	0	0	0	0.02	0	0	25.12	0	0	0	-0.18348672429386	-0.18348672429386	-0.182841174659896	-0.182195625025931	-0.184132273927825	-0.182195625025931	-0.18348672429386	-0.178322327222144	-0.180258976124037	-0.182841174659896	-0.18348672429386	-0.182841174659896
ENSG00000188050	RNF133	Tissue enriched	testis	Tissue_enriched	testis	0.09	0.06	0	0.03	0.03	0.03	0.11	0.02	0.03	0.06	0.14	0.02	0.05	0	0.09	0.01	0.01	0	0.03	0.07	0.06	0.06	0.02	0	0.02	0.11	0.06	0.03	34.11	0.02	0	0.04	-0.181869530436912	-0.190139907524775	-0.188958425083652	-0.186595460201405	-0.197228802171515	-0.146425057203213	-0.192502872407022	-0.168873223584556	-0.172417670907926	-0.190139907524775	-0.193684354848145	-0.166510258702309
ENSG00000112053	SLC26A8	Tissue enriched	testis	Enhanced	testis	0.06	0.43	2.15	0.3	0.05	0	0.09	0	0.09	0.1	0.19	0	0	0.03	0.09	0	0.04	0.05	0.15	0.04	0.05	0.08	0	0.03	0.03	0.07	0.18	0	44.29	0.14	0.01	0.02	-0.265257093113323	-0.280044944994205	-0.285590389449535	-0.278196463509094	1.16546757636202	0.570256538156516	-0.0175605741085475	-0.259711648657992	-0.276347982023984	-0.265257093113323	-0.285590389449535	-0.243075315291999
ENSG00000171489	SPACA5	Tissue enriched	testis	Tissue_enriched	testis	0.06	0	0	0.05	0.01	0	0.01	0	0.15	0.02	0.01	0	0.04	0.01	0.02	0.09	0.02	0	0	0	0.04	0.01	0	0.05	0.04	0.03	0	0.02	6.44	0.16	0.01	0	-0.214078833084708	-0.214078833084708	-0.214078833084708	-0.0929021351122319	-0.238314172679204	-0.0929021351122319	-0.165608153895718	-0.165608153895718	-0.238314172679204	-0.214078833084708	-0.238314172679204	-0.141372814301222
ENSG00000186452	TMPRSS12	Tissue enriched	testis	Tissue_enriched	testis	0	0	0	0	0	0	0.03	0	0.01	0.02	0	0	0.05	0	0.01	0.01	0	0.02	0.02	0.03	0	0	0.01	0.06	0	0	0	0	21.92	0	0	0.04	-0.191283274234893	-0.170788637709726	-0.191283274234893	-0.177620183218115	-0.191283274234893	-0.184451728726504	-0.184451728726504	-0.157125546692948	-0.184451728726504	-0.191283274234893	-0.177620183218115	-0.184451728726504
ENSG00000164037	SLC9B1	Tissue enriched	testis	Tissue_enriched	testis	0.35	0.15	0.13	0.39	0.13	0.1	0.71	0.09	0.27	0.24	0.35	0.15	0.34	0.12	0.25	0.5	0.56	0.18	0.21	0.13	0.1	0.13	0.03	0.19	0.04	0.19	0.32	0.2	38.41	0.55	0.57	0.36	-0.158718555499972	-0.135161070453594	-0.199944154331133	-0.191110097438742	-0.226446325008309	-0.164607926761566	-0.161663241130769	-0.161663241130769	-0.176386669284755	-0.220556953746714	-0.220556953746714	-0.176386669284755
ENSG00000179397	C1orf101	Tissue enriched	testis	Tissue_enriched	testis	0.45	0.2	0.4	0.27	0.08	0.19	0.46	0.2	1.15	0.22	0.36	0.07	0.56	0.2	0.37	0.25	0.6	0.09	0.2	0.43	0.17	0.11	0.09	0.16	0.11	0.22	0.32	0.21	21.5	0.86	0.23	0.47	-0.180959803182579	-0.13748597659217	-0.273341684687199	-0.164657118211176	-0.360289337868018	-0.0559725517351522	-0.175525574858778	-0.104880606649363	-0.110314834973164	-0.305947054630007	-0.289644369658603	-0.110314834973164
ENSG00000169214	OR6F1	Tissue enriched	testis	Tissue_enriched	testis	0	0	0	0	0	0	0	0	0.02	0	0	0	0	0	0	0	0	0	0	0.04	0.01	0	0	0.02	0	0	0	0.02	0.55	0	0	0	-0.182500983959087	-0.182500983959087	-0.211316928794732	-0.153685039123442	-0.211316928794732	-0.211316928794732	-0.211316928794732	-0.153685039123442	-0.124869094287796	-0.153685039123442	-0.182500983959087	-0.153685039123442
ENSG00000124818	OPN5	Tissue enriched	testis	Tissue_enriched	testis	0	0.02	0	0.01	0	0	0	0.02	0.03	0.02	0	0.05	0	0.02	0	0	0.03	0	0	0.01	0	0	0.05	0	0	0	0.01	0	1.3	0	0	0	-0.195700411645157	-0.195700411645157	-0.195700411645157	-0.195700411645157	-0.195700411645157	-0.163705793937502	-0.163705793937502	-0.195700411645157	-0.195700411645157	-0.195700411645157	-0.195700411645157	-0.179703102791329
ENSG00000106648	GALNTL5	Tissue enriched	testis	Tissue_enriched	testis	0	0	0	0.46	0	0	0	0	0	0	0	0	0	0	0	0	0	0	0	0	0	0	0	0	0	0	0	0	6.84	0	0	0	-0.189539829335703	-0.189539829335703	-0.189539829335703	-0.186008031273547	-0.189539829335703	-0.189539829335703	-0.00941812816574921	-0.182476233211391	-0.186008031273547	-0.189539829335703	-0.189539829335703	-0.189539829335703
ENSG00000185294	SPPL2C	Tissue enriched	testis	Tissue_enriched	testis	0	0	0	0.07	0	0	0	0	0	0	0	0	0	0	0	0	0	0	0	0	0	0	0	0	0	0	0	0	13.01	0	0	0	-0.194936137610804	-0.193654787013012	-0.194936137610804	-0.193654787013012	-0.194936137610804	0.0446764241763587	-0.178278579839504	-0.183403982230673	-0.193654787013012	-0.193654787013012	-0.193654787013012	-0.193654787013012
ENSG00000224586	GPX5	Tissue enriched	testis	Tissue_enriched	testis	0	0	0	0	0	0	0	0	0.02	0	0	0	0.01	0	0.03	0	0	0	0	0.09	0	0	0	0	0	0	0	0	0.62	0	0	0	-0.184698788893356	-0.184698788893356	-0.184698788893356	-0.184698788893356	-0.184698788893356	-0.184698788893356	-0.164100410949859	-0.184698788893356	-0.184698788893356	-0.184698788893356	-0.184698788893356	-0.184698788893356
ENSG00000128040	SPINK2	Tissue enriched	testis	Tissue_enriched	testis	0	1.61	6.66	0.08	2.03	1.15	0.22	0.1	0.13	0.1	0.13	1.21	0.04	0	0.11	3.68	0	0	0	7.02	1.51	0.56	0	0.25	2.08	0.38	0.51	2.46	209.99	0.43	3.77	0.16	-0.186133475151656	-0.19100312320863	-0.184016236866015	-0.185074856008836	-0.188038989608733	-0.191426570865759	-0.188038989608733	-0.184227960694579	-0.187827265780169	-0.165596263780938	-0.190156227894374	-0.184439684523143
ENSG00000152208	GRID2	Tissue enriched	testis	Enhanced	testis,brain.cerebellum	1.95	0.02	0	3.63	0.05	0.13	0.09	0.03	0.35	0.01	0.04	0.07	0.11	0	0.06	0.03	2.47	0.06	0.03	0.06	0.04	0.02	0.01	0	0.14	0.09	0.07	0.02	24.53	0.07	0.01	0.13	-0.308063884275709	-0.0255274176028946	-0.285758373748908	-0.263452863222107	-0.315499054451309	4.37609332635253	0.517240005215933	-0.278323203573308	-0.300628714100109	-0.308063884275709	-0.308063884275709	-0.285758373748908
ENSG00000179363	TMEM31	Tissue enriched	testis	Tissue_enriched	testis	0.04	0.1	0	0.31	0.08	0.08	0.46	0.06	0.39	0.06	0.03	0.03	0.19	0.11	0.16	0.12	0.55	0	0.61	0.17	0.06	0.06	0.24	0.13	0	0.13	0.05	0.07	48.31	0.06	0.08	0.05	-0.187247153237537	-0.19154773094166	-0.188107268778361	-0.188967384319186	-0.194988193104959	-0.172625189043517	-0.170904957961867	-0.16230380255362	-0.175205535665991	-0.19154773094166	-0.193267962023309	-0.174345420125166
ENSG00000176571	CNBD1	Tissue enriched	testis	Tissue_enriched	testis	0	0	0	0	0	0	0	0	0.03	0	0.08	0	0.02	0.01	0.01	0	0	0	0	0	0	0	0	0	0	0	0.41	0	8.63	0	0	0	-0.185625621068016	-0.185625621068016	-0.185625621068016	-0.185625621068016	-0.185625621068016	-0.185625621068016	-0.185625621068016	-0.185625621068016	-0.185625621068016	-0.185625621068016	-0.185625621068016	-0.185625621068016
ENSG00000177025	C19orf18	Tissue enriched	testis	Enhanced	testis	0.82	0.26	0.18	0.47	0.35	0.24	0.6	0.21	0.66	0.33	0.63	0.84	0.33	0.17	0.61	0.4	0.56	0.12	0.45	1.06	0.29	0.27	0.5	0.35	0.46	0.57	0.44	0.25	6.84	0.4	0.45	0.32	-0.207148087873984	-0.202835497564324	-0.431402783976284	-0.0950207398228336	-0.681533021936542	-0.47884127738254	-0.176959955706366	0.262924255878915	-0.116583691371132	-0.36671392933139	-0.573718264195052	0.271549436498234
ENSG00000241128	OR14A2	Tissue enriched	testis	Tissue_enriched	testis	0	0	0	0	0	0	0	0	0	0	0	0	0	0	0	0	0	0	0	0	0	0	0	0	0	0	0	0.02	1.63	0	0	0	-0.18460600079379	-0.18460600079379	-0.18460600079379	-0.18460600079379	-0.18460600079379	-0.18460600079379	-0.18460600079379	-0.125374128881344	-0.18460600079379	-0.18460600079379	-0.18460600079379	-0.18460600079379
ENSG00000078795	PKD2L2	Tissue enriched	testis	Tissue_enriched	testis	0.11	0.09	0.02	0.08	0.01	0.1	0.08	0.04	0.14	0.1	0.07	0.12	0.07	0.01	0	0.09	0.02	0.03	0.04	0.1	0.04	0.1	0.32	0	0.1	0.05	0.1	0.07	5.63	0.07	0.07	0.06	-0.192419723841875	-0.0180797055958809	-0.211790836980319	-0.192419723841875	-0.308646402672538	-0.1149352712881	-0.173048610703431	-0.0955641581496561	-0.153677497564988	-0.308646402672538	-0.269904176395651	-0.250533063257207
ENSG00000159648	TEPP	Tissue enriched	testis	Group_enriched	testis,thyroid	0.12	0	0.05	0	0.03	0	0.04	0.15	0.32	0.02	0	0.07	0.02	0	0.21	0	0.23	0	0	0.09	0	0.05	0	0	0	0.04	0.05	0.02	3.76	0.34	0.05	0.03	-0.321791518975096	-0.212132834482995	-0.321791518975096	0.302128582445478	-0.314228851079089	-0.340698188715113	-0.306666183183082	-0.132724821574922	-0.155412825262943	-0.310447517131086	-0.197007498690981	-0.197007498690981
ENSG00000165131	C7orf34	Tissue enriched	testis	Tissue_enriched	testis	0	0.19	0.46	0.15	0.04	0	0.06	0	0.03	0.03	0.04	0.02	0.05	0.03	0	0.14	0.02	0	0.06	0.31	0.02	0.09	0.04	0	0.04	0.07	0.17	0	26.4	0	0.14	0	-0.197555804862214	-0.199691158544745	-0.199691158544745	-0.197555804862214	0.0384007770575263	-0.190082066973353	-0.177269944878164	-0.182608329084493	-0.175134591195632	-0.200758835386011	-0.199691158544745	-0.194352774338417
ENSG00000174898	CATSPERD	Tissue enriched	testis	Tissue_enriched	testis	0	0	0	0	0	0	0	0	0	0	0	0	0	0	0.01	0	0	0	0	0	0	0	0	0.01	0	0.01	0	0	8.36	0.01	0	0	-0.205231682574172	-0.210632516326124	-0.194430015070268	-0.205231682574172	-0.216033350078076	-0.205231682574172	-0.194430015070268	-0.19983084882222	-0.0756116725273265	-0.210632516326124	-0.216033350078076	0.275442521349547
ENSG00000203663	OR2L2	Tissue enriched	testis	Enhanced	testis	0	0	0.12	0.16	0	0	0.01	0	0	0	0.02	0	0	0	0.09	0.02	0	0	0.03	0	0.01	0	0	0	0	0.01	0.13	0.02	1.27	0	0.01	0	-0.305448960056661	-0.364189144682941	-0.364189144682941	-0.24670877543038	-0.305448960056661	0.223212701579867	0.986835101721519	-0.24670877543038	-0.24670877543038	-0.305448960056661	-0.364189144682941	-0.0117480369252562
ENSG00000182035	ADIG	Tissue enriched	testis	Tissue_enriched	testis	0	0	0	0.05	0.01	0	0	0	0	0	0	0	0.09	0.02	0	0	0	0	0	0	0	0	0	0	0	0	0	0	23.6	1.13	0	0	-0.186288270719726	-0.186288270719726	-0.186288270719726	-0.186288270719726	-0.186288270719726	-0.186288270719726	-0.178071684410108	-0.180810546513314	-0.186288270719726	-0.186288270719726	-0.184918839668123	-0.186288270719726
ENSG00000134007	ADAM20	Tissue enriched	testis	Tissue_enriched	testis	0.01	0	0.02	0.06	0.02	0.02	0.07	0.04	0.04	0.04	0.03	0.03	0.02	0.01	0.02	0.02	0.03	0	0.05	0.04	0.02	0.01	0.01	0.06	0.01	0.03	0.06	0.01	5.17	0.02	0.02	0.01	-0.199767036212615	-0.233123313131233	-0.188648277239742	-0.199767036212615	-0.277598349022725	0.0782019381092055	-0.210885795185488	-0.133054482375378	-0.0996982054567596	-0.244242072104106	-0.210885795185488	-0.177529518266869
ENSG00000187833	C2orf78	Tissue enriched	testis	Tissue_enriched	testis	0	0	0	0	0	0.01	0	0	0.01	0	0	0	0	0.02	0	0	0	0	0	0	0	0	0	0.02	0	0	0	0	7.92	0	0	0	-0.183730047256091	-0.183730047256091	-0.183730047256091	-0.183730047256091	-0.183730047256091	-0.179538487242644	-0.183730047256091	-0.179538487242644	-0.179538487242644	-0.183730047256091	-0.179538487242644	-0.179538487242644
ENSG00000134249	ADAM30	Tissue enriched	testis	Tissue_enriched	testis	0	0	0	0	0	0	0	0	0	0	0	0	0	0	0	0	0	0	0	0.02	0	0	0	0	0	0	0	0	26.71	0	0	0	-0.183484086253265	-0.180551468998284	-0.183484086253265	-0.180551468998284	-0.183484086253265	-0.183484086253265	-0.183484086253265	-0.177618851743304	-0.180551468998284	-0.183484086253265	-0.183484086253265	-0.180551468998284
ENSG00000238083	LRRC37A2	Tissue enriched	testis	Enhanced	testis	0.48	1.26	1.99	0.53	0.77	0.47	1.14	0.87	1.81	0.69	0.69	0.31	0.74	0.2	1.14	0.98	0.95	0.18	0.62	0.98	1.17	0.78	0.28	1.47	0.49	1.3	1.18	0.62	12.14	1.05	1.48	0.95	-0.277982791203468	-0.513561427816577	-0.395772109510023	-0.183751336558225	-0.395772109510023	0.570100300603723	-0.183751336558225	0.193174482022749	-0.0895198819129813	-0.419329973171334	-0.301540654864779	-0.490003564155266
ENSG00000131059	BPIFA3	Tissue enriched	testis	Tissue_enriched	testis	0	0	0	0	0	0	0	0	0	0	0	0	0	0	0	0	0	0	0	0.02	0	0	0	0	0	0	0	0	33.27	0	0	0	-0.183221064607261	-0.182117323254205	-0.183221064607261	-0.182117323254205	-0.183221064607261	-0.183221064607261	-0.183221064607261	-0.176598616488926	-0.183221064607261	-0.183221064607261	-0.183221064607261	-0.182117323254205
ENSG00000181609	OR52D1	Tissue enriched	testis	Tissue_enriched	testis	0	0	0	0	0.01	0	0.01	0	0.01	0	0	0	0	0	0.02	0.01	0.01	0	0	0.02	0	0	0	0	0	0	0	0	0.97	0	0.01	0	-0.211888194748131	-0.211888194748131	-0.211888194748131	-0.11629953546326	-0.259682524390566	-0.259682524390566	-0.259682524390566	-0.164093865105695	-0.164093865105695	-0.211888194748131	-0.259682524390566	-0.11629953546326
ENSG00000182077	PTCHD3	Tissue enriched	testis	Enhanced	testis	0.01	0.03	0	0	0.01	0	0	0.05	0.13	0.5	0.01	0.01	0.02	0.04	0.07	0.06	0.05	0.37	0.05	0.08	0.02	0	0	0.05	0.01	0.05	0.06	0	4.23	0.11	0.08	0.01	0.908549460718216	-0.331723909276315	-0.331723909276315	-0.184072317610299	-0.361254227609518	-0.361254227609518	-0.361254227609518	0.554185640719778	-0.184072317610299	-0.331723909276315	-0.243132954276706	-0.213602635943503
ENSG00000153495	TEX29	Tissue enriched	testis	Tissue_enriched	testis	0.05	0.15	0.06	1.45	0.05	0.17	0.06	0.15	0.18	0.16	0.12	0.1	0.11	0.04	0.1	0.26	0.03	0.05	0.24	0.25	0.12	0.04	0.1	0.06	0.21	0.07	0.25	0.02	23.71	0.03	0.01	0	-0.198015215267514	-0.220405628301296	-0.143438583497669	-0.206411620155182	-0.214808025042851	-0.15463379001456	0.00769670448036273	-0.172826000604509	-0.1840212071214	-0.212009223413628	-0.217606826672074	-0.192417612009068
ENSG00000198156	NPIPB6	Tissue enriched	testis	Tissue_enriched	testis	0.18	0.41	0.6	0.44	0.46	0.4	0.7	0.32	0.76	0.27	0.47	0.17	0.22	0.18	0.36	0.76	0.79	0.1	0.26	0.51	0.89	0.26	0.13	1.55	0.31	0.46	0.58	0.41	15.42	0.8	0.69	0.48	-0.252445425037434	-0.313000031256435	-0.236297530045701	-0.252445425037434	-0.304926083760568	0.143178002260037	-0.103077396363899	-0.139410160095299	-0.115188317607699	-0.228223582549834	-0.304926083760568	-0.0869295013721655
ENSG00000143105	KCNA10	Tissue enriched	testis	Not_detected		0	0.04	0	0	0.01	0	0	0.01	0.01	0	0	0	0	0	0.06	0	0	0	0.02	0	0.01	0	0	0	0	0	0.1	0.02	0.51	0	0	0.03	-0.166365935823212	-0.305004215675888	-0.305004215675888	-0.166365935823212	-0.305004215675888	-0.166365935823212	-0.166365935823212	-0.305004215675888	-0.0277276559705353	-0.305004215675888	-0.305004215675888	-0.166365935823212
ENSG00000105428	ZNRF4	Tissue enriched	testis	Tissue_enriched	testis	0	0	0	0.03	0	0	0.01	0	0	0	0	0	0	0	0	0	0	0	0	0.01	0	0	0	0	0.02	0	0	0	26	0	0	0	-0.182970374088713	-0.182544729608047	-0.182970374088713	-0.182544729608047	-0.183396018569378	-0.182544729608047	-0.180842151685386	-0.177862640320728	-0.182544729608047	-0.182970374088713	-0.182970374088713	-0.182544729608047
ENSG00000186007	LEMD1	Tissue enriched	testis	Tissue_enriched	testis	0.24	0	0	0.16	0.01	0.63	0.27	0.13	1.47	0	0	0	0.17	0	0.26	0.04	0.26	0	0.16	0.14	0.04	0.3	0	0	0.08	0.12	0.03	0	31.14	0.36	0.62	0.35	-0.201139041315229	-0.188482153555487	-0.201139041315229	-0.198765874860277	-0.201930096800213	-0.00495728103923216	-0.190064264525455	-0.157630989641117	-0.195601652920342	-0.200347985830245	-0.175034210310762	-0.19322848646539
ENSG00000151033	LYZL2	Tissue enriched	testis	Tissue_enriched	testis	0	0	0.01	0	0	0	0	0	0	0	0	0	0	0	0	0	0	0	0	0.01	0	0	0	0	0.02	0	0	0	35.28	0	0	0	-0.18349115488427	-0.180917245292689	-0.18349115488427	-0.181775215156549	-0.18349115488427	-0.18349115488427	-0.18349115488427	-0.176627395973387	-0.18349115488427	-0.18349115488427	-0.18349115488427	-0.181775215156549
ENSG00000258223	PRSS58	Tissue enriched	testis	Tissue_enriched	testis	0	0	0	0	0	0	0	0	0	0	0	0	0	0	0	0	0	0	0	0.01	0.01	0	0	0	0.03	0.11	0	0	24.69	0	0	0	-0.182480304213429	-0.185174403192958	-0.185174403192958	-0.182480304213429	-0.174398007274842	-0.185174403192958	-0.185174403192958	-0.177092106254371	-0.1797862052339	-0.182480304213429	-0.185174403192958	-0.177092106254371
ENSG00000235631	RNF148	Tissue enriched	testis	Tissue_enriched	testis	0.04	0.02	0	0.02	0.05	0.07	0.13	0.01	0.08	0.03	0.11	0.03	0.09	0.03	0.13	0.01	0.05	0	0.03	0.14	0.1	0.14	0	0.01	0.08	0.13	0.03	0.09	42.2	0.05	0.01	0.07	-0.183976181974215	-0.1872977178574	-0.190619253740586	-0.1872977178574	-0.197262325506957	-0.14411775137599	-0.191726432368314	-0.171797217069202	-0.182869003346487	-0.190619253740586	-0.192833610996043	-0.176225931580116
ENSG00000213714	FAM209B	Tissue enriched	testis	Tissue_enriched	testis	0.09	0.37	3.41	0.29	0.1	0.09	0.17	0.03	0.26	0.33	0.31	0.05	0.23	0.05	0.27	0.49	0.12	0.09	0.05	0.27	0.22	0.15	0.26	0.19	0.07	0.11	0.6	0.14	60.18	0.17	0.39	0.11	-0.182914064473772	-0.207965465171422	-0.197478832321243	-0.19864401374904	-0.0361012045712647	-0.193400697323951	-0.200391785890737	-0.170097068767997	-0.191652925182254	-0.193400697323951	-0.199226604462939	-0.186409608757165
ENSG00000111644	ACRBP	Tissue enriched	testis	Tissue_enriched	testis	0.69	2.82	4.86	0.51	1.83	5.15	1.09	0.57	1.97	1.41	3.48	0.27	1.09	0.52	1.57	3.24	0.4	0.55	1.38	0.58	1.36	0.53	0.02	0.95	4.88	1.49	6.66	1.4	230.91	10.92	2.39	2.89	-0.19952772610413	-0.204086307495321	-0.205951181700808	-0.195797977693156	-0.0708514059255111	-0.16347349146471	-0.207608847661241	-0.191653812792073	-0.201185392064563	-0.193933103487668	-0.204915140475538	-0.196834018918426
ENSG00000106304	SPAM1	Tissue enriched	testis	Tissue_enriched	testis	0	0	0	0	0.01	0.32	0	0	0	0	0.01	0	0.02	0	0	0	0	0	0.16	0.03	0	0	0.06	0	0.23	0	0.03	0	17.06	0	0	0	-0.187576486525313	-0.180654844956113	-0.187576486525313	-0.166811561817714	-0.187576486525313	-0.187576486525313	-0.187576486525313	-0.180654844956113	-0.180654844956113	-0.187576486525313	-0.187576486525313	-0.187576486525313
ENSG00000166845	C18orf54	Tissue enriched	testis	Enhanced	testis	0.65	1.95	0.57	1.31	0.94	0.4	1.72	0.61	0.83	1.16	0.99	0.32	0.54	0.13	1	2.03	0.97	0.03	1.92	0.52	0.97	0.16	0.09	0.58	0.51	1.15	1.02	0.47	16.73	0.68	1.83	1.04	-0.035238501893075	-0.510062383333662	-0.250253089715227	-0.205458383918946	-0.536939206811431	0.0274740862217194	-0.0441974430523313	0.0453919685402321	0.376872791432717	-0.0531563842115877	-0.321924618989278	-0.151704736963408
ENSG00000212710	CTAGE1	Tissue enriched	testis	Tissue_enriched	testis	0.36	0.22	0.1	0.11	0.37	0.87	0.19	0.33	0.18	0.18	0.44	0.1	0.64	0.51	0.25	0.13	0.07	0.05	0.12	0.33	0.24	0.2	0.23	0.05	0.81	0.1	0.15	0.54	6.33	0.3	0.12	0.21	-0.182428068362353	-0.182428068362353	-0.178211703145966	-0.178211703145966	-0.182428068362353	-0.186644433578741	-0.186644433578741	-0.173995337929579	-0.182428068362353	-0.182428068362353	-0.182428068362353	-0.178211703145966
ENSG00000147378	FATE1	Tissue enriched	testis	Tissue_enriched	testis	0.05	0.03	0	0.42	0.05	0.19	0.02	0.01	0.08	0.28	0.17	0.23	0.14	0.01	0.33	0.1	0.07	0	0.04	0.15	0.09	0.02	0.12	0	0.31	0.07	0.12	0.09	168.45	0.28	0.05	0.21	-0.181584975342107	-0.175767246126574	-0.184601575676087	-0.184170632771233	-0.185247990033369	-0.185032518580942	-0.181800446794534	-0.181800446794534	-0.183524218413952	-0.183955161318806	-0.184817047128514	-0.184817047128514
ENSG00000177558	FAM187B	Tissue enriched	testis	Tissue_enriched	testis	0	0.05	0	0.06	0.01	0	0.1	0	0.01	0.02	0	0.03	0.01	0.01	0.03	0.03	0	0	0.03	0.02	0.01	0	0	0	0	0.01	0.08	0.02	24.66	0.01	0.01	0.03	-0.181718050042929	-0.184196774581254	-0.185849257606803	-0.182544291555704	-0.186675499119578	-0.185849257606803	-0.183370533068479	-0.175108117940731	-0.18006556701738	-0.185023016094028	-0.184196774581254	-0.182544291555704
ENSG00000180481	GLIPR1L2	Tissue enriched	testis	Tissue_enriched	testis	2.08	0.86	0.1	2.37	0.35	0.18	1.71	0.89	3.17	0.52	0.91	1.17	1.47	0.4	0.94	0.5	4.93	0.38	0.61	1.12	0.31	0.39	0.48	0.85	0.6	1.08	1.3	0.28	45.67	1.83	0.29	0.66	-0.238816040937152	-0.0980773059465652	-0.216825613594873	-0.247612211874064	-0.392749032333106	-0.150854331568035	0.117428882007771	-0.0936792204781094	-0.0540964512620068	-0.339972006711636	-0.331175835774724	-0.137660075162668
ENSG00000104499	GML	Tissue enriched	testis	Group_enriched	adrenal,testis	0.12	0	0	0	0.01	0	0	0	0	0	0	0	0	0	0	0	0	0	0.04	0	0.01	0	0	0	0	0	0.03	0	2.29	0	0.02	0	-0.210361595199647	0.854431664452887	-0.236332162508245	-0.184391027891049	-0.210361595199647	-0.236332162508245	-0.184391027891049	-0.236332162508245	-0.184391027891049	-0.210361595199647	-0.236332162508245	-0.210361595199647
ENSG00000161652	IZUMO2	Tissue enriched	testis	Tissue_enriched	testis	0.05	0	0	0	0.07	0	0	0.03	0	0	0	0	0	0	0.03	0	0	0	0	0	0.03	0	0	0.06	0	0	0	0	27.25	0.05	0.01	0	-0.185783931005931	-0.183883652134408	-0.185783931005931	-0.183883652134408	-0.185783931005931	-0.183883652134408	-0.180083094391361	-0.180083094391361	-0.181983373262884	-0.181983373262884	-0.185783931005931	-0.183883652134408
ENSG00000137142	IGFBPL1	Tissue enriched	thyroid	Enhanced	thyroid,artery	0.89	0.33	0	1.46	0.34	0.37	0.26	0.08	0.14	0.46	0.33	0.15	0.11	0.04	0.42	0.03	0.04	0.12	0.39	0.34	0.16	0.03	0	0	0.25	0.78	0.02	1.09	1.1	8.6	0.04	0.28	-0.464757631853567	-0.510322105564701	3.05889500180746	-0.0394892105496495	-0.631827368794391	1.4945147377252	0.385779210754268	-0.571074737179546	-0.434381316046144	-0.479945789757278	-0.586262895083257	-0.145806315875629
ENSG00000183682	BMP8A	Tissue enriched	thyroid	Enhanced	thyroid	0.79	0.55	0.12	0.62	0.76	0.85	0.91	0.21	1.26	0.28	0.37	0.24	0.09	0.02	0.16	0.47	0.76	0.43	0.23	0.4	0.27	0.27	0.15	0.22	1	0.88	0.56	0.39	1.55	37.08	0.23	0.43	-0.422842855384099	-0.38547038079207	-0.465554254917846	-0.401487155617225	-0.502926729509875	-0.257336182190828	-0.0918295089975568	-0.364114681025196	-0.187930157948488	-0.123863058647867	-0.438859630209254	-0.102507358880994
ENSG00000042832	TG	Tissue enriched	thyroid	Tissue_enriched	thyroid	2.49	0.35	0.12	0.28	0.21	0.03	1.53	0.08	0.61	0.17	5.25	4.79	1.23	0.03	0.2	6.52	0.12	0	0.1	0.77	0.1	0.35	0	0.91	0.23	0.24	0.22	0.07	0.72	8446.61	1.35	0.81	-0.182881651523381	-0.182381200046075	-0.183006764392707	-0.18336422973364	-0.182041607972189	-0.183006764392707	-0.182542059449495	-0.182452693114262	-0.183685948540479	-0.183131877262034	-0.183006764392707	-0.183578708938199
ENSG00000146197	SCUBE3	Tissue enriched	thyroid	Group_enriched	artery,thyroid	1.97	0.87	0.02	0.34	0.16	0.1	0.37	0.62	0.61	0.52	0.5	1.04	1.23	0.03	0.55	0.07	0.22	0.01	0.57	1.74	0.83	0.07	0.06	0.08	0.17	0.83	0.14	0.46	0.91	24.5	0.21	1.14	-0.226211563416057	-0.168513877200626	2.76857310205158	0.291693858089126	-0.382819568857943	-0.355344480183928	-0.352596971316526	-0.330616900377314	-0.28528300406519	-0.234454090018262	-0.367708270087235	-0.266050441993379
ENSG00000165409	TSHR	Tissue enriched	thyroid	Tissue_enriched	thyroid	0.37	0.29	0.04	0.56	0.2	0.06	0.37	0.04	0.36	0.35	0.16	0.09	0.08	0.08	0.01	1.15	0.04	0	0.22	0.24	0.17	0.13	0.14	0.05	0.11	0.15	0.3	0.18	0.25	223.29	0.54	0.35	-0.181738086630837	-0.179926141599622	-0.187777903401553	-0.18656994004741	-0.185965958370338	-0.18656994004741	-0.179322159922551	-0.179322159922551	-0.182342068307909	-0.18294604998498	-0.187173921724481	-0.158786782902117
ENSG00000175868	CALCB	Tissue enriched	thyroid	Not_detected		0.02	0.16	0	0.09	0.04	0.37	0.09	0.03	0.01	0.05	0.01	0.02	0.09	0.01	0.03	0.06	0	0.11	0.02	0.08	0.14	0.09	0	0.02	0.29	0.1	0.06	0.03	0.25	19.9	0.05	0.03	-0.581857256633924	-0.66742450025656	-0.581857256633924	-0.581857256633924	-0.581857256633924	1.3861893466867	2.49856351378097	-0.581857256633924	-0.23958828214338	-0.0684537948981086	-0.66742450025656	-0.410722769388652
ENSG00000178602	OTOS	Tissue enriched	thyroid	Group_enriched	pituitary,thyroid	0	0	0	2.11	0	0	0.06	0	0.07	0.02	0	0	0.02	0	0	0	0	0	0	0	0	0	0	0	0	0	0	0	0.11	40.33	0	0	-0.225101874767513	-0.22573817517673	-0.22573817517673	-0.226374475585948	-0.22573817517673	-0.191377953078985	-0.0838431839212266	-0.225101874767513	-0.224465574358295	-0.22573817517673	-0.226374475585948	-0.22573817517673
ENSG00000091137	SLC26A4	Tissue enriched	thyroid	Tissue_enriched	thyroid	0.24	0.13	0.01	1.96	0.17	0.19	0.5	0.11	0.36	0.36	0.29	0.31	5.12	0.03	0.31	0.37	0.4	0.03	0.2	3.48	0.2	0.1	0.05	0.11	0.07	0.36	0.07	0.51	0.56	185.59	0.24	2.93	-0.198975688866789	-0.209189093334987	-0.172977932038651	-0.206403619389115	-0.211974567280859	-0.211046075965568	-0.133981296796443	-0.184119827822139	-0.189690775713883	-0.206403619389115	-0.209189093334987	-0.201761162812661
ENSG00000110680	CALCA	Tissue enriched	thyroid	Group_enriched	liver,thyroid	0.04	1.08	0	0.03	0.05	0.06	0.01	0.03	0	0.5	0	0.11	4.14	0.08	0.14	0	0	0.03	0.02	1.41	0.08	0	0	0	0.03	1.17	0	0.13	0.1	73.63	0	0.16	-0.284311525162274	-0.275602186406452	-0.182702573011019	-0.268344404109934	-0.293020863918096	-0.281408412243667	-0.281408412243667	-0.287214638080881	-0.281408412243667	-0.285763081621578	-0.290117750999489	-0.258183508894809
ENSG00000115705	TPO	Tissue enriched	thyroid	Tissue_enriched	thyroid	0.13	0.47	0.02	0.05	1.15	0.54	0.81	1.19	0.39	2.63	2.35	5.47	0	0	0.05	2.92	0.01	0.11	0.01	0.29	1.51	0.51	1.82	0.3	0.8	0.72	26.72	0.5	0.73	1821.78	0.61	0.83	-0.154972021221539	-0.191792432298148	-0.185955050054295	-0.187661361787113	-0.191163791133425	-0.191702626417473	-0.191163791133425	-0.161617656391464	-0.192331267582195	-0.184158932440802	-0.187302138264415	-0.189367673519932
ENSG00000211448	DIO2	Tissue enriched	thyroid	Enhanced	thyroid,esophagus,vagina	1.82	0.58	0.04	8.17	1.1	1.09	33.54	42.93	0.71	1.02	4.17	5.95	3.2	0.02	0.64	0.38	0.11	0.5	7.96	9.94	1.28	0.93	0.44	4.34	1.18	3.56	0.5	3.32	4.06	256.78	22.85	4.47	-0.436849274171458	-0.427272428328332	-0.38112944381145	-0.408989358991454	-0.504757817422718	-0.44729674236396	0.0289336827442333	-0.344563305137695	0.257907360629891	-0.463838567002087	2.39006149424957	-0.474286035194589
ENSG00000137745	MMP13	Tissue enriched	urinarybladder	Not_detected		0	0.13	0.13	0.01	0.03	0.17	0.03	0	0	0.02	0	0	0	0	0.03	0.01	0	0	0.04	0.15	0.01	0	0	0	0.04	0.01	0	0.02	0.1	0	0.05	1.13	-0.337360171694337	-0.519717021258844	-0.42853859647659	0.665602500910449	-0.519717021258844	-0.519717021258844	-0.519717021258844	0.392067226563689	-0.42853859647659	-0.42853859647659	-0.42853859647659	-0.519717021258844
ENSG00000110375	UPK2	Tissue enriched	urinarybladder	Tissue_enriched	urinary bladder	0.03	0.07	0	0.31	0.02	0	0	0.84	0.04	1.01	0.05	0	0.07	0	0.07	0.03	0.02	0.07	0.31	0.16	0	0	0.04	0.06	0	0.03	0.09	0.02	0.22	0.02	0.18	50.87	-0.19352354045311	-0.189363980206939	-0.194563430514653	5.29293642424657	-0.19352354045311	-0.175845409406883	-0.173245684253026	-0.189883925237711	-0.19352354045311	-0.195603320576196	-0.105132885221975	-0.195083375545425
ENSG00000162621	LRRC53	Not detected		Not_detected		0.01	0	0	0.29	0.04	0	0	0	0.01	0	0.01	0.04	0	0	0.01	0	0.01	0	0.01	0	0.07	0.01	0.01	0	0.02	0	0	0	0.13	0	0	0	-0.525364569858296	-0.525364569858296	-0.306462665750673	-0.306462665750673	-0.525364569858296	1.66365447121794	1.88255637532556	-0.306462665750673	-0.306462665750673	-0.525364569858296	-0.525364569858296	0.569144950679821
ENSG00000221855	TAS2R41	Not detected		Not_detected		0	0	0.01	0	0	0	0	0	0	0	0	0	0	0	0	0.04	0	0	0	0	0	0	0	0	0	0	0	0	0	0	0.01	0	-0.659409070441799	-0.659409070441799	1.13897930349038	-0.659409070441799	-0.659409070441799	-0.659409070441799	-0.659409070441799	1.13897930349038	-0.659409070441799	-0.659409070441799	1.13897930349038	1.13897930349038
ENSG00000249581	CLRN2	Not detected		Not_detected		0	0	0	0	0	0	0	0	0	0	0	0	0.1	0	0.07	0	0	0	0	0	0	0	0	0	0	0	0	0	0.06	0	0	0	-0.37561554700067	-0.0234759716875419	-0.37561554700067	-0.0234759716875419	-0.37561554700067	1.03294275425184	0.680803178938715	-0.37561554700067	-0.37561554700067	-0.37561554700067	-0.37561554700067	-0.0234759716875419
ENSG00000176219	OR11H6	Not detected		Not_detected		0	0	0	0	0	0	0.02	0	0	0	0	0	0	0	0	0	0	0	0	0.01	0	0	0	0	0	0	0	0	0.04	0	0	0	0.0401721393390523	-0.562409950746733	0.0401721393390523	-0.562409950746733	-0.562409950746733	0.0401721393390523	-0.562409950746733	0.642754229424838	0.642754229424838	0.0401721393390523	-0.562409950746733	-0.562409950746733
ENSG00000136834	OR1J1	Not detected		Not_detected		0	0	0.01	0	0.01	0	0.03	0	0	0.02	0.02	0	0	0	0.04	0.01	0	0	0	0	0	0.02	0	0.04	0.02	0.02	0	0.02	0.02	0	0.03	0	-0.240591420331079	-0.240591420331079	-0.601478550827699	1.2029571016554	-0.601478550827699	-0.601478550827699	-0.601478550827699	0.12029571016554	-0.240591420331079	0.12029571016554	0.12029571016554	0.12029571016554
ENSG00000167104	BPIFB6	Not detected		Not_detected		0	0	0	0	0	0	0	0	0.01	0	0	0	0	0	0	0	0	0	0	0.02	0	0.02	0	0	0	0	0	0	0.01	0	0.01	0	-0.343687886400613	-0.343687886400613	-0.343687886400613	-0.343687886400613	-0.343687886400613	-0.343687886400613	-0.343687886400613	-0.343687886400613	-0.343687886400613	-0.343687886400613	3.33868232503452	-0.343687886400613
ENSG00000173302	GPR148	Not detected		Not_detected		0.04	0	0	0	0.01	0.04	0	0	0	0	0	0	0	0	0	0	0	0.02	0	0.01	0.03	0	0	0	0	0	0	0.39	0.04	0	0	0	-0.360169003522998	-0.360169003522998	-0.360169003522998	-0.360169003522998	-0.360169003522998	2.91994156427573	0.218674037853248	-0.360169003522998	-0.167221323064249	-0.263695163293623	-0.360169003522998	-0.263695163293623
ENSG00000258417	OC90	Not detected		Not_detected		0	0	0	0	0	0	0	0	0	0	0	0	0	0	0	0	0	0	0.04	0	0	0	0	0	0	0	0	0	0.02	0	0	0	-0.307097611663508	-0.307097611663508	-0.307097611663508	-0.307097611663508	-0.307097611663508	-0.307097611663508	1.9961344758128	-0.307097611663508	-0.307097611663508	-0.307097611663508	-0.307097611663508	-0.307097611663508
ENSG00000180305	WFDC10A	Not detected		Not_detected		0	0	0	0	0.01	0	0.01	0	0.01	0	0.03	0	0	0	0.02	0	0	0	0	0	0.03	0	0	0	0	0	0	0	0.05	0	0	0	0.0474689609460988	-0.427220648514889	-0.427220648514889	0.996848179868075	-0.427220648514889	-0.427220648514889	0.522158570407087	-0.427220648514889	-0.427220648514889	-0.427220648514889	-0.427220648514889	-0.427220648514889
ENSG00000179002	TAS1R2	Not detected		Not_detected		0	0	0	0	0	0.02	0	0	0	0	0	0.01	0	0	0	0	0	0	0	0	0	0.01	0	0.01	0	0	0	0	0.01	0	0	0	0.060703206574588	0.060703206574588	-0.546328859171292	-0.546328859171292	-0.546328859171292	0.060703206574588	-0.546328859171292	-0.546328859171292	1.27476733806635	-0.546328859171292	0.060703206574588	0.667735272320468
ENSG00000230178	OR4F3	Not detected		Not_detected		0	0	0	0	0.01	0.01	0	0	0.01	0	0	0	0	0.01	0	0	0	0	0.01	0	0.01	0.01	0	0.01	0	0.01	0.01	0.01	0.08	0	0	0.01	NA	NA	NA	NA	NA	NA	NA	NA	NA	NA	NA	NA
ENSG00000198049	AVPR1B	Not detected		Tissue_enriched	pituitary	0	0	0.01	0.07	0.1	0.14	0.03	0.01	0.03	0	0.05	0.01	0.06	0	0	0.01	0	0.07	0	0.04	0.09	0	0	0	0.11	0.02	0	0.21	0.01	0.05	0.02	0.01	-0.212793515765121	-0.221874320136321	-0.221874320136321	-0.176470298280321	-0.221874320136321	0.0233073978860801	-0.212793515765121	-0.212793515765121	-0.176470298280321	-0.158308689537921	-0.212793515765121	-0.203712711393921
ENSG00000168828	OR13J1	Not detected		Not_detected		0.02	0.02	0	0.1	0.01	0.03	0.01	0.03	0.03	0.01	0.02	0.01	0	0.01	0	0.01	0.03	0	0	0.03	0	0.03	0.01	0.04	0	0.02	0	0.02	0.02	0.01	0	0	-0.755096618550407	-0.602036493168568	0.163264133740629	0.0102040083587894	-1.06121686931409	2.45916601446822	3.22446664137741	0.469384384504307	0.163264133740629	-0.602036493168568	-0.908156743932246	-0.295916242404889
ENSG00000177186	OR2M7	Not detected		Not_detected		0	0	0	0	0	0	0	0	0	0	0	0	0	0	0	0	0	0	0	0	0	0	0	0	0	0	0	0	0.03	0	0	0	-0.427220648514889	-0.427220648514889	-0.427220648514889	0.996848179868075	-0.427220648514889	-0.427220648514889	-0.427220648514889	-0.427220648514889	2.42091700825104	-0.427220648514889	-0.427220648514889	0.996848179868075
ENSG00000179817	MRGPRX4	Not detected		Not_detected		0	0	0	0	0	0	0	0	0.01	0	0	0	0	0	0	0	0	0	0	0	0.01	0	0	0	0	0	0.03	0	0.04	0	0.01	0	-0.56076539776033	0.373843598506887	-0.56076539776033	0.373843598506887	-0.56076539776033	-0.56076539776033	-0.56076539776033	1.3084525947741	0.373843598506887	0.373843598506887	0.373843598506887	-0.56076539776033
ENSG00000261210	CLEC19A	Not detected		Not_detected		0	0	0	0.35	0	0	0	0	0	0	0	0	0	0	0.05	0	0	0	0	0	0.04	0	0	0	0	0	0.04	0.09	0.01	0	0.1	0	-0.710616017535567	-0.710616017535567	-0.710616017535567	-0.710616017535567	-0.710616017535567	1.11668231327018	0.507582869668262	-0.101516573933652	0.507582869668262	1.72578175687209	-0.710616017535567	1.72578175687209
ENSG00000148136	OR13C4	Not detected		Not_detected		0	0	0	0	0	0	0	0	0	0	0	0	0	0	0	0	0	0	0	0	0	0	0	0	0	0	0	0	0.01	0	0	0	-0.549621081594705	-0.549621081594705	-0.549621081594705	1.09924216318941	-0.549621081594705	-0.549621081594705	-0.549621081594705	-0.549621081594705	1.09924216318941	-0.549621081594705	-0.549621081594705	2.74810540797352
ENSG00000088782	DEFB127	Not detected		Not_detected		0	0	0	0	0	0	0	0	0	0	0	0	0.07	0	0	0	0	0	0	0.02	0	0	0	0	0	0	0	0	0	0	0	0	-0.257313127652089	-0.257313127652089	-0.257313127652089	-0.257313127652089	-0.257313127652089	-0.257313127652089	-0.257313127652089	-0.257313127652089	0.514626255304179	-0.257313127652089	-0.257313127652089	-0.257313127652089
ENSG00000161807	OR7G1	Not detected		Not_detected		0	0	0	0	0	0	0	0	0	0	0	0	0	0	0	0	0	0	0	0	0	0	0	0	0	0	0	0	0	0	0	0	-0.361428596863379	-0.361428596863379	-0.361428596863379	1.80714298431689	-0.361428596863379	-0.361428596863379	-0.361428596863379	-0.361428596863379	1.80714298431689	-0.361428596863379	-0.361428596863379	3.97571456549716
ENSG00000198657	OR8B4	Not detected		Not_detected		0	0	0	0	0	0	0	0	0	0	0	0	0	0	0	0	0	0	0	0	0	0	0	0	0	0	0	0	0	0	0	0	-0.182574185835055	-0.182574185835055	-0.182574185835055	-0.182574185835055	-0.182574185835055	-0.182574185835055	-0.182574185835055	-0.182574185835055	-0.182574185835055	-0.182574185835055	-0.182574185835055	-0.182574185835055
ENSG00000196578	OR5AC2	Not detected		Not_detected		0	0	0	0	0	0	0	0	0	0	0	0	0	0	0	0	0	0	0	0	0	0	0	0	0	0	0	0	0.04	0	0	0	-0.251980537427359	-0.251980537427359	-0.251980537427359	-0.251980537427359	-0.251980537427359	-0.251980537427359	-0.251980537427359	-0.251980537427359	0.287977757059838	-0.251980537427359	-0.251980537427359	0.827936051547036
ENSG00000242180	OR51B5	Not detected		Not_detected		0	0	0	0	0.01	0	0.05	0.02	0.05	0	0	0.02	0.03	0.01	0.01	0	0.05	0	0.08	0.01	0	0.02	0	0.04	0	0	0	0.03	0.05	0	0	0	-0.382234520235677	-0.0546049314622397	-0.382234520235677	0.273024657311198	-0.709864109009115	-0.382234520235677	-0.709864109009115	0.928283834858074	-0.0546049314622397	-0.709864109009115	-0.709864109009115	0.273024657311198
ENSG00000196098	OR5K4	Not detected		Not_detected		0	0	0	0	0	0	0	0	0	0	0	0	0	0	0	0	0	0	0	0	0	0	0	0	0	0	0	0	0.02	0	0	0	-0.4312267904248	-0.4312267904248	-0.4312267904248	0.744846274370109	-0.4312267904248	-0.4312267904248	-0.4312267904248	-0.4312267904248	1.92091933916502	-0.4312267904248	0.744846274370109	0.744846274370109
ENSG00000182545	RNASE10	Not detected		Not_detected		0.05	0.12	0.05	0.01	0.03	0.05	0.08	0.04	0.09	0.08	0.1	0.03	0.05	0.04	0.04	0.13	0.03	0.01	0.12	0.1	0	0.02	0.03	0.07	0.05	0.12	0.09	0.05	0.17	0.07	0.02	0.44	0.330613164865068	-0.289286519256934	-0.289286519256934	1.57041253310907	-0.909186203378937	-0.289286519256934	0.330613164865068	-0.289286519256934	0.330613164865068	-0.289286519256934	-0.289286519256934	0.330613164865068
ENSG00000228083	IFNA14	Not detected		Not_detected		0	0	0.03	0	0	0	0	0	0	0	0	0	0.1	0	0	0	0	0	0	0	0	0	0	0	0	0	0	0	0	0	0	0	-0.301520989700031	0.0215372135500022	-0.301520989700031	0.0215372135500022	-0.301520989700031	-0.301520989700031	-0.301520989700031	-0.301520989700031	0.344595416800036	0.0215372135500022	-0.301520989700031	-0.301520989700031
ENSG00000214978	RP11-477N12.3	Not detected		Not_detected		0	0	0	0.29	0	0	0	0	0	0	0	0	0	0	0	0	0	0	0.01	0	0	0	0	0	0	0	0	0	0.21	0	0	0	-0.202386886871163	-0.202386886871163	-0.202386886871163	-0.202386886871163	-0.202386886871163	-0.202386886871163	0.404773773742327	-0.202386886871163	-0.202386886871163	-0.202386886871163	-0.202386886871163	-0.202386886871163
ENSG00000197591	OR11L1	Not detected		Not_detected		0	0	0	0	0	0	0	0	0	0	0	0	0	0	0	0	0	0	0	0	0	0	0	0	0	0	0	0	0	0.11	0	0	-0.415961718178792	-0.415961718178792	-0.415961718178792	-0.0134181199412513	-0.415961718178792	-0.415961718178792	-0.415961718178792	-0.0134181199412513	0.389125478296289	-0.415961718178792	-0.415961718178792	-0.0134181199412513
ENSG00000180016	OR1E1	Not detected		Not_detected		0	0	0	0.01	0	0.04	0.01	0	0	0.03	0	0	0.01	0	0.03	0.02	0	0	0.03	0.01	0	0	0.04	0	0	0	0.02	0	0.09	0	0	0	0.665392817065007	-0.0561174664994585	-0.537124322209102	-0.29662089435428	-0.777627750063924	-0.29662089435428	-0.0561174664994585	0.424889389210186	0.184385961355364	-0.29662089435428	-0.537124322209102	-0.537124322209102
ENSG00000253309	SERPINE3	Not detected		Mixed		0.02	0.04	0	0.18	0.03	0.12	0.01	0.01	0.05	0.01	0	0.02	0.08	0.01	0.02	0.05	0.13	0.02	0.01	0.01	0.01	0.02	0.03	0.06	0.35	0	0.05	0	0.06	0.01	0	0	0.359329978636894	-0.0149720824432039	-0.164692906875243	0.359329978636894	-1.06301785346748	2.6800027573335	-0.464134555739321	0.883352864149029	0.583911215284952	-0.613855380171359	-0.0898324946592234	1.85653822295728
ENSG00000170929	OR1M1	Not detected		Not_detected		0	0	0	0	0	0	0	0	0.06	0	0	0	0	0	0.01	0	0.02	0	0.01	0	0	0.02	0	0	0	0	0	0	0	0	0	0	-0.36051628090215	-0.36051628090215	-0.36051628090215	2.34335582586398	-0.36051628090215	-0.36051628090215	-0.36051628090215	-0.36051628090215	3.69529187924704	-0.36051628090215	-0.36051628090215	2.34335582586398
ENSG00000177489	OR2G2	Not detected		Not_detected		0	0	0	0	0	0	0	0	0	0	0	0	0	0	0	0	0	0	0	0	0	0	0	0	0	0	0	0	0.02	0	0	0	-0.413023286624517	-0.413023286624517	-0.413023286624517	0.619534929936775	-0.413023286624517	0.619534929936775	-0.413023286624517	-0.413023286624517	0.619534929936775	-0.413023286624517	-0.413023286624517	-0.413023286624517
ENSG00000172742	OR4D9	Not detected		Not_detected		0	0	0	0	0	0	0	0	0	0	0	0	0	0	0	0	0	0	0	0	0	0	0	0	0	0	0	0	0	0	0	0.03	-0.361428596863379	-0.361428596863379	-0.361428596863379	3.97571456549716	-0.361428596863379	-0.361428596863379	-0.361428596863379	-0.361428596863379	1.80714298431689	-0.361428596863379	-0.361428596863379	1.80714298431689
ENSG00000071677	PRLH	Not detected		Not_detected		0	0	0	0	0	0	0	0	0	0	0	0	0	0	0	0	0	0	0	0	0	0	0	0	0	0	0	0.14	0.05	0	0	0	-0.558134780803818	-0.558134780803818	-0.558134780803818	-0.558134780803818	-0.558134780803818	-0.558134780803818	3.01826284376434	-0.0704441956354334	-0.0704441956354334	-0.395571252414356	-0.558134780803818	-0.0704441956354334
ENSG00000174948	GPR149	Not detected		Group_enriched	brain.cerebrum,pituitary	0.01	0.01	0	0.05	0.01	0	0	0.01	0	0	0	0	0	0	0	0	0	0	0.01	0.17	0.01	0	0	0.03	0.02	0	0	0.05	0.19	0	0	0.01	-0.308782817651449	-0.308782817651449	-0.308782817651449	-0.266483801534812	-0.308782817651449	-0.266483801534812	2.60984929439649	-0.266483801534812	-0.224184785418175	-0.266483801534812	-0.308782817651449	-0.266483801534812
ENSG00000116014	KISS1R	Not detected		Enhanced	pituitary	0.01	0.03	0.01	0.33	0.04	0	0	0	0	0.01	0	0	0.02	0	0.04	0.04	0	0.06	0.11	0	0.01	0.02	0	0	0	0.02	0.08	0.03	0	0	0.05	0	-0.581269441097739	-0.535739197669718	-0.581269441097739	-0.353618223957632	0.238274940606645	-0.217027493673568	2.42372662515167	-0.308087980529611	-0.535739197669718	-0.308087980529611	-0.26255773710159	-0.308087980529611
ENSG00000180264	GPR144	Not detected		Group_enriched	breast,pituitary	0.06	0	0	0	0	0	0	0	0	0	0	0	0	0	0	0	0	0.01	0	0.07	0	0.01	0	0.31	0	0	0.04	0	0.03	0	0	0	-0.299994984028439	0.0641150229717773	-0.299994984028439	-0.299994984028439	-0.299994984028439	-0.189178894941417	-0.236671504550141	2.20919789029914	-0.117939980528331	-0.284164114158865	-0.252502374419715	-0.299994984028439
ENSG00000212128	TAS2R13	Not detected		Not_detected		0	0	0.01	0.01	0.01	0	0.01	0	0	0	0	0.01	0.02	0	0	0.01	0.02	0.01	0	0.03	0.02	0.01	0	0	0.02	0.01	0.01	0	0.02	0.02	0	0.05	-0.527109392230157	0.131777348057539	-1.18599613251785	0.131777348057539	-1.84488287280555	2.10843756892063	-1.18599613251785	0.790664088345236	-0.527109392230157	0.131777348057539	-1.18599613251785	0.131777348057539
ENSG00000168634	WFDC13	Not detected		Enhanced	urinary bladder	0	0	0	0	0.01	0	0	0.01	0.04	0.01	0.05	0.02	0	0	0.06	0.01	0	0	0.02	0.01	0.02	0	0.01	0	0.01	0	0	0.05	0.06	0	0.01	0.18	-0.210179931684706	-0.476605197200529	-0.121371509846098	4.76309169127734	-0.476605197200529	-0.387796775361921	-0.121371509846098	-0.387796775361921	-0.298988353523313	-0.210179931684706	-0.387796775361921	0.0562453338311183
ENSG00000205029	OR5D16	Not detected		Not_detected		0	0	0	0	0	0	0	0	0	0	0	0	0	0	0	0	0	0	0	0	0	0	0	0	0	0	0	0	0	0	0	0	-0.307097611663508	-0.307097611663508	-0.307097611663508	-0.307097611663508	-0.307097611663508	-0.307097611663508	-0.307097611663508	-0.307097611663508	4.29936656328911	-0.307097611663508	-0.307097611663508	1.9961344758128
ENSG00000172188	OR4C11	Not detected		Not_detected		0	0	0	0	0	0	0	0	0	0	0	0	0	0	0	0	0	0	0	0	0	0	0	0	0	0	0	0	0.01	0	0	0	-0.248399129748022	-0.248399129748022	-0.248399129748022	2.23559216773219	-0.248399129748022	-0.248399129748022	-0.248399129748022	-0.248399129748022	-0.248399129748022	-0.248399129748022	-0.248399129748022	-0.248399129748022
ENSG00000163291	PAQR3	Not detected		Enhanced	testis	0	0.28	0.11	0.19	0.27	0.34	0.04	0.07	0.12	0.17	0.19	0.07	0.2	0	0.04	0.29	0.01	0	0.14	0.12	0.19	0	0.04	0.2	0.22	0.08	0.13	0.08	0.28	0.12	0.15	0.1	-0.0265211242596472	-0.368504042344571	-0.12772015103988	0.0293128215501363	-0.616267176875485	0.671403198362646	0.140980713169703	-0.0369899890989815	-0.0614173403907618	-0.256836150725004	-0.302201231695453	-0.0404796107120929
ENSG00000185385	OR7A17	Not detected		Not_detected		0	0	0	0	0	0	0	0	0	0	0	0	0	0	0	0	0	0	0	0	0	0	0	0	0	0	0	0	0.01	0	0	0	-0.307097611663508	-0.307097611663508	-0.307097611663508	-0.307097611663508	-0.307097611663508	-0.307097611663508	-0.307097611663508	-0.307097611663508	4.29936656328911	-0.307097611663508	-0.307097611663508	1.9961344758128
ENSG00000204518	AADACL4	Not detected		Enhanced	vagina	0.05	0	0	0	0.02	0	0.06	0	0.08	0.11	0.06	0.01	0.17	0	0.01	0.11	0	0.01	0.14	0.03	0.02	0	0.02	0.01	0.03	0.07	0.07	0	0.28	0	0.01	0.09	-0.102421724185715	-0.390482823458038	-0.5345133730942	-0.438493006670092	-0.630533739518308	-0.630533739518308	-0.582523556306254	-0.390482823458038	0.761761573631255	-0.246452273821877	-0.5345133730942	0.233649558298662
ENSG00000177291	GJD4	Not detected		Not_detected		0	0	0.01	0.31	0	0.03	0	0.01	0.01	0.01	0.03	0	0	0	0.02	0	0.02	0	0	0.04	0.01	0	0	0.01	0.01	0	0.07	0.02	0.05	0	0.02	0	-0.449668472493551	-0.67081690158874	-0.449668472493551	-0.228520043398362	-0.67081690158874	-0.67081690158874	2.86755796393429	-0.228520043398362	1.31951896026796	-0.228520043398362	-0.67081690158874	-0.228520043398362
ENSG00000150269	OR5M9	Not detected		Not_detected		0	0	0	0	0	0	0	0	0	0	0	0	0	0	0	0	0	0	0	0	0	0	0	0	0	0	0	0	0	0	0	0	-0.327730693416725	-0.327730693416725	-0.327730693416725	-0.327730693416725	-0.327730693416725	-0.327730693416725	-0.327730693416725	-0.327730693416725	2.94957624075053	-0.327730693416725	-0.327730693416725	-0.327730693416725
ENSG00000148215	OR5C1	Not detected		Not_detected		0	0	0	0	0	0	0	0	0	0	0	0	0	0	0	0	0	0	0	0	0	0	0	0.02	0	0	0	0	0.02	0	0	0	-0.0705890775503958	-1.12942524080633	-0.0705890775503958	0.988247085705543	-1.12942524080633	-0.0705890775503958	-0.0705890775503958	-0.0705890775503958	0.988247085705543	-0.0705890775503958	-0.0705890775503958	-0.0705890775503958
ENSG00000171180	OR2M4	Not detected		Not_detected		0.03	0	0	0.14	0	0	0	0	0.01	0	0	0	0	0	0	0	0	0	0	0.03	0.01	0	0	0	0	0	0	0	0	0	0	0	-0.525538272812244	-0.525538272812244	-0.525538272812244	0.262769136406122	-0.525538272812244	1.83938395484285	4.20430618249795	0.262769136406122	1.05107654562449	-0.525538272812244	-0.525538272812244	0.262769136406122
ENSG00000184321	OR51J1	Not detected		Not_detected		0	0	0	0	0	0	0	0	0	0	0	0	0	0	0	0	0	0	0	0	0	0	0	0	0	0	0	0	0	0	0	0	-0.51611977259423	-0.0322574857871393	-0.51611977259423	-0.51611977259423	-0.51611977259423	4.80636538228377	-0.0322574857871393	-0.0322574857871393	-0.51611977259423	-0.51611977259423	-0.51611977259423	-0.0322574857871393
ENSG00000205329	OR6C3	Not detected		Not_detected		0	0	0	0	0	0	0	0	0	0	0	0	0	0	0	0	0	0	0	0	0	0	0	0	0	0	0	0	0	0	0	0	-0.361428596863379	-0.361428596863379	-0.361428596863379	1.80714298431689	-0.361428596863379	-0.361428596863379	-0.361428596863379	-0.361428596863379	3.97571456549716	-0.361428596863379	-0.361428596863379	-0.361428596863379
ENSG00000167825	OR5I1	Not detected		Not_detected		0	0	0	0	0	0	0	0.02	0	0	0	0	0	0	0	0	0	0	0	0	0	0	0	0	0	0	0	0	0.02	0	0	0	-0.262769136406122	-0.262769136406122	-0.262769136406122	-0.262769136406122	-0.262769136406122	-0.262769136406122	-0.262769136406122	-0.262769136406122	3.67876790968571	-0.262769136406122	-0.262769136406122	-0.262769136406122
ENSG00000181927	OR4P4	Not detected		Not_detected		0	0	0	0	0	0	0	0	0	0	0	0	0	0	0	0	0	0	0	0	0	0	0	0	0	0	0	0	0	0	0	0	-0.182574185835055	-0.182574185835055	-0.182574185835055	-0.182574185835055	-0.182574185835055	-0.182574185835055	-0.182574185835055	-0.182574185835055	5.29465138921661	-0.182574185835055	-0.182574185835055	-0.182574185835055
ENSG00000134640	MTNR1B	Not detected		Not_detected		0	0	0	0.08	0	0	0.01	0	0	0	0	0	0	0	0	0.01	0	0	0.18	0	0	0	0	0.08	0	0	0	0	0.1	0	0.05	0.05	-0.249820595599428	-0.249820595599428	-0.249820595599428	-0.0832735318664759	-0.249820595599428	-0.0832735318664759	0.41636765933238	-0.249820595599428	-0.0832735318664759	-0.249820595599428	-0.249820595599428	-0.249820595599428
ENSG00000170923	OR7G2	Not detected		Not_detected		0	0	0	0	0	0	0.02	0	0	0	0	0	0	0	0	0	0	0	0	0	0	0	0	0	0	0	0	0	0	0	0	0	-0.361428596863379	-0.361428596863379	-0.361428596863379	1.80714298431689	-0.361428596863379	-0.361428596863379	-0.361428596863379	-0.361428596863379	1.80714298431689	-0.361428596863379	-0.361428596863379	1.80714298431689
ENSG00000075388	FGF4	Not detected		Group_enriched	nerve,testis	0.02	0	0	0	0.03	0.06	0	0	0	0.01	0	0	0.02	0	0	0.01	0	0	0	0	0.01	0	0	0	0.01	0	0	0.01	0.22	0	0	0.01	-0.223709167574643	-0.223709167574643	-0.223709167574643	-0.223709167574643	-0.223709167574643	-0.223709167574643	-0.223709167574643	-0.223709167574643	-0.223709167574643	-0.187627043772281	-0.223709167574643	-0.223709167574643
ENSG00000146383	TAAR6	Not detected		Not_detected		0	0	0	0.02	0	0	0	0	0	0	0	0	0.04	0	0	0.01	0	0	0	0.03	0	0	0	0	0	0	0	0	0	0	0.03	0	-0.410069999344746	-0.410069999344746	-0.410069999344746	0.659677825032852	0.124803912844053	-0.410069999344746	0.659677825032852	-0.410069999344746	0.659677825032852	0.124803912844053	-0.410069999344746	-0.410069999344746
ENSG00000181785	OR5AS1	Not detected		Not_detected		0	0	0	0	0	0	0	0	0	0	0	0	0	0	0	0	0	0	0	0	0	0	0	0	0	0	0	0	0	0	0	0	-0.233366865464473	-0.233366865464473	-0.233366865464473	-0.233366865464473	-0.233366865464473	-0.233366865464473	-0.233366865464473	-0.233366865464473	5.01738760748618	-0.233366865464473	-0.233366865464473	1.51688462551908
ENSG00000255804	OR6J1	Not detected		Not_detected		0	0	0	0	0	0	0	0	0	0	0	0	0.01	0	0	0	0	0	0	0	0	0	0	0	0	0	0	0	0.01	0.01	0	0	-0.609749843620211	-0.609749843620211	1.21949968724042	-0.609749843620211	-0.609749843620211	-0.609749843620211	1.21949968724042	1.21949968724042	-0.609749843620211	-0.609749843620211	-0.609749843620211	-0.609749843620211
ENSG00000221938	OR2A14	Not detected		Not_detected		0	0	0	0	0.01	0	0	0	0	0	0	0	0	0	0	0	0.02	0	0	0	0	0	0	0	0	0	0	0	0.02	0.02	0.01	0	-0.699023674639764	-0.699023674639764	-0.699023674639764	0.376397363267565	-1.23673419359343	-1.23673419359343	-1.23673419359343	0.914107882221231	2.52723943908223	-0.161313155686099	-0.161313155686099	-1.23673419359343
ENSG00000177047	IFNW1	Not detected		Not_detected		0.02	0.02	0.02	0.02	0	0.02	0	0	0	0.02	0.02	0	0.01	0	0.01	0.02	0	0	0	0	0	0	0	0	0	0.01	0.01	0	0.07	0.01	0.01	0	-0.678633049169857	0.268296786881106	-0.205168131144375	0.268296786881106	-0.205168131144375	1.21522662293207	1.68869154095755	-0.205168131144375	-0.205168131144375	-0.205168131144375	-0.678633049169857	0.268296786881106
ENSG00000186117	OR5L1	Not detected		Not_detected		0	0	0	0	0	0	0	0	0	0	0	0	0	0	0	0	0	0	0	0	0	0	0	0	0	0	0	0	0.01	0	0	0	-0.410566255383114	-0.410566255383114	-0.410566255383114	3.10857307647215	-0.410566255383114	-0.410566255383114	-0.410566255383114	-0.410566255383114	3.10857307647215	-0.410566255383114	-0.410566255383114	-0.410566255383114
ENSG00000127780	OR1E2	Not detected		Not_detected		0	0	0	0	0	0	0	0	0.01	0	0	0	0.01	0	0	0.01	0	0	0	0	0	0	0	0	0	0	0	0	0.01	0	0	0	0.158250364590161	0.158250364590161	-0.791251822950804	0.158250364590161	-0.791251822950804	1.10775255213113	0.158250364590161	0.158250364590161	-0.791251822950804	-0.791251822950804	-0.791251822950804	1.10775255213113
ENSG00000162727	OR2M5	Not detected		Not_detected		0	0	0	0	0	0	0	0	0	0	0	0	0	0	0	0	0	0	0	0	0	0	0	0	0	0	0	0	0.01	0	0	0	-0.605891646101507	0.463328905842329	-0.605891646101507	0.463328905842329	-0.605891646101507	-0.605891646101507	-0.605891646101507	0.463328905842329	3.67099056167384	-0.605891646101507	0.463328905842329	2.60177000973
ENSG00000179695	OR6C2	Not detected		Not_detected		0	0	0	0	0	0	0.01	0	0	0	0	0.02	0	0	0	0.02	0	0	0	0	0	0	0	0	0	0	0	0	0.04	0	0	0	-0.378892383354106	-0.378892383354106	-0.378892383354106	0.28974123432961	-0.0445755745122478	-0.378892383354106	-0.378892383354106	-0.0445755745122478	-0.0445755745122478	-0.378892383354106	0.28974123432961	0.958374852013327
ENSG00000204909	SPINK9	Not detected		Not_detected		0	0	0	0.06	0.01	0	0.07	0.18	0	0	0	0	0.06	0.05	0	0	0	0.11	0	0.16	0.06	0	0	0.04	0	0.04	0.04	0.03	0.04	0	0.46	0	-0.958374852013327	1.71615961872154	-0.958374852013327	-0.28974123432961	-0.958374852013327	0.713209192195964	3.05342685408897	-0.28974123432961	0.0445755745122477	-0.624058043171469	-0.28974123432961	-0.28974123432961
ENSG00000196131	VN1R2	Not detected		Tissue_enriched	testis	0.01	0	0	0.04	0	0	0.01	0	0.01	0	0	0	0.01	0	0	0.01	0	0	0	0.03	0	0	0.01	0	0.01	0	0.01	0	0.23	0.01	0.01	0	-0.218680680471356	-0.218680680471356	-0.218680680471356	-0.142396722167395	-0.294964638775318	0.162739111048451	-0.142396722167395	-0.142396722167395	-0.142396722167395	-0.218680680471356	-0.218680680471356	-0.142396722167395
ENSG00000171505	OR1N1	Not detected		Not_detected		0	0	0	0.02	0	0	0	0	0	0.02	0	0	0	0	0.01	0	0.02	0	0	0	0.01	0	0	0	0	0	0	0	0.04	0	0	0	0.192573100346289	-0.577719301038869	-0.19257310034629	-0.19257310034629	-0.577719301038869	-0.577719301038869	0.192573100346289	0.192573100346289	-0.19257310034629	-0.19257310034629	-0.19257310034629	-0.19257310034629
ENSG00000127515	OR7A10	Not detected		Not_detected		0	0	0	0	0	0	0	0	0	0	0	0	0	0	0	0	0	0	0	0	0	0	0	0	0	0	0	0	0.03	0	0	0	-0.413023286624517	-0.413023286624517	-0.413023286624517	1.65209314649807	-0.413023286624517	-0.413023286624517	-0.413023286624517	-0.413023286624517	1.65209314649807	-0.413023286624517	-0.413023286624517	1.65209314649807
ENSG00000177174	OR14C36	Not detected		Not_detected		0	0	0	0	0	0	0	0	0.01	0	0	0	0	0	0	0	0	0	0	0.02	0	0	0	0	0	0	0	0	0	0	0	0	-0.447213595499958	-0.447213595499958	-0.447213595499958	-0.447213595499958	-0.447213595499958	-0.447213595499958	1.78885438199983	-0.447213595499958	1.78885438199983	0.670820393249937	-0.447213595499958	-0.447213595499958
ENSG00000183729	NPBWR1	Not detected		Not_detected		0	0.02	0.01	0.29	0	0	0	0.01	0.01	0	0.29	0	0	0.11	0	0.01	0	0	0.01	0.03	0	0	0	0.18	0.01	0.02	0.04	0	0.02	0	0.03	0.03	-0.459784200904632	-0.557610626629022	-0.557610626629022	2.47500857082706	-0.557610626629022	-0.459784200904632	0.322827204890487	-0.459784200904632	1.00761218496122	-0.557610626629022	-0.459784200904632	-0.557610626629022
ENSG00000171815	PCDHB1	Not detected		Not_detected		0.04	0	0	0.05	0.01	0.02	0.01	0	0.43	0	0	0	0.16	0	0.05	0.01	0	0.02	0	0.01	0.02	0	0	0	0	0.01	0	0.05	0.13	0.01	0	0	-0.395175624148028	-0.395175624148028	-0.395175624148028	-0.275425435012262	-0.395175624148028	-0.395175624148028	-0.155675245876496	-0.275425435012262	0.203575321530802	-0.275425435012262	-0.395175624148028	0.802326267209632
ENSG00000254834	OR5M10	Not detected		Not_detected		0	0	0	0	0	0	0	0	0	0	0	0	0	0	0	0	0	0	0	0	0	0.03	0	0	0	0	0	0	0.01	0	0	0	-0.327730693416725	-0.327730693416725	-0.327730693416725	-0.327730693416725	-0.327730693416725	-0.327730693416725	-0.327730693416725	-0.327730693416725	2.94957624075053	-0.327730693416725	-0.327730693416725	2.94957624075053
ENSG00000168418	KCNG4	Not detected		Not_detected		0.27	0	0	0.07	0	0	0	0	0	0.02	0.01	0	0	0	0	0	0	0	0.01	0.01	0	0	0	0	0	0	0	0	0.02	0	0	0	-0.135909299091776	1.22318369182598	-0.475682546821216	-0.475682546821216	-0.475682546821216	1.90273018728486	3.94136967366151	-0.475682546821216	-0.475682546821216	-0.475682546821216	-0.475682546821216	-0.475682546821216
ENSG00000172381	OR6Q1	Not detected		Not_detected		0	0	0	0	0	0	0	0	0	0	0	0	0	0	0	0	0	0	0	0	0	0	0	0	0	0	0	0	0	0	0	0	-0.460646417495262	-0.460646417495262	-0.460646417495262	1.07484164082228	-0.460646417495262	-0.460646417495262	-0.460646417495262	-0.460646417495262	4.14581775745736	-0.460646417495262	-0.460646417495262	1.07484164082228
ENSG00000179468	OR9A2	Not detected		Not_detected		0	0	0	0.04	0	0	0	0	0.01	0	0	0	0	0	0	0.01	0	0	0.01	0	0	0	0	0	0	0	0	0	0.04	0.03	0	0	-0.806760939691196	-0.806760939691196	-0.806760939691196	0.124117067644799	0.124117067644799	0.124117067644799	3.84762909698878	0.124117067644799	1.05499507498079	0.124117067644799	-0.806760939691196	0.124117067644799
ENSG00000176895	OR51A7	Not detected		Not_detected		0	0	0	0	0	0	0	0	0	0	0	0	0	0	0	0	0	0	0	0	0	0	0	0	0	0	0	0.02	0.07	0	0	0	-0.242781979213644	-0.242781979213644	-0.242781979213644	0.121390989606822	-0.242781979213644	-0.242781979213644	-0.242781979213644	-0.242781979213644	0.485563958427288	-0.242781979213644	-0.242781979213644	0.121390989606822
ENSG00000165204	OR1K1	Not detected		Not_detected		0	0	0.03	0	0	0	0	0	0.01	0.02	0	0	0.01	0	0.04	0	0	0	0	0	0	0	0	0	0	0	0	0	0.09	0	0	0	-0.0367521691548585	-0.404273860703443	-0.404273860703443	-0.0367521691548585	-0.404273860703443	-0.0367521691548585	-0.404273860703443	-0.0367521691548585	-0.0367521691548585	-0.0367521691548585	-0.404273860703443	-0.0367521691548585
ENSG00000205883	DEFB135	Not detected		Not_detected		0	0	0	0	0	0	0	0	0	0	0	0	0.05	0	0	0	0	0	0	0	0	0	0	0	0	0	0	0	0.08	0	0	0	-0.358712184770814	-0.358712184770814	-0.0896780461927035	-0.0896780461927035	-0.358712184770814	-0.0896780461927035	-0.0896780461927035	-0.358712184770814	-0.358712184770814	-0.0896780461927035	-0.358712184770814	-0.358712184770814
ENSG00000186795	KCNK18	Not detected		Not_detected		0	0	0	0.07	0	0	0	0	0	0	0	0	0	0	0	0	0	0	0	0	0.01	0	0	0	0	0	0	0	0.1	0	0	0	-0.342836358680788	-0.342836358680788	-0.342836358680788	-0.342836358680788	-0.342836358680788	-0.342836358680788	2.90508703934773	-0.342836358680788	1.28112534033347	-0.342836358680788	-0.342836358680788	-0.342836358680788
ENSG00000197938	OR5H2	Not detected		Not_detected		0	0	0	0	0	0	0	0	0	0	0	0	0	0	0	0	0	0	0	0	0	0	0	0	0	0	0	0	0.01	0	0	0	-0.439696865275764	-0.439696865275764	-0.439696865275764	-0.439696865275764	-0.439696865275764	-0.439696865275764	-0.439696865275764	-0.439696865275764	-0.439696865275764	-0.439696865275764	-0.439696865275764	2.19848432637882
ENSG00000258817	OR4C13	Not detected		Not_detected		0	0	0	0	0	0	0	0	0	0	0	0	0	0	0	0	0	0	0	0	0	0	0	0	0	0	0	0	0	0	0	0	-0.281487073730919	-0.281487073730919	-0.281487073730919	1.40743536865459	-0.281487073730919	-0.281487073730919	-0.281487073730919	1.40743536865459	4.78528025342562	-0.281487073730919	-0.281487073730919	-0.281487073730919
ENSG00000180988	OR52N2	Not detected		Not_detected		0	0	0.02	0	0	0	0.02	0.02	0.06	0.07	0.12	0.02	0.02	0	0.03	0.05	0.02	0	0.03	0.03	0	0.03	0	0.09	0	0	0.03	0.03	0.35	0	0.03	0.03	0.2751404532024	-0.578743711908497	-0.151801629353048	-0.294115656871531	-0.436429684390014	-0.72105773942698	-0.436429684390014	0.844396563276332	-0.294115656871531	-0.578743711908497	-0.578743711908497	0.132826425683917
ENSG00000105370	LIM2	Not detected		Not_detected		0	0	0.18	0	0	0.12	0.04	0	0	0.02	0	0	0	0	0.16	0.03	0	0	0	0	0	0	0	0.02	0	0	0.1	0	0.21	0	0.01	0	-0.210657149375507	-0.31598572406326	-0.31598572406326	-0.210657149375507	4.95044301032441	-0.31598572406326	-0.31598572406326	-0.210657149375507	-0.210657149375507	-0.31598572406326	-0.105328574687753	-0.31598572406326
ENSG00000135355	GJA10	Not detected		Not_detected		0.02	0	0	0	0	0	0	0	0	0	0	0	0	0	0.02	0	0	0	0	0	0	0	0	0	0	0	0.01	0	0.16	0	0	0	-0.201776052199617	-0.0610020622929074	-0.201776052199617	-0.0610020622929074	-0.201776052199617	-0.201776052199617	-0.201776052199617	-0.201776052199617	-0.0610020622929074	-0.201776052199617	-0.201776052199617	-0.0610020622929074
ENSG00000136275	C7orf69	Not detected		Not_detected		0	0	0	0	0.02	0	0	0	0	0	0	0	0	0	0.05	0.12	0	0	0.08	0	0	0	0	0	0	0	0	0	0.08	0	0	0	0.747161479771895	-0.199944621347409	-0.199944621347409	-0.199944621347409	-0.199944621347409	-0.515646655053843	-0.515646655053843	-0.199944621347409	-0.199944621347409	-0.199944621347409	-0.515646655053843	-0.515646655053843
ENSG00000175143	OR2T1	Not detected		Not_detected		0	0	0	0	0	0	0	0	0	0	0	0	0	0	0	0	0	0	0	0	0	0	0	0	0	0	0	0	0	0	0	0	-0.262769136406122	-0.262769136406122	-0.262769136406122	-0.262769136406122	-0.262769136406122	-0.262769136406122	-0.262769136406122	-0.262769136406122	3.67876790968571	-0.262769136406122	-0.262769136406122	-0.262769136406122
ENSG00000176253	OR4K13	Not detected		Not_detected		0	0	0	0	0	0	0	0	0	0	0	0.02	0	0	0	0	0	0	0	0	0	0	0	0	0	0	0	0	0.01	0	0	0	-0.248399129748022	-0.248399129748022	-0.248399129748022	-0.248399129748022	-0.248399129748022	-0.248399129748022	-0.248399129748022	-0.248399129748022	-0.248399129748022	-0.248399129748022	-0.248399129748022	-0.248399129748022
ENSG00000183269	OR52E8	Not detected		Enhanced	thyroid,blood	0	0	0	0	0	0	0	0	0	0	0	0	0	0	0	0	0	0	0	0	0	0	0	0	0	0	0	0	0	0	0	0	-0.281239900196739	-0.527781371148426	-0.336026893741559	-0.500387874376017	3.11555369958206	0.376204022341093	1.30758291260302	-0.500387874376017	-0.500387874376017	-0.527781371148426	-0.527781371148426	-0.527781371148426
ENSG00000181689	OR8K3	Not detected		Not_detected		0	0	0	0	0	0	0	0	0	0	0	0	0	0	0	0	0	0	0	0	0	0	0	0	0	0	0	0	0.02	0	0	0	-0.307097611663508	-0.307097611663508	-0.307097611663508	-0.307097611663508	-0.307097611663508	-0.307097611663508	-0.307097611663508	-0.307097611663508	1.9961344758128	-0.307097611663508	-0.307097611663508	1.9961344758128
ENSG00000177693	OR4F4	Not detected		Not_detected		0	0	0	0	0	0	0	0	0	0	0	0.01	0	0	0	0	0	0	0	0	0	0	0	0	0	0	0	0	0	0	0	0	-0.692156870889716	-0.692156870889716	-0.692156870889716	2.50241330244744	-0.692156870889716	-0.692156870889716	-0.692156870889716	-0.692156870889716	2.50241330244744	-0.692156870889716	0.90512821577886	0.90512821577886
ENSG00000163914	RHO	Not detected		Not_detected		0	0	0	0.13	0	0	0.01	0	0.03	0.01	0	0	0.01	0	0.01	0.01	0	0	0	0	0.01	0.01	0	0.02	0	0.01	0.01	0	0.04	0.01	0	0.01	-0.315813534767141	-0.455143035399703	-0.315813534767141	-0.315813534767141	-0.594472536032265	4.83937798863765	0.938151970925918	-0.176484034134579	0.102174967130546	-0.455143035399703	-0.455143035399703	0.102174967130546
ENSG00000188501	LCTL	Not detected		Tissue_enriched	nerve	0.06	0.15	0.05	0.42	0.08	0.11	0.1	0.05	0.06	0.04	0.14	0.03	0.08	0.05	0.11	0.11	0.08	0.04	0.06	0.05	0.1	0.03	0.03	0.26	0.11	0.08	0.1	0.1	0.22	0.05	0.16	0.09	-0.186957800544838	-0.204376229167027	-0.204376229167027	-0.204376229167027	-0.213085443478122	-0.178248586233743	0.152701557587864	-0.186957800544838	-0.204376229167027	-0.186957800544838	-0.204376229167027	-0.204376229167027
ENSG00000182631	RXFP3	Not detected		Enhanced	adrenal	0.38	0	0.01	0.06	0	0	0	0	0	0	0	0	0	0	0.01	0	0	0.05	0.02	0	0	0.04	0	0	0	0	0	0.01	0.01	0.01	0	0	-0.277060174222892	5.04623081365514	-0.277060174222892	-0.277060174222892	-0.277060174222892	-0.277060174222892	0.283286245553743	-0.277060174222892	-0.183669104260119	-0.277060174222892	-0.277060174222892	-0.183669104260119
ENSG00000187747	OR52B6	Not detected		Not_detected		0	0	0	0	0.01	0	0	0	0	0	0	0	0	0.01	0	0	0	0	0	0	0.01	0	0	0	0	0	0.02	0	0.01	0	0	0	-0.756877782820408	-0.311655557631932	0.133566667556542	0.133566667556542	-1.20210000800888	-1.20210000800888	-0.756877782820408	0.133566667556542	0.578788892745018	-0.756877782820408	-0.756877782820408	0.133566667556542
ENSG00000186572	DEFB107A	Not detected		Not_detected		0	0	0	0	0	0	0	0	0	0	0	0	0	0	0	0	0	0	0	0	0	0	0	0	0	0	0	0	0.01	0	0	0	NA	NA	NA	NA	NA	NA	NA	NA	NA	NA	NA	NA
ENSG00000228567	VN1R4	Not detected		Not_detected		0	0	0	0	0	0	0	0	0	0	0	0	0	0	0	0	0	0	0	0	0	0	0	0	0	0	0.01	0	0.08	0	0	0	-0.198025943461672	-0.198025943461672	-0.198025943461672	-0.198025943461672	-0.198025943461672	-0.198025943461672	-0.198025943461672	-0.198025943461672	0.0304655297633342	-0.198025943461672	-0.198025943461672	0.0304655297633342
ENSG00000198128	OR2L3	Not detected		Not_detected		0	0.03	0	0.02	0	0	0.01	0	0.03	0	0	0	0	0.02	0	0.01	0.02	0	0.01	0.05	0	0	0	0	0	0	0.05	0	0.06	0.18	0	0	-0.547851812241534	-0.547851812241534	-0.748285402085998	0.454316136980784	-0.748285402085998	2.65908562526988	0.654749726825248	0.654749726825248	1.05561690651417	-0.748285402085998	-0.748285402085998	0.654749726825248
ENSG00000172362	OR5B12	Not detected		Not_detected		0	0	0	0.04	0	0	0	0	0	0	0.04	0	0.03	0	0.03	0.04	0.03	0	0.01	0.02	0	0	0	0.02	0	0	0.02	0	0.03	0	0.01	0	-0.465839889576975	-1.10107610263649	0.169396323482536	-0.465839889576975	-0.465839889576975	2.07510496266107	0.169396323482536	-0.465839889576975	1.43986874960156	-0.465839889576975	-1.10107610263649	-0.465839889576975
ENSG00000214042	IFNA7	Not detected		Not_detected		0	0	0	0	0	0	0	0	0	0	0	0	0.02	0	0	0	0	0	0	0	0	0	0	0	0	0	0	0	0	0	0	0	-0.56076539776033	1.3084525947741	-0.56076539776033	1.3084525947741	-0.56076539776033	1.3084525947741	-0.56076539776033	-0.56076539776033	1.3084525947741	-0.56076539776033	-0.56076539776033	1.3084525947741
ENSG00000236032	OR5H14	Not detected		Not_detected		0	0	0	0	0	0	0	0	0	0	0	0	0	0	0	0	0	0	0.03	0	0	0	0	0	0	0	0	0	0.15	0	0	0	-0.258700837210788	-0.258700837210788	-0.258700837210788	-0.258700837210788	-0.258700837210788	-0.258700837210788	-0.258700837210788	-0.258700837210788	0.935303026839004	0.338301094814108	-0.258700837210788	-0.258700837210788
ENSG00000102076	OPN1LW	Not detected		Not_detected		0.02	0	0.01	0	0	0	0	0	0	0.02	0	0	0	0	0.02	0	0	0	0	0	0	0	0	0.02	0	0	0	0	0.06	0	0.02	0	-0.583442817204775	0.545801345127047	-0.583442817204775	-0.0188207360388637	-0.0188207360388637	-0.583442817204775	-0.583442817204775	-0.0188207360388637	0.545801345127047	-0.583442817204775	-0.583442817204775	1.11042342629296
ENSG00000182170	MRGPRG	Not detected		Tissue_enriched	testis	0	0	0	0	0	0	0.02	0	0	0	0	0	0	0	0	0	0	0	0	0	0	0	0	0	0	0	0	0	0.14	0.04	0	0	-0.207985495854565	-0.207985495854565	-0.207985495854565	-0.164044898138811	-0.207985495854565	-0.207985495854565	-0.207985495854565	-0.207985495854565	0.0556580904399539	-0.207985495854565	-0.207985495854565	-0.207985495854565
ENSG00000179615	OR2AP1	Not detected		Not_detected		0	0	0	0	0	0	0	0	0	0	0	0	0	0	0	0	0	0	0	0	0	0	0	0	0	0	0	0	0	0	0	0	-0.262769136406122	-0.262769136406122	-0.262769136406122	-0.262769136406122	-0.262769136406122	-0.262769136406122	-0.262769136406122	-0.262769136406122	-0.262769136406122	-0.262769136406122	-0.262769136406122	-0.262769136406122
ENSG00000180708	OR10K2	Not detected		Not_detected		0	0	0	0	0	0	0	0	0	0	0	0	0	0	0	0	0	0	0	0	0	0	0	0	0	0	0	0	0	0	0	0	-0.301520989700032	-0.301520989700032	-0.301520989700032	-0.301520989700032	-0.301520989700032	-0.301520989700032	-0.301520989700032	-0.301520989700032	-0.301520989700032	-0.301520989700032	-0.301520989700032	0.990711823300104
ENSG00000132671	SSTR4	Not detected		Not_detected		0	0	0	0.29	0.01	0	0.07	0	0	0	0	0	0	0	0.12	0	0	0	0.02	0.01	0.01	0	0	0	0.01	0	0.03	0.01	0.01	0.01	0.01	0	-0.480626430010945	-0.354145790534381	-0.354145790534381	-0.354145790534381	-0.354145790534381	4.57859914905164	2.04898635952035	-0.480626430010945	-0.354145790534381	-0.227665151057816	-0.480626430010945	0.404738046325007
ENSG00000149651	SPINT4	Not detected		Not_detected		0	0	0	0	0	0	0	0	0	0	0	0	0	0	0	0	0	0	0	0	0	0	0	0	0	0	0	0	0	0	0	0	-0.363067737231197	-0.363067737231197	-0.363067737231197	4.17527897815877	-0.363067737231197	-0.363067737231197	-0.363067737231197	-0.363067737231197	-0.363067737231197	-0.363067737231197	-0.363067737231197	-0.363067737231197
ENSG00000107831	FGF8	Not detected		Enhanced	testis	0	0.04	0	0.29	0	0	0	0	0	0.09	0	0	0.01	0	0	0.02	0	0	0.02	0	0	0	0	0	0	0	0.02	0	0.13	0	0.02	0	0.659536380499884	-0.536831937616185	-0.168718608965087	-0.352775273290636	0.199394719686012	0.0153380553604624	1.39576303780208	-0.0766902768023121	-0.352775273290636	-0.44480360545341	-0.44480360545341	-0.168718608965087
[truncated: 4,718 more rows]
[truncated: 26 more columns]
