# Supplementary material for: Human protein secretory pathway genes are expressed in a tissue-specific pattern to match processing demands of the secretome
Source: NPJ Syst Biol Appl. 2017 Aug 18;3:22. doi: 10.1038/s41540-017-0021-4 (PMC5562915; doi:10.1038/s41540-017-0021-4)
Supplement: Supplementary file 10 — Supplementary Table 3 [file 41540_2017_21_MOESM10_ESM.xls]

## Sheet: EV2
EV3- Liver and pancreas tissue enriched secreted genes.
						HPA																																GTEX()
ensgid	gene,name	category,HPA	tissues,HPA	category,GTEx	tissues,GTEx	adrenal	appendices	bonemarrow	brain	colon	duodenum	endometrium	esophagus	fallopiantube	fat	gallbladder	heart	kidney	liver	lung	lymphnode	ovary	pancreas	placenta	prostate	rectum	salivarygland	skeletalmuscle	skin	smallintestine	smoothmuscle	spleen	stomach	testis	thyroid	tonsil	urinarybladder	adipose	adrenal	artery	bladder	blood	brain,cerebellum	brain,cerebrum	breast	cervix	colon	esophagus	fallopiantube
ENSG00000142615	CELA2A	Tissue enriched	pancreas	Tissue enriched	pancreas	0	1.15	0.17	0.01	0	7.1	0.92	0	0.01	0	0	8.45	0	0	0.14	1.97	37.45	21878	11.05	0.35	0	8.92	0	0.43	4	0	0.22	9.73	0.41	0.11	0	0.02	-0.182885	-0.181347	-0.182411	-0.18259	-0.182916	-0.182579	-0.182959	-0.182674	-0.182611	-0.182527	-0.182642	-0.182621
ENSG00000168928	CTRB2	Tissue enriched	pancreas	Tissue enriched	pancreas	0.09	1.91	0.49	0.1	0.09	10.09	1.52	0.01	0.03	0.13	0.14	12.31	0.17	0	0.48	2.49	54.14	32134.3	15.55	0.61	0	12.33	0	1.29	4.83	0.01	14.86	9.87	0.48	0.12	0	0	-0.182877	-0.182593	-0.181849	-0.182619	-0.18288	-0.182966	-0.18294	-0.182732	-0.182642	-0.182606	-0.182487	-0.182622
ENSG00000175535	PNLIP	Tissue enriched	pancreas	Tissue enriched	pancreas	0	7.4	0.29	0.03	0.04	37.93	5.79	0	0.23	0.07	0	37.75	0.11	0	0.9	10.84	185.79	91916.6	37.97	2.68	0	31.08	0	0.85	20.02	0.02	1.34	30.09	1.37	0.46	0	0.02	-0.182794	-0.182595	-0.18235	-0.182643	-0.18285	-0.182949	-0.182926	-0.182641	-0.182602	-0.182472	-0.182521	-0.182722
ENSG00000091704	CPA1	Tissue enriched	pancreas	Tissue enriched	pancreas	0.09	3.93	0.78	0.21	0.19	20.31	3.48	0.11	0.6	1.89	0.31	21.27	0.4	0	0.97	5.47	87.58	49651	25.41	1.53	0.03	17.69	0.2	1.99	11.93	0.3	2.6	21.7	1.89	0.31	0.01	0.14	-0.1827	-0.18262	-0.182276	-0.182585	-0.182892	-0.183003	-0.182967	-0.182652	-0.182496	-0.182561	-0.182608	-0.182606
ENSG00000243480	AMY2A	Tissue enriched	pancreas	Tissue enriched	pancreas	0.81	2.14	0.52	0.75	0.32	7.1	2.4	0.48	2.44	0.78	1.34	9.25	0.82	0.6	1.45	3.17	34.71	17135.9	7.88	1.48	0.6	128.63	0.9	1.56	5.42	0.44	1.26	0.69	0.7	0.98	0.86	0.55	-0.182792	-0.182768	-0.182628	-0.182885	-0.183049	-0.182569	-0.181645	-0.182616	-0.182593	-0.182675	-0.182756	-0.182675
ENSG00000168925	CTRB1	Tissue enriched	pancreas	Tissue enriched	pancreas	0.14	2.29	0.53	0.1	0.1	13.94	1.97	0.05	0.09	0.33	0.05	16.26	0.2	0	0.54	2.95	69.8	40319.9	18.52	0.87	0	15.74	0	1.14	6.4	0.02	18.66	12.2	0.49	0.22	0	0.02	-0.182912	-0.182561	-0.182518	-0.182626	-0.182938	-0.183003	-0.182986	-0.182752	-0.182618	-0.182579	-0.182458	-0.182735
ENSG00000254647	INS	Tissue enriched	pancreas	Tissue enriched	pancreas	1.65	0.25	12.36	7.16	6.44	0.64	0.81	0.54	0	4.03	3.08	2.49	13.91	0.04	0.24	3.32	1.44	1810.7	1.31	0	0	1.23	0	34.2	0.2	0	0.7	12.87	0.02	0.84	0	4.85	-0.182844	-0.181281	-0.182401	-0.182755	-0.182932	-0.182785	-0.182844	-0.182667	-0.182814	-0.182755	-0.182696	-0.182608
ENSG00000187021	PNLIPRP1	Tissue enriched	pancreas	Tissue enriched	pancreas	0	0.18	0.06	0	0.11	1.31	0.21	0.01	0	0.2	0	0.94	0.02	0	0.09	0.37	3.57	2376.89	1.12	0.03	0.14	0.95	0	0.2	0.55	0	0.13	1.39	0.18	0.05	0	0	-0.182903	-0.182668	-0.182316	-0.182727	-0.182874	-0.183021	-0.182962	-0.182786	-0.182668	-0.182345	-0.182492	-0.182786
ENSG00000162438	CTRC	Tissue enriched	pancreas	Tissue enriched	pancreas	0.01	0.95	0.93	0	0.02	5.56	0.71	0	0.07	0.03	0.08	7.55	0.01	0	0.22	1.22	33	18766.8	7.74	0.38	0.01	7.08	0	0.3	3.44	0	0.33	2.08	0.14	0.01	0.04	0.07	-0.182913	-0.182814	-0.182445	-0.18279	-0.182224	-0.182913	-0.183085	-0.182741	-0.182741	-0.182667	-0.182716	-0.182765
ENSG00000137392	CLPS	Tissue enriched	pancreas	Tissue enriched	pancreas	0	3.8	0.9	0.1	0.05	29	4.89	0	0.13	0.04	0.06	26.52	0.06	0	0.66	6.68	139.22	58979.3	19.87	2.82	0.08	21.23	0	1.57	15.39	0	1.45	30.39	0.9	0.47	0	0	-0.182883	-0.182651	-0.182577	-0.182646	-0.18291	-0.18304	-0.182999	-0.182694	-0.182712	-0.182587	-0.182605	-0.182776
ENSG00000219073	CELA3B	Tissue enriched	pancreas	Tissue enriched	pancreas	0.07	0.57	0.37	0	0.1	3.92	0.86	0	0.02	0.04	0.02	6.49	0.01	0	0.17	1.29	28.09	16186.1	8.27	0.26	0.04	6.57	0	0.74	2.42	0	0.08	4.44	0.83	0.11	0	0	-0.182971	-0.182761	-0.182366	-0.182687	-0.182996	-0.183113	-0.183076	-0.182786	-0.182638	-0.182613	-0.182724	-0.182792
ENSG00000142789	CELA3A	Tissue enriched	pancreas	Tissue enriched	pancreas	0.06	2.18	0.71	0.04	0.24	12.09	1.84	0	0.22	0.05	0.18	21.72	0.05	0	0.16	3.85	95.71	55243.6	23.6	1.06	0.09	19.16	0	1.77	7.32	0	0.5	18.57	0.47	0.26	0	0.04	-0.182943	-0.182712	-0.182562	-0.182646	-0.182983	-0.183093	-0.183065	-0.182813	-0.182672	-0.182639	-0.182653	-0.182804
ENSG00000204983	PRSS1	Tissue enriched	pancreas	Tissue enriched	pancreas	0	9.17	0.89	0.17	0.13	44.39	7.11	0	1.2	0.27	0.04	46.75	0.29	0	1.36	12.11	228.56	138678	50.42	3.89	0.04	43.77	0	2.35	26.28	0	2.12	48.48	1.48	1.25	0.09	0.51	-0.182967	-0.182736	-0.182598	-0.182739	-0.18301	-0.1831	-0.183083	-0.182804	-0.182708	-0.182671	-0.182638	-0.182795
ENSG00000170890	PLA2G1B	Tissue enriched	pancreas	Tissue enriched	pancreas	2.91	1.03	0.89	0.14	0.21	9.18	0.94	0	0.29	0.14	0.8	10.56	0.75	0.33	29.54	2.55	60.16	24344.1	9.14	0.55	0.2	9.78	0	1.49	4.32	0.12	0.43	6.95	1.45	0.29	0.02	0.21	-0.183266	-0.182074	-0.18265	-0.182931	-0.183276	-0.183377	-0.183342	-0.183051	-0.182976	-0.18288	-0.182936	-0.182986
ENSG00000153002	CPB1	Tissue enriched	pancreas	Tissue enriched	pancreas	67.05	4.11	0.49	0.52	3.72	19.11	2.87	0.01	0.21	0.35	0.1	20.05	0.13	0.09	0.78	5.04	98.46	47868.7	20.63	2.99	3.86	16.48	0	0.83	10.26	0.02	7.06	30.41	1.72	0.22	0.01	0.2	-0.183268	-0.157496	-0.183409	-0.183707	-0.184074	-0.18415	-0.184107	-0.182874	-0.183717	-0.183717	-0.183739	-0.183669
ENSG00000185176	AQP12B	Tissue enriched	pancreas	Tissue enriched	pancreas	0	0	0	0	0.05	0.12	0	0	0	0	0	0.01	0	0	0	0.05	0.04	35.4	0	0	0	0.05	0	0	0.12	0	0	0.01	0.01	0.01	0	0	-0.185088	-0.185088	-0.183785	-0.183785	-0.185088	-0.185088	-0.182481	-0.185088	-0.182481	-0.165536	-0.185088	-0.185088
ENSG00000108849	PPY	Tissue enriched	pancreas	Tissue enriched	pancreas	0.26	0.22	0.68	0.15	2.45	0.55	0.22	0	0	0.15	0.11	0.12	0.33	0	0	0.87	0	37.26	0	0.03	6.28	0	0	3.98	0.43	0	0.21	0.94	0.14	0.14	0.22	0.48	-0.184836	-0.181423	-0.184836	-0.184836	-0.18569	-0.18569	-0.18569	-0.184836	-0.18569	-0.178864	-0.183983	-0.184836
ENSG00000158516	CPA2	Tissue enriched	pancreas	Tissue enriched	pancreas	0.05	0.53	0.09	0.1	0.29	11.96	0.38	0.03	0.06	0.41	0.02	4.06	0.1	0.02	0.13	0.91	16.28	9518.92	4.52	0.24	0.39	3.44	0	0.46	22.55	0.04	0.2	46.87	0.99	0.1	0.01	0.04	-0.18461	-0.184554	-0.184316	-0.184673	-0.184944	-0.185023	-0.184459	-0.184697	-0.184602	-0.184165	-0.18457	-0.184705
ENSG00000114204	SERPINI2	Tissue enriched	pancreas	Tissue enriched	pancreas	0.09	0.06	0.24	0.54	0.07	0.99	0.3	0.15	3.03	0.04	0	0.13	0.05	0.01	0.62	0.09	0.47	302.95	0.1	0.07	0.06	0.14	0	0.09	1.24	0.14	0.13	0.38	0.07	0.03	0.09	0.28	-0.186958	-0.187903	-0.186642	-0.187588	-0.187273	-0.173398	-0.167407	-0.186642	-0.180336	-0.186958	-0.183804	-0.135244
ENSG00000141086	CTRL	Tissue enriched	pancreas	Tissue enriched	pancreas	0.2	0.57	0.69	0.12	0.26	0.96	0.25	0.05	0.2	0.14	0.2	0.97	0.03	0.07	0.27	0.88	4.87	1735.06	0.56	0.14	0.26	0.28	0.09	0.29	0.55	0.15	0.78	0.23	0.17	0.13	0.66	0.27	-0.185977	-0.189813	-0.191092	-0.188889	-0.155285	-0.162461	-0.186687	-0.184627	-0.184982	-0.1842	-0.192086	-0.186261
ENSG00000170835	CEL	Tissue enriched	pancreas	Tissue enriched	pancreas	0.29	1.34	0.27	0.32	0.9	10.25	1.7	0.56	7.65	0.21	0.34	7.5	1.94	0.05	1.35	1.81	34.67	16248.5	7.75	0.99	0.77	6.22	0.13	0.56	4.95	0.36	1.96	12.73	0.51	0.21	0.33	0.68	-0.185374	-0.18492	-0.18483	-0.184162	-0.185517	-0.182893	-0.185345	-0.182335	-0.184887	-0.184868	-0.18409	-0.184944
ENSG00000184945	AQP12A	Tissue enriched	pancreas	Tissue enriched	pancreas	0	0	0	0.02	0.03	0.34	0	0	0	0	0	0.06	0	0	0	0	0.02	29.14	0.01	0	0	0.03	0	0	0.22	0.01	0.01	0	0.02	0	0	0	-0.186566	-0.186566	-0.186566	-0.186566	-0.186566	-0.186566	-0.183926	-0.186566	-0.183926	-0.152245	-0.186566	-0.186566
ENSG00000204140	CLPSL1	Tissue enriched	pancreas	Tissue enriched	pancreas	0.57	0	0	0.54	0	0	0	0	0	0	0.05	0.02	0	0	0	0.03	0	9.39	0.03	0.06	0	0.35	0	0	0	0	0	0.03	0.02	0.06	0	0.07	-0.186265	-0.186265	-0.18714	-0.186265	-0.18714	-0.185391	-0.162654	-0.111934	-0.18714	-0.186265	-0.186265	-0.18714
ENSG00000121351	IAPP	Tissue enriched	pancreas	Tissue enriched	pancreas	0	0	0.08	0.34	0.06	0.24	0	0.15	0	0.27	0.13	0.1	0.16	0.35	0	0.23	0.07	36.4	0	0.01	0	0.01	0	0.2	0	0	0	0.18	2.57	0.01	0	0.25	-0.191245	-0.191245	-0.191245	-0.191245	-0.191245	-0.187907	-0.187907	-0.191245	-0.191245	-0.191245	-0.191245	-0.187907
ENSG00000240038	AMY2B	Tissue enriched	pancreas	Tissue enriched	pancreas	6.42	6.77	4.37	4.35	3.32	7.44	12.25	3.08	16.24	8.43	8.71	8.3	8.3	6.21	10.26	9.42	23.41	6428.02	3.84	5.37	6.27	396.33	10.44	17.17	7.55	5.03	9.77	4.02	2.12	9.29	7.59	3.73	-0.1813	-0.214884	-0.214091	-0.198136	-0.237186	-0.0660905	-0.183416	-0.140047	-0.155649	-0.212504	-0.235864	-0.154944
ENSG00000010438	PRSS3	Tissue enriched	pancreas	Tissue enriched	pancreas	3.57	7.22	0.17	11.7	75.52	76.71	0.29	59.42	0.07	0.44	22.93	3.84	2.15	0.72	0.09	0.38	13.5	8348.81	3.42	0.3	77.35	3.16	0	35.03	84.06	3.14	0.03	21.13	2.69	0.32	13.52	0.99	-0.205873	-0.2037	-0.205135	-0.199397	-0.205873	-0.123575	-0.174929	-0.205709	-0.205914	-0.0486955	-0.0673436	-0.205709
ENSG00000164266	SPINK1	Tissue enriched	pancreas	Tissue enriched	pancreas	0	20.01	1	0.63	216.4	182.31	3.16	0.32	0.13	3.42	59.86	4.05	28.78	3.38	0.17	1.03	13.92	6844.47	3.01	1.04	215.48	2.93	0	5.61	199.29	7.2	0.32	748.58	0.14	0.25	0.13	574.42	-0.214692	-0.214516	-0.213072	-0.0289565	-0.213512	-0.214973	-0.215008	-0.214463	-0.214586	-0.130369	-0.21397	-0.214586
ENSG00000172023	REG1B	Enhanced	smallintestine,duodenum	Tissue enriched	pancreas	0	31.68	2.3	0.43	1.78	508.34	0.58	0.05	0	3.71	0.26	0.14	0.62	0	0.14	0.71	0.34	172.6	0.17	0.18	82.45	0.03	0	6.13	283.05	77.15	0.32	0.98	0.13	0.06	0.02	0.29	-0.198364	-0.198084	-0.197862	-0.198124	-0.198354	-0.198472	-0.198435	-0.198199	-0.198199	-0.187234	-0.198087	-0.198141
ENSG00000139055	ERP27	Group enriched	fallopiantube,pancreas	Tissue enriched	pancreas	0.31	2.92	1.98	0.09	0.59	0.64	0.93	0.49	72.57	0.52	0.87	0.35	14.79	0.17	7.41	3.08	1.05	321.13	1.91	1.2	0.85	1	0.07	0.94	0.43	0.63	2.04	2.46	0.39	5.06	2.48	19.17	-0.238187	-0.24125	-0.237749	0.170921	-0.144114	-0.257001	-0.253501	-0.185681	-0.190056	-0.232936	-0.231186	-0.142364
ENSG00000115263	GCG	Enhanced	pancreas	Tissue enriched	pancreas	0.04	2.54	4.67	14.96	73.52	2.92	0.52	1.97	0	9.83	2.8	0.94	24.88	0	0.42	2.07	0.07	369.33	0.17	0.72	108.06	0.11	0	15.47	90.58	0.6	0.01	25.48	0.01	0.58	0	4.24	-0.211088	-0.211088	-0.210671	-0.21088	-0.211297	-0.211088	-0.211088	-0.211088	-0.211088	-0.049424	-0.211088	-0.21088
ENSG00000206013	IFITM5	Not detected		Tissue enriched	pancreas	0	0.1	0.22	0	0	0	0.02	0	0	0	0	0	0.02	0	0.17	0.14	0	0.19	0	0	0	0.06	0	0.03	0.03	0.03	0.07	0.02	0.02	0	0.01	0	-0.227664	-0.308697	-0.227664	-0.262392	0.0385871	-0.308697	-0.273969	0.027011	-0.250816	-0.250816	-0.285545	-0.158207
ENSG00000187733	AMY1C	Group enriched	pancreas,salivarygland	Tissue enriched	pancreas	0.33	0.27	0.61	0.24	0.17	0.69	0.68	0.32	23.57	0.31	0.54	0.76	0.46	0.24	3.07	0.59	2.25	848.14	0.69	0.33	0.32	3475.41	0.38	1.23	0.43	0.35	0.43	0.15	1.61	1.43	5.08	0.21	-0.248298	-0.255717	-0.248298	-0.248298	-0.248298	-0.233459	-0.240879	-0.22604	0.0855688	-0.248298	-0.248298	0.122665
ENSG00000152254	G6PC2	Tissue enriched	pancreas	Tissue enriched	pancreas	0	0	0.01	0	0.02	0	0	0	0.03	0.11	0	0.02	0.08	0.02	0.04	0.02	0	4.47	0.03	0	0.01	0	0	0.02	0.09	0	0.01	0.19	0.16	0	0	0.09	-0.210634	-0.226373	-0.226373	-0.234242	-0.234242	-0.226373	-0.202765	-0.155549	-0.210634	-0.187026	-0.226373	-0.218503
ENSG00000174876	AMY1B	Tissue enriched	salivarygland	Tissue enriched	pancreas	0.17	0.17	0.38	0.11	0.08	0.3	0.38	0.26	33.02	0.25	0.25	0.65	0.26	0.15	2.73	0.39	1.48	258.57	0.46	0.16	0.18	2298.6	0.22	0.98	0.28	0.12	0.32	0.1	0.68	1.29	4.87	0.11	-0.244553	-0.310648	-0.310648	-0.310648	-0.310648	-0.112362	0.0859239	-0.244553	0.4164	-0.310648	-0.310648	-0.0462667
ENSG00000145642	FAM159B	Group enriched	pancreas,stomach	Tissue enriched	pancreas	0	0	0	0.08	0	0.11	0	0	0	0	0	0	0.01	0	0	0	0.1	0.89	0.05	0	0	0	0	0	0	0	0	3.19	0.03	0	0	0	-0.160578	-0.252047	-0.282536	-0.313026	-0.252047	-0.252047	0.57117	-0.252047	-0.313026	-0.282536	-0.282536	-0.252047
ENSG00000130427	EPO	Enhanced	liver,endometrium	Tissue enriched	liver	0.04	0.07	0.01	0.02	0.02	0	0.91	0.03	0.05	0.02	0	0.02	0.19	1.3	0.06	0.02	0.05	0.66	0.12	0.67	0.03	0.21	0	0.25	0.02	0.29	0.03	0	0.25	0.02	0.02	0.02	-0.257914	-0.268345	-0.26313	-0.26313	-0.252698	-0.216189	-0.250091	-0.247483	0.248004	-0.26313	-0.268345	-0.255306
ENSG00000039537	C6	Tissue enriched	liver	Tissue enriched	liver	0.92	0.07	0	0.05	0.53	0.89	0.45	0.42	46.65	9.58	11.7	18.71	1.39	250.6	2.88	0.37	1.88	9.66	0.81	0.24	0.59	0.5	0.11	0.03	0.91	0.77	0.03	1.84	4.71	0.09	0.44	0.3	0.0947661	-0.275385	-0.228922	-0.278482	-0.309973	-0.307392	-0.307908	-0.238215	-0.272287	-0.295002	-0.304294	0.136582
ENSG00000104760	FGL1	Tissue enriched	liver	Tissue enriched	liver	0	0.05	0.03	0.29	0.04	0	0.64	0	0.02	0.12	0.14	0.03	0.35	780.83	0.03	0.05	0.33	143.47	4.01	0.37	0.01	0.05	0	0	0.03	0.14	0.09	0.56	3.18	0.01	0.01	0.03	-0.202351	-0.205353	-0.205861	-0.205658	-0.199757	-0.20576	-0.203979	-0.205149	-0.2052	-0.20576	-0.205912	-0.205302
ENSG00000118271	TTR	Tissue enriched	liver	Tissue enriched	liver	0.33	0.04	1.94	2.34	3.44	6.83	0.17	0.61	0.39	1.34	37.26	0.8	8.08	4452.02	0.17	0.82	0.08	286.55	0.87	0.74	2.01	0.24	0	7.33	3.34	0.19	1.64	29.34	0.7	0.37	0.01	2.33	-0.208378	-0.20887	-0.208738	-0.208378	-0.201263	-0.200935	-0.0656567	-0.20887	-0.208837	-0.207722	-0.207853	-0.20782
ENSG00000106804	C5	Tissue enriched	liver	Tissue enriched	liver	1.41	0.98	1.13	1.51	0.96	2.91	2.53	1.37	1.97	1.99	1.47	0.33	3.59	163.04	6.54	1.78	2.67	2.73	0.6	2.1	1.27	0.46	0.06	2.56	3.05	1.65	1.33	2.55	1.69	1.9	1.39	1.15	-0.178263	-0.232194	-0.144048	-0.177683	-0.290765	-0.253651	-0.234514	-0.169564	-0.172464	-0.252491	-0.253651	-0.154487
ENSG00000105697	HAMP	Tissue enriched	liver	Tissue enriched	liver	0.71	1.53	2.15	5.16	0.09	0.73	0.29	0.33	2.13	0.17	0.39	19.11	0.06	154.63	0.16	2.48	2.28	1.04	1.29	0.73	0.07	0.31	0.26	0.25	0.1	0.51	0.25	0.34	0.8	0.11	2.26	0.64	-0.217211	-0.217097	-0.218804	-0.219373	-0.142202	-0.202072	-0.112608	-0.213568	-0.207536	-0.221194	-0.221536	-0.218349
ENSG00000129965	INS-IGF2	Not detected		Tissue enriched	liver	0	0	0	0	0	0	0	0	0	0	0	0	0	0	0	0	0	0.41	0	0	0	0	0	0	0	0	0	0	0	0	0	0	-0.182997	-0.182997	-0.201798	-0.201798	-0.182997	-0.164196	-0.126593	-0.201798	-0.201798	-0.201798	-0.201798	-0.201798
ENSG00000170099	SERPINA6	Tissue enriched	liver	Tissue enriched	liver	0.02	0.07	0	0.06	3.9	0.15	1.19	0.01	21.59	0.05	44.72	0.03	34.85	273.93	0.05	0.02	0.29	5.77	0.08	0.02	2.23	0.04	0	0	0	0.12	0	0.17	0.2	0	0.02	0.02	-0.20428	-0.206012	-0.206012	-0.205146	-0.196483	-0.206012	-0.206012	-0.139305	-0.173958	-0.116348	-0.205579	-0.184787
ENSG00000164344	KLKB1	Tissue enriched	liver	Tissue enriched	liver	1.07	0.32	0.05	0.19	0.5	1.17	0.24	0.23	0.32	0.23	1.67	0.47	2	99.18	0.62	0.43	0.19	0.52	0.17	0.26	0.85	0.13	0.5	0.07	1.4	0.31	0.35	0.13	0.96	0.35	0.21	0.17	-0.30516	-0.161053	-0.218429	-0.277139	-0.337183	-0.0649815	-0.0983396	-0.286479	-0.193077	-0.214426	-0.327843	-0.197079
ENSG00000139209	SLC38A4	Tissue enriched	liver	Tissue enriched	liver	1.07	0.45	0.02	0.04	3.64	0.29	2.05	1.25	0.93	0.51	0.26	0.1	3.5	238.06	0.26	0.18	0.19	1.02	2.35	0.91	1.09	0.04	2.56	1.9	0.36	4.85	0.67	0.14	0.32	0.2	0.74	3.05	-0.212405	-0.205293	-0.186921	-0.106321	-0.223665	-0.224258	-0.223073	-0.204108	-0.221295	-0.0630578	-0.180402	-0.215961
ENSG00000106927	AMBP	Tissue enriched	liver	Tissue enriched	liver	0	0	0	0.03	0.17	2.01	0.07	0.18	0.12	0.25	151.26	0.05	8.57	3579.23	0.29	0.09	0.01	25.65	0.03	0.14	0.44	0.06	0	0.1	0.26	0.05	0.08	1.74	0.57	0.1	0.15	0.08	-0.185348	-0.187141	-0.187241	-0.187191	-0.177852	-0.186842	-0.187291	-0.18622	-0.186793	-0.186842	-0.187091	-0.186494
ENSG00000132693	CRP	Group enriched	gallbladder,liver	Tissue enriched	liver	0.07	0.1	0	0.1	0.17	0.04	2.52	0.08	0	3.21	114	0	0.48	460.79	0.04	0.09	0	0.5	0.04	0	0	0	0	0.11	0	0.01	0.07	0.26	0.15	0.01	0	0.07	-0.184242	-0.185236	-0.18547	-0.185161	-0.181559	-0.185579	-0.185579	-0.185328	-0.184768	-0.185328	-0.185387	-0.185228
ENSG00000163631	ALB	Tissue enriched	liver	Tissue enriched	liver	0.33	0.07	0.04	0.51	0.48	0.06	0.07	0.02	0.5	4.24	4.26	0.14	355.31	81536.2	0.15	1.14	0.32	351.63	0.42	1.26	0.12	0.21	0	0.18	0.05	0.08	0.8	4.7	2.93	0.36	1.12	0.74	-0.18495	-0.186295	-0.186478	-0.186481	-0.169223	-0.186464	-0.186289	-0.185848	-0.186246	-0.186428	-0.186405	-0.185705
ENSG00000145321	GC	Tissue enriched	liver	Tissue enriched	liver	0	0	0	0	0.08	41.71	0	0.1	0	0.21	422.11	0.04	22.22	2548.37	0	0.16	0.04	9.42	0.03	0.04	0	0	0	0.12	4.75	0	0.05	45.42	0.03	0	0	0.09	-0.183243	-0.186947	-0.187064	-0.186947	-0.17995	-0.187123	-0.187123	-0.187123	-0.186653	-0.186947	-0.186888	-0.186829
ENSG00000123838	C4BPA	Tissue enriched	liver	Tissue enriched	liver	0.19	2.39	0.06	0.03	0.75	0	3.56	0	1.05	0.25	2.99	0.02	0.43	720.69	122.32	0.31	1.02	0.28	0.72	0.05	0.67	0.01	0	0	0.06	0.15	0.63	0.31	0.29	0.06	0.92	0.18	-0.204588	-0.203206	-0.208595	-0.209009	-0.174742	-0.208318	-0.209009	-0.172945	-0.194639	-0.191184	-0.208456	-0.203758
ENSG00000047457	CP	Tissue enriched	liver	Tissue enriched	liver	1.79	1.53	0.32	3.13	8.97	5.91	10.24	2.36	6.15	3.42	0.74	1.75	1.87	578.59	5.17	12.76	0.04	0.1	1.52	4.08	10.57	1.36	0.03	3.36	4.08	1.34	13.77	1.53	1.35	0.91	12.37	16.76	-0.126066	-0.258175	0.101075	-0.17407	-0.272029	-0.236709	-0.1247	-0.151434	-0.126846	-0.212902	-0.231636	-0.234368
ENSG00000132703	APCS	Tissue enriched	liver	Tissue enriched	liver	0	0	0	0	0.01	0.06	0	0	0.01	0.13	47.33	0	0.75	1152.93	0	0.01	0	0.15	0.01	0	0.02	0	0	0.02	0	0	0.02	0.14	0.02	0	0.02	0	-0.181077	-0.18403	-0.184132	-0.183878	-0.181179	-0.184234	-0.184234	-0.184132	-0.183521	-0.18403	-0.184081	-0.183572
ENSG00000149742	SLC22A9	Tissue enriched	liver	Tissue enriched	liver	0	0	0	0.07	0.01	0	0.04	0	0	0	0.23	0	0.08	16.74	0	0	0	0.03	0.01	0	0.01	0	0	0	0	0	0	0.02	0.01	0	0.01	0	-0.197502	-0.197502	-0.197502	-0.189074	-0.197502	-0.197502	0.0469174	-0.197502	-0.189074	-0.189074	-0.197502	-0.197502
ENSG00000110243	APOA5	Tissue enriched	liver	Tissue enriched	liver	0	0	0	0	0	0	0.01	0	0	0.11	0	0	0.04	104.64	0.13	0.01	0	0.07	0	0.01	0	0	0	0	0.06	0.01	0.04	0.13	0.24	0.07	0	0	-0.180499	-0.184239	-0.184506	-0.184239	-0.182102	-0.183972	-0.184506	-0.184239	-0.183705	-0.184239	-0.184506	-0.183438
ENSG00000198670	LPA	Tissue enriched	liver	Tissue enriched	liver	0.08	0	0	0.1	0.01	0.01	0.05	0.04	0.34	0	0.03	0	0.63	19.72	0.07	0	0.08	0.1	0	0.23	0.01	0.02	0	0	0.02	0.03	0	0.01	0.27	0.02	0.01	0.1	-0.212251	-0.197222	-0.212251	-0.076985	-0.212251	-0.212251	-0.177182	-0.212251	-0.172172	-0.207242	-0.192212	-0.182192
ENSG00000163581	SLC2A2	Tissue enriched	liver	Tissue enriched	liver	0	0.02	0	0.06	0.02	48.4	0	0	0	0.01	4.71	0.06	21.29	271.26	0	0	0	0.48	0	0.01	0	0	0	0	35.99	0.06	0	0.03	0.01	0	0.04	0	-0.220182	-0.221671	-0.222416	-0.221671	-0.220182	-0.222416	-0.222416	-0.221671	-0.221671	-0.221671	-0.221671	-0.220927
ENSG00000171560	FGA	Tissue enriched	liver	Tissue enriched	liver	0.03	0	0.01	0.02	0.06	0	0.04	0	0.18	0.31	13.21	0.02	3.56	6885.36	1.37	0.11	0.01	1.6	0.66	0.08	0.05	0	0	0.04	0	0	0.09	21.98	2.92	0.01	0.09	0.07	-0.181701	-0.183116	-0.183971	-0.183615	-0.181986	-0.184042	-0.184062	-0.18394	-0.182973	-0.183838	-0.183869	-0.183543
ENSG00000091583	APOH	Tissue enriched	liver	Tissue enriched	liver	0.03	0.05	0	0.07	0.45	1.73	0.14	0.01	0.77	0.38	2.73	0	22.9	6685.11	5.32	0.12	0	2.22	0	0.19	0.61	0	0	0.05	0.62	0.04	0.14	1.51	0.23	0.24	0.08	0	-0.181005	-0.183728	-0.1839	-0.183802	-0.173916	-0.183925	-0.1839	-0.183875	-0.183606	-0.183213	-0.183826	-0.183434
ENSG00000123561	SERPINA7	Tissue enriched	liver	Tissue enriched	liver	0	0	0	0	0.1	0.09	0	0	0.01	0.02	0.03	0	0.31	156.95	0	0.01	0.09	0.01	0.01	0	0.08	0	0	0	0.5	0	0	0.02	0.03	0	0	0	-0.181672	-0.183763	-0.184808	-0.183763	-0.180626	-0.184808	-0.184808	-0.184808	-0.183763	-0.181672	-0.184808	-0.183763
ENSG00000110169	HPX	Tissue enriched	liver	Tissue enriched	liver	0.02	0.18	0.05	0.19	0.22	0.38	0.42	0.12	0.35	0.17	0.37	0.1	1.14	1762.55	0.41	0.26	0.48	0.08	0.24	0.73	0.54	0.1	0.06	0.61	0.11	0.29	0.26	0.3	0.35	0.1	0.1	0.3	-0.182286	-0.184096	-0.1833	-0.184892	-0.184457	-0.176389	-0.185072	-0.1723	-0.182865	-0.183082	-0.18529	-0.182721
ENSG00000243649	CFB	Tissue enriched	liver	Tissue enriched	liver	4.99	73.1	0.12	2.38	19.96	56.35	8.95	11.42	40.01	24.92	164.07	3.96	23.07	1412.17	14.59	7.73	3.5	3.08	14.02	37.45	23.2	11.97	0.27	4.78	52.45	65.49	6.62	53.27	7.17	3	23.64	91.52	-0.0506712	-0.194534	-0.150696	-0.224789	-0.296412	-0.279741	-0.29456	-0.0784559	-0.247634	-0.180333	-0.215527	0.140735
ENSG00000139269	INHBE	Tissue enriched	liver	Tissue enriched	liver	0.03	0.04	0.01	0.08	0.06	0.15	0.24	0.05	0.03	0.02	0.06	0.05	0.07	45.15	0.04	0.03	0.01	0	0.02	0.26	0.11	0.01	0.41	0.04	0.1	0.06	0.11	0.07	0.11	1.57	0.02	0.07	-0.193727	-0.194645	-0.192808	-0.19097	-0.190052	-0.145953	-0.190052	-0.194645	-0.186377	-0.19097	-0.195564	-0.192808
ENSG00000138115	CYP2C8	Tissue enriched	liver	Tissue enriched	liver	0.52	0.06	0.07	0.24	0.09	0.2	0.15	0	1.25	0.05	5.03	0	1	556.85	0.12	0.21	0.06	0.05	0	0.12	0.09	0.01	0.02	0	1.04	0.01	0.13	0.93	1.63	0.21	0.11	0	-0.193589	-0.170532	-0.194692	-0.192707	-0.194803	-0.179578	-0.173732	-0.190279	-0.191934	-0.189176	-0.195465	-0.182557
ENSG00000130649	CYP2E1	Tissue enriched	liver	Tissue enriched	liver	0.74	0.48	0.47	3.38	0.54	0.92	3.21	12.78	2.16	0.93	2.16	0.45	6.57	3278.46	1.97	1.38	2.13	1.25	0.53	2.64	0.98	1.35	0.48	8.29	0.44	2	1.75	1.64	2.39	1.57	27.65	0.89	-0.185323	-0.18682	-0.186119	-0.184941	-0.182201	-0.165987	-0.181755	-0.183284	-0.182424	-0.187394	-0.167357	-0.182647
ENSG00000105550	FGF21	Tissue enriched	liver	Tissue enriched	liver	0.03	0	0	0	0	0	0	0.03	0	0	0	0	0	4.73	0	0	0	0	0	0	0	0	0.03	0	0	0	0.03	0	0.01	0.11	0	0	-0.182845	-0.177435	-0.188255	-0.188255	-0.155797	-0.166616	-0.188255	-0.18014	-0.188255	-0.188255	-0.188255	-0.188255
ENSG00000197249	SERPINA1	Tissue enriched	liver	Tissue enriched	liver	5.39	211.67	92.59	4.76	136.83	234.66	45.81	8.06	13.33	36.74	332.07	2.12	191.16	11158.7	333.5	33.46	2.83	18.77	20.83	8.7	196.43	4.41	0.52	1.45	571.87	58.9	92.37	67.26	3.4	15.07	20.82	45.89	-0.219758	-0.222997	-0.222096	-0.223285	0.292741	-0.224523	-0.222175	-0.212991	-0.21626	-0.201796	-0.223671	-0.218064
ENSG00000145192	AHSG	Tissue enriched	liver	Tissue enriched	liver	0	0	0.03	0.15	0.02	0	0	0.03	0.05	0.21	0	0.01	0.92	1916.59	0.01	0.02	0	0.26	0	0	0.11	0	0	0.01	0	0	0.02	0.15	0.56	0.01	0.04	0.04	-0.181556	-0.183217	-0.183345	-0.183281	-0.17785	-0.183345	-0.183089	-0.183281	-0.183345	-0.183217	-0.182834	-0.182259
ENSG00000157131	C8A	Tissue enriched	liver	Tissue enriched	liver	0	0	0	0	0	0.69	0	0	0.01	0	3.01	0	0.1	223.74	0.01	0.01	0	0	0.01	0	0	0	0	0	0.55	0	0	0.08	0.01	0	0	0	-0.181003	-0.182984	-0.182984	-0.182984	-0.18072	-0.182984	-0.182984	-0.182984	-0.182418	-0.182984	-0.182984	-0.182418
ENSG00000112337	SLC17A2	Tissue enriched	liver	Tissue enriched	liver	0	0	0	0	0	0	0	0	0	0	0	0	0.35	25.75	0	0	0	0	0.01	0	0	0	0	0	0	0	0	0	0.17	0	0	0	-0.18419	-0.186157	-0.186157	-0.18419	-0.182223	-0.186157	-0.186157	-0.186157	-0.18419	-0.186157	-0.186157	-0.18419
ENSG00000072080	SPP2	Tissue enriched	liver	Tissue enriched	liver	0	0	0	0	0	0	0	0	0.01	0.02	0	0	0.09	178.55	0	0	0	0	0	0	0	0	0	0	0	0	0	0	0	0	0.02	0	-0.177861	-0.183739	-0.183739	-0.183739	-0.174922	-0.183739	-0.1808	-0.183739	-0.18227	-0.183739	-0.183739	-0.1808
ENSG00000171564	FGB	Tissue enriched	liver	Tissue enriched	liver	0	0.03	0.03	0	0.05	0	0.08	0	0.04	0.26	0.57	0.02	13.89	7250.65	0.03	0.13	0.01	0	1.04	0.08	0.02	0	0	0.08	0.02	0	0.09	2.1	0.17	0.01	0.15	0.03	-0.181635	-0.183566	-0.183772	-0.183458	-0.181666	-0.183857	-0.183849	-0.183696	-0.18293	-0.183642	-0.183688	-0.183389
ENSG00000101981	F9	Tissue enriched	liver	Tissue enriched	liver	0	0	0	0	0	0	0	0	0	0.03	0	0	0.11	256.67	0	0.01	0	0	0	0	0	0	0	0.02	0	0	0.01	0.01	0.03	0	0	0	-0.180106	-0.182675	-0.183042	-0.182675	-0.181207	-0.183042	-0.183042	-0.182675	-0.182308	-0.182675	-0.182675	-0.182308
ENSG00000080910	CFHR2	Tissue enriched	liver	Tissue enriched	liver	0	0	0	0	0	0	0	0	0	0	0	0	0.19	263.08	0	0	0	0	0	0	0	0	0	0	0	0	0	0	0	0	0	0	-0.181117	-0.182583	-0.182827	-0.182583	-0.17843	-0.183071	-0.182827	-0.182827	-0.182583	-0.182827	-0.182827	-0.182583
ENSG00000134389	CFHR5	Tissue enriched	liver	Tissue enriched	liver	0	0	0	0.05	0	0	0	0	0	0.01	0	0	0.02	58.94	0	0	0.01	0	0	0.02	0	0	0	0	0	0	0	0	0.08	0	0	0	-0.181437	-0.183268	-0.183268	-0.183268	-0.181437	-0.183268	-0.181437	-0.183268	-0.181437	-0.183268	-0.183268	-0.183268
ENSG00000117601	SERPINC1	Tissue enriched	liver	Tissue enriched	liver	0.04	0.02	0	0.05	0.01	0.03	0.02	0.04	0.04	0.08	0.06	0.02	2.58	1723.07	0.05	0.07	0.01	0.03	0.03	0.01	0.03	0.02	0.02	0.02	0.06	0.02	0.04	0.09	0.18	0.02	0.06	0	-0.181262	-0.18323	-0.183303	-0.183521	-0.176087	-0.182865	-0.183157	-0.18323	-0.182865	-0.183303	-0.183157	-0.182793
ENSG00000158874	APOA2	Tissue enriched	liver	Tissue enriched	liver	0	0.35	0.82	0	0.07	0	0	0	0	2.11	0	0	7.09	13197.2	0.35	0.72	0	0	0	0.17	0.73	0	0	0	0.22	0	0.21	0.73	0.61	0.14	0.43	0.21	-0.182047	-0.183446	-0.183561	-0.183485	-0.16004	-0.183657	-0.183466	-0.183581	-0.183063	-0.183523	-0.183466	-0.18245
ENSG00000165471	MBL2	Tissue enriched	liver	Tissue enriched	liver	0.01	0	0	0	0	0	0	0	0	0.02	0	0	0.05	89.35	0	0.01	0	0	0	0	0	0	0	0	0.02	0	0.04	0	0.03	0	0.02	0	-0.179355	-0.182101	-0.183473	-0.182101	-0.183473	-0.183473	-0.183473	-0.183473	-0.180728	-0.183473	-0.183473	-0.182101
ENSG00000080618	CPB2	Tissue enriched	liver	Tissue enriched	liver	0.05	0.04	0.05	0.05	0.01	0	0	0	0.01	0.03	4.76	0.02	0.21	517.21	15.75	0.03	0.04	0.07	0.01	0.05	0.01	0.04	0	0	0.01	0	0.02	0.03	0.11	0.07	0.03	0	-0.185442	-0.187582	-0.187776	-0.187387	-0.183303	-0.186804	-0.186609	-0.187387	-0.186998	-0.187582	-0.187582	-0.186998
ENSG00000055957	ITIH1	Tissue enriched	liver	Tissue enriched	liver	0.04	0.15	0	0	0.04	0	0.13	0.03	0.09	0.5	0.24	0.29	0.18	515.33	0.04	0.48	0.03	0.05	0	0	0.08	0.15	0	0.01	0.02	0.06	1.17	0.32	0.3	0.05	0.51	0.17	-0.179072	-0.181607	-0.178922	-0.183993	-0.178922	-0.183993	-0.184291	-0.183546	-0.182054	-0.183993	-0.183993	-0.182651
ENSG00000175336	APOF	Tissue enriched	liver	Tissue enriched	liver	0	0.03	0.01	0.04	0	0	0	0	0	0.01	0.01	0	0.12	152.55	0	0.04	0	0	0	1.23	0.01	0.06	0.01	0	0.02	0	0.01	0.02	0.13	0.05	0.05	0	-0.181899	-0.183563	-0.183979	-0.183979	-0.182731	-0.183979	-0.183563	-0.182731	-0.183979	-0.183979	-0.183979	-0.183147
ENSG00000021852	C8B	Tissue enriched	liver	Tissue enriched	liver	0	0	0.01	0	0	0	0.06	0	0	0.01	0.43	0	0.16	307.37	5.77	0	0	0	0.01	0	0	0	0	0	0.02	0	0.02	0.01	0.69	0	0.02	0.01	-0.181828	-0.184015	-0.184288	-0.184015	-0.177727	-0.184288	-0.184288	-0.183741	-0.183194	-0.184288	-0.184015	-0.183741
ENSG00000113600	C9	Tissue enriched	liver	Tissue enriched	liver	0.04	0.02	0	0.01	0.01	0	0	0.02	0	0.02	0.02	0	0.58	526.3	0.01	0	0	0.01	0.01	0	0.03	0.01	0	0.04	0	0	0	0	0.49	0.01	0.02	0.01	-0.179781	-0.182896	-0.183588	-0.183415	-0.182204	-0.183934	-0.183934	-0.183588	-0.183069	-0.183588	-0.182896	-0.183415
ENSG00000180210	F2	Tissue enriched	liver	Tissue enriched	liver	0	0.03	0	0.02	0.02	0.05	0.02	0	0	0.06	0.2	0.04	0.18	384.11	0	0.04	0.02	0	0.01	0.02	0.02	0	0	0	0.02	0.02	0.01	0.16	0.15	0	0	0.03	-0.181367	-0.183848	-0.181918	-0.182469	-0.180815	-0.175439	-0.183021	-0.183848	-0.183296	-0.182883	-0.18371	-0.183434
ENSG00000229314	ORM1	Tissue enriched	liver	Tissue enriched	liver	1.25	8.62	91.76	0.01	0.08	0.14	2.1	0.41	0.1	1.85	0.85	0.05	2.69	5840.93	3.12	0.3	0	0.02	0.58	3.87	0.06	0.09	0	0.07	0	0.3	0.83	4.36	0.19	2.34	0.06	0.18	-0.181121	-0.182891	-0.184668	-0.184508	-0.160253	-0.184661	-0.184767	-0.183204	-0.183936	-0.184541	-0.184628	-0.184322
ENSG00000160870	CYP3A7	Tissue enriched	liver	Tissue enriched	liver	0.83	0.04	0.01	0.04	0.35	2.04	0.12	0.2	0.06	0.06	6.62	0.01	6.24	126.05	2.02	0.02	0.06	0.08	0.02	1.54	0.18	0.02	0	0.07	3.65	0.03	0.01	0.15	0.04	0.01	0.09	0.24	-0.230927	-0.162172	-0.233677	-0.200675	-0.236428	-0.236428	-0.239178	0.396124	-0.230927	-0.203425	-0.236428	-0.200675
ENSG00000100652	SLC10A1	Tissue enriched	liver	Tissue enriched	liver	0.04	0.03	0.08	0.03	0.13	0.05	0.01	0.01	0.07	0.02	0.25	0	0.11	139.52	0.05	0	0.01	0.03	0.02	0.02	0.06	0.02	0.01	0.05	0.04	0.02	0.05	0.05	0.1	0.05	0.01	0.01	-0.183368	-0.184418	-0.186517	-0.186517	-0.178121	-0.170775	-0.186517	-0.184418	-0.185467	-0.178121	-0.182319	-0.177072
ENSG00000113905	HRG	Tissue enriched	liver	Tissue enriched	liver	0	0.01	0	0.02	0.02	0	0	0.04	0	0.09	0.01	0	20.31	2087.47	0	0.01	0	0	0.01	0.05	0	0	0	0.01	0	0	0.01	0.1	0.12	0.05	0.04	0.01	-0.184343	-0.184343	-0.184615	-0.184479	-0.173862	-0.184615	-0.184479	-0.184615	-0.184343	-0.184343	-0.184207	-0.184071
ENSG00000228278	ORM2	Tissue enriched	liver	Tissue enriched	liver	0.86	3	16.41	0.01	0.04	0.23	1.89	0.01	0.01	0.83	0.36	0.02	1.35	2654.17	1.25	0.13	0.02	0.02	0.06	29.41	0.13	0	0	0.01	0	0.07	0.22	13.68	0.43	0.17	0.04	0.15	-0.180553	-0.181619	-0.185165	-0.184906	-0.169022	-0.185396	-0.185367	-0.181591	-0.184618	-0.185108	-0.185252	-0.18456
ENSG00000151655	ITIH2	Tissue enriched	liver	Tissue enriched	liver	0.03	0.01	0	2.59	0.02	0.02	0.17	0.01	0.23	0.05	0.23	0.03	0.61	793.95	0.65	0.02	0.01	0.02	0.01	0.04	0.04	0.01	0.02	0.05	0.04	0.01	0.08	0.2	0.19	0.03	0	0.04	-0.184801	-0.185618	-0.186162	-0.186162	-0.182896	-0.158125	-0.161392	-0.184257	-0.185618	-0.186979	-0.187796	-0.185346
ENSG00000255974	CYP2A6	Tissue enriched	liver	Tissue enriched	liver	0.19	0	0	0.07	0	0	0.29	0.02	0	0.44	0	0	0.16	344.18	0.29	0	0.34	0	0.07	0.1	0.02	0	0	0	0	0.19	0	0.03	0.03	0.01	0	0.09	-0.18043	-0.182135	-0.185546	-0.182013	-0.185789	-0.184328	-0.18518	-0.175923	-0.174583	-0.185789	-0.185789	-0.18311
ENSG00000134365	CFHR4	Tissue enriched	liver	Tissue enriched	liver	0.05	0.03	0	0.03	0.02	0	0	0	0	0.11	0.04	0	0.15	84.67	0	0.09	0.02	0	0	0.01	0.03	0.02	0	0	0	0	0.07	0.03	0.03	0.02	0	0	-0.18414	-0.18414	-0.181863	-0.181863	-0.18414	-0.186418	-0.181863	-0.186418	-0.181863	-0.186418	-0.186418	-0.18414
ENSG00000143278	F13B	Tissue enriched	liver	Tissue enriched	liver	0	0	0	0	0	0.86	0	0	0	0	0.58	0	0.02	78.89	0	0	0	0	0	0	0	0	0	0	0.74	0	0	0	0.25	0	0	0	-0.183642	-0.186551	-0.186551	-0.186551	-0.186551	-0.186551	-0.186551	-0.186551	-0.186551	-0.186551	-0.186551	-0.183642
ENSG00000120054	CPN1	Tissue enriched	liver	Tissue enriched	liver	0.01	0	0	0	0.01	0	0	0	0	0	0	0	0.11	24.07	0	0	0	0	0	0	0.05	0	0	0	0	0	0	0	0.84	0.01	0	0	-0.187848	-0.187848	-0.18908	-0.185384	-0.185384	-0.18908	-0.18908	-0.18908	-0.186616	-0.186616	-0.18908	-0.187848
ENSG00000186910	SERPINA11	Tissue enriched	liver	Tissue enriched	liver	0	0.04	0	0.06	0.01	0.06	0.49	0.44	0.19	0.01	0.02	0	0.1	177.29	0.01	0.21	0	0	0.04	0.36	0.03	0.01	0	0.1	0.05	0.02	0.07	0.03	0.03	0	0.26	0	-0.186128	-0.1876	-0.1876	-0.187109	-0.176806	-0.18809	-0.187109	-0.115968	-0.168956	-0.183675	-0.17975	-0.187109
ENSG00000257017	HP	Tissue enriched	liver	Tissue enriched	liver	2.71	17.85	121.73	0.67	0.42	0.77	2.07	0.58	1.4	66.64	1.67	2.41	8.26	16751.2	34.77	1.2	0.97	0.21	0.73	0.71	0.46	1.02	0	0.21	0.14	4.04	1.59	1.23	0.63	0.7	2.73	0.77	-0.163416	-0.185864	-0.18503	-0.186368	-0.152906	-0.187233	-0.187151	-0.186263	-0.184828	-0.186903	-0.187019	-0.17426
ENSG00000244474	UGT1A4	Tissue enriched	liver	Tissue enriched	liver	0	0	0	0	0.02	6.7	0	0	0	0	1.77	0	0.01	150.15	0	0.02	0	0	0	0	0	0	0	0	2.62	0.01	0	0	0	0.01	0	0	-0.184379	-0.187152	-0.188538	-0.152494	-0.187152	-0.188538	-0.188538	-0.188538	-0.182993	-0.178834	-0.18022	-0.185766
ENSG00000140505	CYP1A2	Tissue enriched	liver	Tissue enriched	liver	0.15	0	0	0	0	0	0	0.02	0.18	0.09	0	0	0.11	191.2	0.19	0.01	0	0	0.52	0	0	0.01	0	0.06	0.02	0	0	0	0.02	0.36	0.01	0.04	-0.184782	-0.188084	-0.188909	-0.188909	-0.186433	-0.189735	-0.189735	-0.188909	-0.188909	-0.188909	-0.186433	-0.188084
ENSG00000116785	CFHR3	Tissue enriched	liver	Tissue enriched	liver	0.14	0.1	0	0.03	0.06	0.05	0.05	0.02	0.02	0.65	0.36	0.03	0.15	232.94	0.08	0.08	0.06	0.01	0	0.01	0.12	0	0	0.04	0.05	0.08	0.04	0.04	0.05	0	0.01	0.28	-0.177397	-0.182146	-0.177397	-0.178754	-0.189608	-0.190286	-0.190286	-0.183503	-0.1679	-0.186895	-0.187573	-0.186216
ENSG00000148965	SAA4	Tissue enriched	liver	Tissue enriched	liver	0.2	0.34	0	0	0.02	0	0	0.21	0.12	2.44	0.39	0	0.21	516.41	0.03	0	0	0	0	0.1	0.07	1.73	0.04	0.22	0	0.06	0.05	0.05	0.66	0	0.13	0	-0.172039	-0.186243	-0.188329	-0.187687	-0.180465	-0.18881	-0.188971	-0.124614	-0.17902	-0.188971	-0.184397	-0.182953
ENSG00000234906	APOC2	Tissue enriched	liver	Tissue enriched	liver	0.5	0.51	0.09	0.88	0.63	1.94	0.6	0.58	1.89	0.22	3.48	0.26	0.49	644.54	1.42	1.85	0.03	0.27	0.7	0.28	1.04	0.59	0.07	0.43	1.96	0.07	0.43	0.19	0.11	0.22	3.64	1.54	-0.18642	-0.162469	-0.18642	-0.190412	-0.158477	-0.182428	-0.154485	-0.182428	-0.190412	-0.182428	-0.18642	-0.190412
ENSG00000134339	SAA2	Enhanced	fat,liver	Tissue enriched	liver	17.4	125.71	0.04	0.78	6.19	0.78	0.48	3.2	0.66	707.15	15.8	0.37	0.64	527.72	2.47	0.67	0.08	2.79	1.43	2.1	1.96	48.62	0.3	0.17	0.94	6.45	0.13	1.18	0.83	0	5.59	14.17	-0.125338	-0.186485	-0.187828	-0.184887	-0.183321	-0.192638	-0.192686	-0.134751	-0.190257	-0.190704	-0.187156	-0.184104
ENSG00000079557	AFM	Tissue enriched	liver	Tissue enriched	liver	0	0	0	0.01	0.07	0.05	0.03	0	0.2	0.05	0	0.01	53.54	328.48	0	0	0	0.12	0.02	0.01	0	0	0	0.06	0	0	0.01	0.23	0.05	0	0	0	-0.192499	-0.194796	-0.195179	-0.194796	-0.193265	-0.194796	-0.195179	-0.194796	-0.193648	-0.194796	-0.194796	-0.194031
ENSG00000129988	LBP	Group enriched	fat,liver	Tissue enriched	liver	0.09	20.55	0.24	0.03	0.14	0	2.19	0.04	0.01	41.28	0.24	0.02	1.36	191.3	0.01	2.1	0.02	0.07	0.2	0.06	0.01	0.04	0.61	0.01	0.02	1.1	0.05	0.03	0.4	0.03	0.22	0.62	-0.0855487	-0.194233	-0.182556	-0.19369	-0.191789	-0.197355	-0.197355	-0.18887	-0.179569	-0.192603	-0.197152	-0.191449
ENSG00000132855	ANGPTL3	Tissue enriched	liver	Tissue enriched	liver	0.02	0	0.04	0.04	0.04	0.03	0.05	0	0.02	0.04	0.04	0	40.74	254.64	0.01	0.01	0.02	0	0.02	0.04	0.02	0	0.01	0.02	0.01	0	0.02	1.62	0.05	0.01	0.01	0.01	-0.193374	-0.196659	-0.193374	-0.194688	-0.187459	-0.195345	-0.197316	-0.191402	-0.191402	-0.195345	-0.196002	-0.194688
ENSG00000131187	F12	Tissue enriched	liver	Tissue enriched	liver	0.02	0.07	0.78	0.18	0.16	0.24	0.01	0.07	0.09	0.02	0.08	0	0.04	75.48	0.07	0.01	0	0	0.11	0	0.1	0.01	0	0.25	0.11	0.03	0.05	0.13	0.11	0.02	0.06	0	-0.201908	-0.205548	-0.205305	-0.19657	-0.165267	-0.20482	-0.149494	-0.192444	-0.202879	-0.153376	-0.0808215	-0.198511
ENSG00000110245	APOC3	Tissue enriched	liver	Tissue enriched	liver	0	0.77	0	0	0.07	650.13	0.46	0	0	0.85	0	0.04	11.68	4634.51	0	0.59	0	0.07	0.3	0.25	0.07	0	0	0	823.33	0.43	0	1.22	0.27	0.12	0.06	0	-0.192988	-0.194132	-0.194221	-0.194272	-0.173132	-0.194196	-0.194272	-0.194132	-0.194119	-0.193954	-0.194056	-0.19309
ENSG00000122194	PLG	Tissue enriched	liver	Tissue enriched	liver	0	0	0	0.1	0.12	0.09	0.04	0.01	3.22	0.05	0.22	0	221.35	1202.82	0.03	0	0	0	0.01	0.06	0	0	0	0	0	0	0.01	0.11	0.17	0	0.02	0.04	-0.192256	-0.194144	-0.194354	-0.194144	-0.192046	-0.194354	-0.193935	-0.194354	-0.192466	-0.194144	-0.194144	-0.189109
ENSG00000180432	CYP8B1	Tissue enriched	liver	Tissue enriched	liver	0.03	0.09	0.01	0.02	0.05	0.02	0.03	0.03	0.09	0.15	0.42	0.01	9.55	131.81	0.03	0.02	0.01	0	0.55	0.04	0.04	0.03	0.01	0.04	0.05	0.07	0.04	0.02	0.04	0.04	0.04	0.01	-0.180519	-0.192171	-0.188957	-0.190564	-0.193376	-0.194581	-0.193376	-0.187349	-0.191367	-0.192573	-0.191769	-0.188153
ENSG00000083807	SLC27A5	Tissue enriched	liver	Tissue enriched	liver	4.71	2.75	2.17	5.79	1.84	1.82	2.54	3.63	9.29	2.69	3.05	2.26	4.96	196.12	2.22	3.6	3.5	1.5	1.51	4.75	1.27	4.98	0.99	2.22	1.55	3.91	3.3	2.88	7.06	5.57	3.67	3.36	-0.203552	-0.179693	-0.189708	-0.184406	-0.220342	-0.179693	-0.116656	-0.185584	-0.184995	-0.202374	-0.205025	-0.185289
ENSG00000121410	A1BG	Tissue enriched	liver	Tissue enriched	liver	0	0	0.03	0	0	0	0	0	0	0.06	0	0.01	0.07	316.06	0	0	0.06	0	0.01	0	0	0	0.03	0	0.05	0	0	0	0.02	0.05	0	0	-0.194326	-0.200852	-0.186212	-0.201911	-0.196443	-0.169455	-0.180921	-0.167868	-0.151288	-0.198207	-0.200147	-0.169103
ENSG00000099937	SERPIND1	Tissue enriched	liver	Tissue enriched	liver	0.03	0.04	0.06	0.38	0.07	0.02	1.78	0.03	0.65	0.08	0.42	0.3	0.22	398.43	0.36	0.04	1.54	0.07	2.04	0.12	0.01	0	0	0.03	0.02	1.15	0.05	0.15	0.2	0.52	0.05	0.56	-0.187842	-0.19055	-0.194612	-0.188294	-0.19055	-0.153542	-0.169338	-0.189648	-0.157604	-0.195515	-0.19371	-0.179267
ENSG00000175189	INHBC	Tissue enriched	liver	Tissue enriched	liver	0	0	0.03	0.12	0	0	0.03	0.01	0.09	0.02	0	0.02	0.13	54.26	0.02	0.02	0.09	0	0.01	0.16	0.02	0	0.01	0.02	0.02	0.01	0.05	0.01	0.85	0.26	0.01	0.01	-0.190176	-0.197285	-0.195508	-0.191953	-0.19373	-0.151074	-0.188398	-0.19373	-0.191953	-0.195508	-0.197285	-0.191953
ENSG00000106327	TFR2	Tissue enriched	liver	Tissue enriched	liver	0.09	0	12.53	0.15	0	0	0	0	0	0	1.35	0	0.02	98.25	0.03	0.03	0	0	0.34	0.02	0	0.03	0	0	0.04	0	0	2.49	0.11	0	0	0.09	-0.194875	-0.182838	-0.198369	-0.194098	-0.160124	-0.0820812	-0.161095	-0.197399	-0.197981	-0.194293	-0.192545	-0.19701
ENSG00000198077	CYP2A7	Tissue enriched	liver	Tissue enriched	liver	0	0	0.01	0.01	0.01	0	0.05	0.01	0	0.01	0	0	0.01	20.43	0.07	0	0.08	0	0.01	0.01	0	0	0	0	0.03	0.07	0.01	0	0.02	0	0	0	-0.191426	-0.195335	-0.195335	-0.187517	-0.196117	-0.19299	-0.192208	-0.181263	-0.120286	-0.194553	-0.194553	-0.187517
ENSG00000141485	SLC13A5	Group enriched	liver,salivarygland	Tissue enriched	liver	0.47	0.06	0	2.12	0	0	0.39	0.13	2.16	0.19	0.01	0	0.46	77.64	0.05	0.27	0.45	0.03	0.13	0.04	0.04	17.49	0.02	0.1	0.05	0.01	0.87	0.13	2.12	0.03	0.06	0.02	-0.193653	-0.154781	-0.197022	-0.196763	-0.195985	-0.170589	-0.136122	-0.193394	-0.18847	-0.197022	-0.17629	-0.180177
ENSG00000115718	PROC	Tissue enriched	liver	Tissue enriched	liver	0.04	0.14	0.55	0.22	0.67	0.56	0.19	0.06	0.2	0.06	0.68	0.03	7.76	78.27	0.29	0.44	0	0	0.11	0.07	0.48	0.06	0	0.36	0.58	0.01	0.13	1.76	0.05	0.05	0.24	0.45	-0.198807	-0.200802	-0.19442	-0.187241	-0.190831	-0.196414	-0.188039	-0.19801	-0.192426	-0.175675	-0.198409	-0.197212
ENSG00000146678	IGFBP1	Group enriched	liver,placenta	Tissue enriched	liver	0.03	0.02	0	0.17	0.05	0.22	61.86	0.01	3.68	0.22	0.26	0.09	1.02	463.29	0.03	0.09	2.56	0.11	211.02	0.02	0.09	0.08	0	0	0.2	0.02	0.06	0.14	0.14	0.26	0.02	0.02	-0.196922	-0.200797	-0.200797	-0.201378	-0.200603	-0.200797	-0.197309	-0.191303	-0.201184	-0.200797	-0.201184	-0.182585
ENSG00000244414	CFHR1	Tissue enriched	liver	Tissue enriched	liver	4.03	4.52	0.08	0.59	4.08	1.8	0.74	4.24	0.61	4.99	12.42	5.08	3.04	814.97	3.04	7.37	7.61	0.25	1.39	1.6	6.13	1.58	0.25	3.89	2.73	1.8	2.4	2.54	1.24	2.1	1.81	8.43	-0.16389	-0.186931	-0.158076	-0.177025	-0.198774	-0.202219	-0.198774	-0.187577	-0.196405	-0.194252	-0.193391	-0.19296
ENSG00000173432	SAA1	Group enriched	fat,liver	Tissue enriched	liver	47.62	234.7	0	1.15	25.7	1.52	1.85	8.35	1.87	2196.2	49.58	0.47	2.06	940.5	2.37	1.47	0.06	18.47	3.91	5.37	9.47	132.96	0.5	0.42	1.28	23.62	0.17	1.62	0.63	0.45	20.49	15.77	0.00098778	-0.192529	-0.191585	-0.191669	-0.194005	-0.205045	-0.204995	-0.0250017	-0.200801	-0.200732	-0.196596	-0.189657
ENSG00000138109	CYP2C9	Tissue enriched	liver	Tissue enriched	liver	0	0.53	0	0.02	0.98	97.65	0.05	1.43	0.01	0.27	10.97	0	0.94	676.69	0.15	0.07	0	0.06	0.03	0.02	0.39	0.01	0	2.41	52.06	0.08	0.01	14.97	0.03	0.01	0.19	0.12	-0.202523	-0.204538	-0.20474	-0.20212	-0.202321	-0.204538	-0.20474	-0.204337	-0.204538	-0.163828	-0.138636	-0.203531
ENSG00000161944	ASGR2	Tissue enriched	liver	Tissue enriched	liver	0.27	6.11	3.33	0.12	0.47	0.35	0.26	0.24	0.23	0.84	16.79	0.16	0.91	190.13	0.77	0.75	0.15	0.05	0.62	0.18	0.35	0.28	0.01	3.5	0.32	0.93	1.79	0.41	0.49	0.12	0.81	1.15	-0.188614	-0.199326	-0.198657	-0.197987	0.100634	-0.197987	-0.197318	-0.19821	-0.201112	-0.197318	-0.198434	-0.192408
ENSG00000005421	PON1	Tissue enriched	liver	Tissue enriched	liver	2.11	0.01	0	0.24	0.06	0.06	0.02	0	0.09	0.04	0.88	0.01	0.18	134.46	0.04	0.01	0.21	0	0.01	0.2	0.07	0.05	0	0.06	0.03	0	0	0.02	0.23	0.02	0.01	0	-0.202641	0.27368	-0.208493	-0.204982	-0.203226	-0.196205	-0.189183	-0.194449	-0.204397	-0.205567	-0.208493	-0.197375
ENSG00000176919	C8G	Group enriched	duodenum,liver,smallintestine	Tissue enriched	liver	0.47	0.21	0.12	0.25	1.3	27.39	0.25	0.2	0.17	0.17	3.22	0.17	0.23	46.59	0.07	0.21	0	0.07	0.25	0.3	0.37	0.04	0.42	0.1	17	0.03	1.05	1.69	0.89	0.15	0.19	0.09	-0.196615	-0.188442	-0.199019	-0.202144	-0.194932	-0.193971	-0.199019	-0.196615	-0.196615	-0.167528	-0.192288	-0.194692
ENSG00000138075	ABCG5	Group enriched	duodenum,liver,smallintestine	Tissue enriched	liver	0.02	0.04	0	0.03	0.08	39.6	0	0	0.04	0	0.9	0	0.03	17.29	0	0	0	0	0	0.02	0.06	0	0	0.01	37.15	0	0.02	0.24	0.04	0	0	0	-0.195933	-0.192757	-0.200698	-0.203874	-0.202286	-0.194345	-0.187992	-0.197521	-0.195933	-0.192757	-0.202286	-0.192757
ENSG00000057593	F7	Tissue enriched	liver	Tissue enriched	liver	0.01	0.16	0	0.22	0.04	0.6	0.17	0.12	0.55	0.1	0.08	0.09	0.16	45.83	0.03	0.01	0.27	0	0.15	0.2	0.06	0.09	0.01	0.18	0.62	0.04	0.04	0.05	0.69	0.03	0.03	0.05	-0.192876	-0.207195	-0.206002	-0.203615	-0.207195	-0.143951	-0.16901	-0.171396	-0.135598	-0.202422	-0.203615	-0.17259
ENSG00000256162	SMLR1	Enhanced	liver,smallintestine,duodenum	Tissue enriched	liver	0.18	0.02	0.01	0	0.01	8.97	0	0	0.01	0.04	0.11	0	2.39	18.57	0	0	0.04	0.05	0	0	0	0	0.01	0.01	7.96	0	0.01	0.02	0.22	0.01	0.01	0.01	-0.225021	-0.102523	-0.228332	-0.231643	-0.215089	-0.231643	-0.225021	-0.225021	-0.228332	-0.228332	-0.234953	-0.228332
ENSG00000118137	APOA1	Group enriched	duodenum,liver,smallintestine	Tissue enriched	liver	0.42	2.42	0.02	0.04	0.09	1122.75	2.27	0.06	4.93	0.87	1.64	18.36	2.37	5607.79	0.48	1.67	14.23	0.1	1.4	0.52	0.17	0	0.02	0.04	2701.08	1.53	1.75	8.57	190.79	1.22	0.15	0.03	-0.205648	-0.206299	-0.206539	-0.206398	-0.202703	-0.20644	-0.206398	-0.206511	-0.206299	-0.206426	-0.206455	-0.204572
ENSG00000162267	ITIH3	Tissue enriched	liver	Tissue enriched	liver	0.42	0.85	0	0.13	0.94	0.35	1.41	1.04	2	3.37	1.26	0.36	0.41	286.37	1.99	2.04	1.23	0.08	0.74	0.58	0.84	0.13	0.04	0.01	0.4	1.04	4.93	0.33	2.9	0.21	1.47	0.73	-0.176216	-0.206973	0.128954	-0.206773	-0.208977	-0.211983	-0.211682	-0.201263	-0.158182	-0.209578	-0.208877	-0.183329
ENSG00000109758	HGFAC	Tissue enriched	liver	Tissue enriched	liver	0	0.03	0	0.06	0	0	0.05	0.02	0.08	0.01	0.03	0	0.02	16.11	0.02	0	0	0	0	0.06	0	0.01	0.02	0.06	0.01	0	0	0.01	0.95	0.01	0	0	-0.212298	-0.215032	-0.209565	-0.204099	-0.216593	-0.0529965	-0.17872	-0.200976	-0.189653	-0.210737	-0.211908	-0.189262
ENSG00000090512	FETUB	Tissue enriched	liver	Tissue enriched	liver	0.04	0	0	0.04	0.15	0	0	5.66	0	0	0.02	0.04	0.04	75.73	0	0	0	2.03	0	0.01	0.12	0	0.05	1.13	0	0	0	0	0.62	0	3.13	0	-0.219279	-0.221191	-0.213542	-0.219279	-0.217367	-0.219279	-0.209717	-0.21163	-0.219279	-0.219279	0.174658	-0.215454
ENSG00000138207	RBP4	Tissue enriched	liver	Tissue enriched	liver	25.02	6.37	0.57	17.67	6.05	3.85	2.16	0.35	2.18	456.36	7.67	5.05	99.84	3703.81	19.68	0.54	3.27	18.9	11.31	5.18	5.24	4.43	0.44	0.56	0.92	0.68	0.24	6.66	3.31	0.5	0.12	1.65	0.403341	-0.2259	-0.213872	-0.216946	-0.229654	-0.236731	-0.201287	-0.102321	-0.229757	-0.229923	-0.236421	-0.235266
ENSG00000163825	RTP3	Tissue enriched	liver	Tissue enriched	liver	0.02	0.05	0.01	0	0.01	0	0.02	0.01	0.02	0.01	0	0	0.16	20.61	0.01	0	0.02	0	0	0	0.01	0	0.03	0.01	0	0.05	0.04	0.02	0.62	0.09	0.01	0	-0.209663	-0.220294	-0.223838	-0.209663	-0.20612	-0.216751	-0.223838	-0.213207	-0.213207	-0.220294	-0.220294	-0.209663
ENSG00000145826	LECT2	Tissue enriched	liver	Tissue enriched	liver	0	0	0	0.03	0	0	0	0	0	0.04	0	0	0.12	166.63	0	0	0	0	0	0.04	0	0	0	0	0	0	0	0	6.85	0	0.02	0	-0.222592	-0.208767	-0.225357	-0.153464	-0.217062	-0.208767	-0.203236	-0.222592	-0.219827	-0.225357	-0.225357	-0.222592
ENSG00000178772	CPN2	Tissue enriched	liver	Tissue enriched	liver	1.11	0	0.01	0.01	0.04	0	0	0.01	0.01	0.11	0.02	0.1	10.19	77.23	0.01	0.03	0.01	0	0.15	0	0.09	0	0	0.03	0.01	0.02	0.78	0.09	0.28	0.03	0.05	0.06	-0.21167	-0.0407653	-0.225912	-0.225912	-0.221577	-0.226531	-0.225912	-0.224673	-0.225293	-0.224054	-0.224054	-0.224673
ENSG00000184374	COLEC10	Group enriched	liver,placenta	Tissue enriched	liver	0.17	0.05	0	0.15	0.09	0.16	0.06	0.02	0.11	0.03	0.86	0.27	0.37	34.39	1.76	0.05	0	0.02	8.08	0.12	0.08	0	0	0	0.2	0.14	0.05	0.11	0.09	2.49	0.16	0.31	-0.22013	-0.0456873	-0.151599	-0.20767	-0.23259	-0.195209	-0.20144	-0.20767	-0.23259	-0.20144	-0.22636	-0.22013
ENSG00000167711	SERPINF2	Tissue enriched	liver	Tissue enriched	liver	0.37	3.8	0.27	0.26	0.82	0.63	1.08	0.92	2.97	4.29	0.9	0.26	42.62	305.5	3.3	3.04	1.55	0.56	0.8	4.26	0.5	0.31	0.15	1.29	1.05	1.53	1.79	0.69	6.21	0.16	2.81	1.25	-0.178368	-0.252	-0.218826	-0.217085	-0.259759	-0.258255	-0.25873	-0.146541	-0.194045	-0.243845	-0.247567	-0.0863683
ENSG00000091513	TF	Tissue enriched	liver	Tissue enriched	liver	0.59	0.5	1.22	194.88	0.65	0.41	0.56	6.12	0.67	73.15	2.02	8.4	2.49	3995.65	0.95	0.89	0.62	1.3	0.18	3.83	0.65	17.97	0.12	1.74	0.48	0.94	0.58	0.54	19.22	0.1	2.96	0.12	-0.139954	-0.233595	-0.22924	-0.234528	-0.234165	-0.0569949	0.815946	-0.195382	-0.232869	-0.232869	-0.19813	-0.231365
ENSG00000125551	PLGLB2	Tissue enriched	liver	Tissue enriched	liver	0.44	0.47	0.17	0.17	0.17	0.06	0.71	0.15	0.52	0.13	0.3	0.09	0.31	115.41	0.23	0.55	0.35	0.02	0.2	0.4	0.13	0.22	0.1	0.89	0.33	0.24	0.23	0.4	0.15	0.19	0.53	0.43	-0.204663	-0.235125	-0.225606	-0.200856	-0.227509	0.524509	-0.174202	-0.166586	-0.206567	-0.221798	-0.212279	-0.223702
ENSG00000009724	MASP2	Tissue enriched	liver	Tissue enriched	liver	0.59	1.3	2.67	1.04	0.8	0.83	2.26	0.38	1.45	0.79	0.8	0.43	0.43	52.11	1.65	1.59	2.1	0.24	0.72	0.86	1.33	0.91	1.06	2.43	1.23	1.28	2.08	1.11	1.53	0.99	1.15	0.45	-0.210331	-0.269607	-0.207291	-0.168533	-0.318245	0.30492	-0.258208	-0.109257	-0.139655	-0.184492	-0.274167	-0.109257
ENSG00000261701	HPR	Tissue enriched	liver	Tissue enriched	liver	0.28	1.15	2.31	1.78	0.22	0.48	0.15	0.15	0.32	2.06	0.51	12.27	0.58	625.75	1.75	0.59	1.67	0.04	0.03	0.11	0.18	0.16	0.01	0.05	0.38	0.14	0.05	0.31	0.86	0.02	0.14	0.08	-0.187446	-0.233713	-0.1502	-0.232325	-0.219602	-0.211736	-0.154596	-0.223303	-0.210117	-0.233944	-0.235564	-0.209885
ENSG00000164406	LEAP2	Tissue enriched	liver	Tissue enriched	liver	0.6	0.81	0.11	0.31	0.58	3.14	0.52	0.26	0.54	0.2	1.28	0.18	2.94	49.62	0.44	1	0.41	0.14	0.29	0.58	1.24	0.42	0.74	0.88	5.87	0.28	1.03	0.68	0.46	0.56	1.21	3.37	-0.264818	-0.275458	-0.299637	0.281648	-0.288998	0.0707988	-0.289965	-0.183574	-0.218393	-0.148755	-0.249343	-0.242573
ENSG00000005471	ABCB4	Tissue enriched	liver	Tissue enriched	liver	6.98	2.05	0.45	0.24	0.63	0.37	0.35	0.53	0.23	0.52	0.99	3.33	0.66	47.15	0.09	4.59	0.4	0.03	0.19	0.3	1.05	0.26	1.73	0.88	0.93	0.26	4.22	0.55	0.7	0.23	3.87	1.29	-0.221313	0.686249	-0.203568	-0.239059	-0.26948	-0.287226	-0.26441	-0.236524	-0.26948	-0.246664	-0.27962	-0.284691
[truncated: 32 more columns]
