# Supplementary material for: Human protein secretory pathway genes are expressed in a tissue-specific pattern to match processing demands of the secretome
Source: NPJ Syst Biol Appl. 2017 Aug 18;3:22. doi: 10.1038/s41540-017-0021-4 (PMC5562915; doi:10.1038/s41540-017-0021-4)
Supplement: Supplementary file 11 — Supplementary Table 1 [file 41540_2017_21_MOESM11_ESM.xls]

## Sheet: EV1
EV1- The human 575 core component of the Protein Secretory Pathway (PSP) with defined 13 subsystems(Subsystem columns), the HPA(32 tissues) and GTEx(30 tissue) expression values(fpkm) and categories.
Annotation							HPA																																GTEx
ensgid	gene_name	Subsystem	Gene families	category.HPA	tissues.HPA	category.GTEx	tissues.GTEx	fpkm.HPA.adrenal	fpkm.HPA.appendices	fpkm.HPA.bonemarrow	fpkm.HPA.brain	fpkm.HPA.colon	fpkm.HPA.duodenum	fpkm.HPA.endometrium	fpkm.HPA.esophagus	fpkm.HPA.fallopiantube	fpkm.HPA.fat	fpkm.HPA.gallbladder	fpkm.HPA.heart	fpkm.HPA.kidney	fpkm.HPA.liver	fpkm.HPA.lung	fpkm.HPA.lymphnode	fpkm.HPA.ovary	fpkm.HPA.pancreas	fpkm.HPA.placenta	fpkm.HPA.prostate	fpkm.HPA.rectum	fpkm.HPA.salivarygland	fpkm.HPA.skeletalmuscle	fpkm.HPA.skin	fpkm.HPA.smallintestine	fpkm.HPA.smoothmuscle	fpkm.HPA.spleen	fpkm.HPA.stomach	fpkm.HPA.testis	fpkm.HPA.thyroid	fpkm.HPA.tonsil	fpkm.HPA.urinarybladder	fpkm.GTEx.adipose	fpkm.GTEx.adrenal	fpkm.GTEx.artery	fpkm.GTEx.bladder	fpkm.GTEx.blood	fpkm.GTEx.brain.cerebellum	fpkm.GTEx.brain.cerebrum	fpkm.GTEx.breast	fpkm.GTEx.cervix	fpkm.GTEx.colon
ENSG00000143761	ARF1	COPI	ARF	Expressed in all		Expressed in all		160.09	147.28	223.54	138.02	186.24	174.61	154.01	168.43	210.38	136.94	182.47	172.81	104.42	62.63	185.01	151.4	156.79	62.73	255.02	188.8	142.92	168.27	61.46	107.89	177.64	143.01	172.12	168.89	159.65	228.06	125.8	179.7	112.26	126.9	132.22	107.43	128.87	80.03	88.1	113.99	143.96	130.52
ENSG00000113734	BNIP1	COPI	BNI	Expressed in all		Expressed in all		7.05	5.92	17.17	5.82	7.54	5.92	7.25	5.48	8.93	5.72	7.33	5.54	7.44	4.52	5.43	8.48	5.59	4.06	9.35	7.93	8.76	4.3	2.9	4.2	4.7	7.37	5.56	5.49	13.8	9.95	7.65	8.07	2.93	4.65	2.17	2.6	1.1	2.63	3.11	3.3	2.72	3.56
ENSG00000122218	COPA	COPI	COP	Expressed in all		Expressed in all		35.98	45.24	21.11	42.65	49.89	47.94	48.94	36.95	52.18	41.74	45.38	32.16	41.52	23.77	37.81	37.02	46.89	10.49	45.22	51.35	53.77	29.94	12.39	34.15	47.49	55.53	35.12	41.34	32.25	63.06	46.57	49.5	44.96	39.95	44.52	39.55	30.81	47.5	36.45	43.1	47.86	39.22
ENSG00000129083	COPB1	COPI	COP	Expressed in all		Expressed in all		40.8	52.25	38.6	23.31	49.94	44.93	49.57	37.51	50.53	35.44	52.42	22.86	48.24	26.95	41.22	50.56	40.47	12.31	51.44	58.84	56.23	31.18	6.61	23.58	46.99	51.17	34.87	44.09	47.85	73.18	53.46	54.38	26.78	26.76	22.22	22.56	16	19.73	11.04	28.35	28.14	24.62
ENSG00000111481	COPZ1	COPI	COP	Expressed in all		Expressed in all		54.86	45.58	28.14	39.07	67.64	55.34	59.7	49.78	90.52	36.21	51.9	45.68	69.68	36.58	58.47	56.51	59.55	24.62	65.34	79.13	83.74	54.12	20.06	39.48	54.3	64.26	44.65	59.93	31.54	101.62	75.76	67.34	26.29	37.96	20.29	24.45	20.76	24.23	19.81	34.82	32.78	31.51
ENSG00000184432	COPB2	COPI	COP	Expressed in all		Expressed in all		55.74	58.6	14.7	34.33	62.24	54.01	60.86	57.69	63.88	45.48	59.84	31.55	48.14	32.64	43.69	46.1	39.84	21.99	61.4	79.82	75.12	40.01	7.07	30.54	52.51	70.56	39.97	55.93	42.9	68.1	65.61	73.93	28.36	41.16	28.17	25.72	17.96	16.79	14.16	31.46	33.71	30.63
ENSG00000005243	COPZ2	COPI	COP	Expressed in all		Expressed in all		15.63	9.14	0.55	4.29	10.22	3.59	18.84	13.12	13.93	45.48	21.24	23.61	10.21	12.21	11.39	4.54	4.82	4.5	15.33	23.04	11.95	6.88	18.92	22.63	4.48	36.01	6.46	3.36	8.3	16.92	5.38	18.04	28.4	14.58	28.57	12.62	1.04	1.5	3.9	13.19	16.89	6.87
ENSG00000105669	COPE	COPI	COP	Expressed in all		Expressed in all		58.55	66.56	80.47	47.89	58.41	64.2	32.45	57.91	56.38	40.32	44.12	40.19	33.41	18.45	50.2	72.72	28.78	21.88	62.8	52.36	28.61	68.76	19.5	40.58	61.78	33.8	64.97	64.31	64.12	65.37	45.06	58.66	34.4	64.96	33.61	34.94	69.48	30.93	41.59	38.89	47.29	51.18
ENSG00000100196	KDELR3	COPI	KDE	Expressed in all		Mixed		3.25	6.52	0.62	0.88	15.47	10.59	7.28	3.99	7.37	9.14	18.79	8.17	4.97	4.72	5.04	2.67	1.76	3.26	11.97	19.97	18.22	14.91	0.56	2.32	13.87	12	1.42	25.41	4.05	4.61	5.74	14.87	5.6	2.03	4.24	1.54	0.17	0.28	0.52	3.74	2.9	3.4
ENSG00000105438	KDELR1	COPI	KDE	Expressed in all		Expressed in all		64.18	51.77	23.69	27.38	89.41	96.2	82.47	57.5	110.26	56.49	98.69	38.59	64.6	34.39	62.18	42.62	131.74	28.06	108.46	93.27	106.08	65.71	12.65	59.49	84.58	85.44	46.19	72.84	53.82	113.38	59.83	93.28	67.13	84.98	63.51	71.02	24.59	22.38	23.25	73.78	87.85	85.88
ENSG00000136240	KDELR2	COPI	KDE	Expressed in all		Expressed in all		58.83	61.53	12.01	23.21	110.07	89.45	78.46	48.21	69.93	60.6	82.32	29.23	57.94	81.46	55.66	31.06	53.14	14.94	112.85	103.04	119.06	48.33	9.52	37.4	92.25	88.26	32.53	114.58	64.63	89.37	43.67	75.76	58.51	53.3	59.89	40.2	11.02	19.96	17.48	54.21	70.9	70.83
ENSG00000129472	RAB2B	COPI	RAB	Expressed in all		Expressed in all		11.15	7.29	10.85	10.08	6.96	6.43	10.36	6.99	10.38	8.34	9.74	5.29	7.45	3.89	9.67	9.29	10.85	1.26	7.48	12.7	7.78	4.35	1.61	9.21	5.56	10.21	7.76	5.97	10.81	10.65	9.63	10.64	9.12	7.94	8.65	8.65	4.55	10.27	9.07	11.84	10.08	7.27
ENSG00000104388	RAB2A	COPI	RAB	Expressed in all		Expressed in all		43.93	28.91	27.55	57.48	45.11	34.39	43.49	68.67	34.57	45.23	50.57	44.97	44.9	26.26	40.31	26.23	29.4	10.29	39.67	50.18	44.67	24.66	21.26	33.77	37.28	40.72	26.19	38.57	26.64	77.86	27.55	52.29	35.79	24.33	28.94	22.75	9.34	29.19	31.39	25.66	25.42	20.94
ENSG00000157916	RER1	COPI	-	Expressed in all		Expressed in all		74.69	57.41	31.6	30.37	87.76	63.49	52.15	79.98	75.86	59.67	62.28	26.77	70.91	67.75	46.21	51.01	60.36	21.22	59.18	76.81	105.65	38.78	20.97	43.8	71.22	73.61	52.64	68.14	87.79	57.03	89.24	61.94	18.39	31.7	14.35	17.71	14.01	13.86	8.02	19.02	18.45	23.97
ENSG00000106089	STX1A	COPI	STX	Tissue enriched	brain	Group enriched	brain.cerebellum,brain.cerebrum,pituitary	5.99	1.92	7.34	83.66	1.68	3.31	2.64	1.13	2.23	0.76	7.09	0.52	0.43	0.17	1.91	0.94	1.91	1.8	2.3	1.56	1.84	0.93	0.16	1.12	3.12	2.28	1.06	7.33	2.14	1.57	0.54	3.07	1.56	1.82	2.95	2.86	2.25	57.39	33.52	2.5	3.65	3.05
ENSG00000104915	STX10	COPI	STX	Expressed in all		Expressed in all		21.33	28.21	38.49	16.24	24.07	30.87	21.63	31.91	25.37	20.33	28.93	17.02	13.32	7.78	31.63	35.01	24.75	5.83	16.09	15.98	16.09	22	7.92	32.64	28.86	18.05	31.38	28.67	7.31	21.78	24.27	31.46	19.18	26.61	17.35	22.45	63.94	29.64	13.8	25.79	29.13	28.44
ENSG00000170310	STX8	COPI	STX	Expressed in all		Expressed in all		55.01	35.2	45.98	34.17	47.37	30.75	64.15	49.43	78.14	46.89	62.73	58.88	69.23	33.89	38.17	62.91	59.35	20.29	44.38	64.82	70.25	43.59	20.59	50.14	37.33	77.17	37.87	32.33	121.97	89.23	69.29	76.1	7.31	6.99	7.11	7.14	3.93	4.47	5.95	6.88	8.16	5.47
ENSG00000168818	STX18	COPI	STX	Expressed in all		Expressed in all		21.8	12.1	5.4	11.59	14.21	9.01	37.65	8.11	34.17	8.16	16.32	7.31	19.44	6.92	10.16	10.41	10.4	4.15	13.76	11.24	17.03	4.98	4.76	6.44	13.03	13.46	8.55	12.37	31.48	12.47	11.71	15.58	7.89	11.72	6.65	7.9	3.51	7.5	6.9	8.85	17.78	8.95
ENSG00000111450	STX2	COPI	STX	Expressed in all		Expressed in all		9.52	9.77	4.05	6.54	4.87	3.37	12.31	5.63	15.22	9.33	10.28	4.87	6.7	3.09	12.9	8.8	9.68	1.6	9.47	5.83	6.34	1.19	1.5	3.15	4.5	15.73	7.91	3.46	19.57	8.46	6.16	9.48	12.98	7.31	12.6	10.17	2	9.01	7.13	8.88	13.21	6.12
ENSG00000166900	STX3	COPI	STX	Expressed in all		Expressed in all		16.5	15.96	18.38	4.89	33.3	32.43	15.23	11.8	10.93	7.14	27.55	5.57	36.03	5.51	28.48	5.69	10.23	3.75	26.23	13.43	36.39	5.43	1.85	7.67	24.45	14.78	9.26	29.31	16.96	15.81	7.46	17.09	5.79	7.84	4.34	6.42	23.77	9.98	3.23	7.66	8.63	11.86
ENSG00000117500	TMED5	COPI	TME	Expressed in all		Expressed in all		15.44	16.68	15.61	6.56	12.38	11.76	5.46	7.02	5.92	12.97	14.25	5.63	19.79	19.6	14.02	13.09	5.42	3.09	13.57	8.34	10.93	6.07	3.81	2.53	11.76	6.39	11.45	12.02	8.58	14.4	10.6	14.94	10.54	11.13	6.72	6.86	5.57	3.8	4.66	7.38	6.94	7.19
ENSG00000170348	TMED10	COPI	TME	Expressed in all		Expressed in all		63.28	54.23	10	48.67	65.78	50.14	92.11	49.24	108.06	51.31	70.69	44.89	47.08	46.82	60.17	53.91	85.87	26.93	58.04	81.96	71.85	63.78	18.3	41.46	48.62	69.78	42.85	58.39	43.98	142.51	57.16	66.08	52.82	57.91	56.19	46.09	18.42	21.36	33.84	61.43	80.54	44.99
ENSG00000086598	TMED2	COPI	TME	Expressed in all		Expressed in all		86.46	89.46	64.53	49.66	123.53	96.78	100.43	94.31	108.57	77.39	97.06	64.03	79.41	105.01	76.01	62.96	86.61	50.46	98.95	143.71	121.26	108.78	34.39	55.28	90.75	88.01	52.1	105.19	62.18	195.39	81.12	113.24	42.99	44.7	40.57	38.08	17.55	17.3	18.83	45.22	53.42	44.54
ENSG00000053501	USE1	COPI	-	Expressed in all		Expressed in all		17.06	13.59	12.38	18.74	11.02	11.5	11.5	12.88	18.68	15.09	18.51	16.42	12.93	7.24	14.51	20.66	20.59	5.1	15.19	12.91	8.92	14.98	9.81	12.35	9.66	12.44	19.68	14.53	9.78	16.83	14.97	19.08	8.28	10.77	6.39	7.77	4	9.03	10.17	7.82	9.17	6.96
ENSG00000136631	VPS45	COPI	-	Expressed in all		Expressed in all		20.88	12.67	3.82	19.49	13.68	11.04	18.27	14.37	16.09	13.74	14.43	20.82	16.59	4.57	13.26	12.29	12.85	2.16	12.69	19.12	16.52	6.87	4.77	13.29	10.94	22.2	12.52	10.38	10.02	16.38	14.2	18.5	6.32	11.63	8.59	7.94	2.07	18.53	8.12	8.21	8.4	6.6
ENSG00000105829	BET1	COPII	BET	Expressed in all		Expressed in all		24.48	14.31	2.43	7.98	12.48	16.42	17.22	9.72	18.17	12.43	12.95	7.04	17.78	10.48	11.48	19.37	19.38	4.8	29.18	19.54	13.61	12.36	2.49	9.39	18.11	12.36	12.17	13.89	13.76	20.38	16.62	19.77	3.78	6.34	2.81	3.3	0.76	2.62	2.61	5.2	4.31	3.01
ENSG00000177951	BET1L	COPII	BET	Expressed in all		Expressed in all		21.73	26.72	15.34	13.39	22.53	21.32	26.71	19.48	37.05	19.22	27.65	14.68	21.46	10.71	27.65	27.52	45.34	12.97	25.33	30.38	25.17	25.66	3.92	18.68	22.92	27.1	25.8	20.83	25.3	32.47	30.14	27.57	22.04	22.16	24.86	22.72	14.49	14.61	10.35	28.1	28.11	23.45
ENSG00000108587	GOSR1	COPII	GOS	Expressed in all		Expressed in all		14.31	16.2	6.85	14.13	18.04	13.59	20.91	16.55	26.32	14.16	16.63	10.69	20.01	13.16	14.86	15.98	19.16	5.55	15.46	17.66	20.99	10.29	4.21	10.58	15.2	19.35	12.07	15.12	24.58	24.09	22.16	18.48	4.54	4.63	4.78	5.54	1.37	6.7	3.81	5.59	5.07	4.7
ENSG00000108433	GOSR2	COPII	GOS	Expressed in all		Expressed in all		27.49	30.34	12.95	31.36	27.47	55.63	33.87	29.04	34.55	26.24	29.43	29.48	46.07	17.2	24.77	35.57	33.35	10.51	36.56	29.88	34.72	24.77	11.7	20.41	49.14	41.74	35.99	26.77	59.75	41.07	41.13	36.17	5.94	5.75	5.25	4.71	2.06	3.47	3.62	6.25	5.99	5.55
ENSG00000169223	LMAN2	COPII	LMA	Expressed in all		Expressed in all		37.44	49.2	39.44	17.63	58.19	62.55	36.43	65.54	60.89	33.99	56.66	24.97	31.32	36.53	50.83	51.57	37.46	30.81	75.67	45.75	30.75	55.43	8.47	32.33	56.42	29.21	57.21	59.79	62.98	99.88	33.72	58.03	36.08	59.76	38.77	45.86	66.18	15.88	17.91	49.46	63.36	63.35
ENSG00000074695	LMAN1	COPII	LMA	Expressed in all		Expressed in all		33.83	32.76	10.01	12.38	26.03	31.69	39.63	22.61	44.7	23.37	27.75	19.75	42.41	58.07	26.41	21.41	32.06	9.6	37.75	46.63	29.28	28.68	7.75	12.93	34.9	27.99	18.91	34.25	19.95	71.46	25.76	33.93	18.68	22.25	15.24	16.15	2.8	13.85	7.6	23.3	25.93	13.39
ENSG00000140506	LMAN1L	COPII	LMA	Enhanced	prostate	Enhanced	prostate,spleen	0.11	0	0.02	0.09	0.02	0.19	0	0.06	0	0.05	0.02	5.91	0	0	0.06	0.02	0	0	0.03	24.3	0.02	5.79	0	0.01	0.26	0	4.67	0.01	0.47	0	0	0	0.02	2.27	0.02	0.11	0.06	25.15	0.11	0.1	0.08	0.11
ENSG00000125814	NAPB	COPII	NAP	Tissue enriched	brain	Group enriched	brain.cerebellum,brain.cerebrum	21.39	4.8	5.52	156.18	3.9	3.69	6.13	3.87	6.27	2.95	4.68	2.59	4.31	1.67	4.42	4.98	7.4	0.98	5.85	4.53	5.69	2.56	1.21	5.01	6.44	5.05	5.22	4.17	8.06	6.68	3.68	4.57	4.2	9.36	4.31	5.47	1.7	85.92	67.75	6.19	6.72	3.86
ENSG00000105402	NAPA	COPII	NAP	Expressed in all		Expressed in all		83.56	45.7	50.58	67.77	44.09	40.98	45.96	90.13	50.26	43.01	57.83	52.44	38.55	31.56	56.02	43.05	35.94	18.58	43.31	74.89	34.18	51.72	26.68	65.02	42.43	52.17	45.7	43.9	55.56	69.48	35.26	62.7	35.3	67.88	32.63	40.35	41.66	79.28	39.33	41.18	41.19	36.88
ENSG00000134265	NAPG	COPII	NAP	Expressed in all		Expressed in all		12.01	10.4	5.42	26.99	10.35	7.79	10.78	10.16	11.6	8.49	13.29	10.76	12.97	5.26	9.21	8.74	6.28	2.77	10.77	14.24	11.91	5.97	2.81	8.73	9.27	10.22	7.42	10.45	8.6	14.01	9.41	12.69	8.66	10.96	9.63	10.47	2.77	19.13	18.08	9.04	7.86	8.75
ENSG00000073969	NSF	COPII	NSF	Tissue enriched	brain	Expressed in all		14.46	13.96	4.66	117.52	18.43	9.23	9.76	14.36	10.31	9.74	12.38	5.11	11.41	5.13	9.29	12.71	5.91	4.59	10.5	14.2	20.95	8.98	4.62	8.91	11.1	12.66	9.56	12.67	17.37	13.93	16.13	14.49	8	12.21	6.38	8.68	5.13	50.22	58.72	8.3	8.64	12.11
ENSG00000138069	RAB1A	COPII	RAB	Expressed in all		Expressed in all		104.51	83.45	111.77	87.26	113.54	100.56	87.78	79.76	83.19	101.49	99.83	61.58	148.03	67.93	81.1	59.66	67.91	21.99	113.72	102.71	106.17	62.93	17.32	54.57	99.13	100	53.52	99.56	84.46	119.68	76.68	98.71	84.28	109.05	81.4	72.5	38.53	67.63	58.96	73.81	85.93	81.03
ENSG00000079332	SAR1A	COPII	SAR	Expressed in all		Expressed in all		42.11	34.26	51.18	33.82	29.84	19.49	38.14	29.03	33.07	59	34.74	23.92	34.87	28.94	43.04	29.78	33.06	7.23	59.64	39.41	29.08	19.16	13.54	23.34	21.73	42.78	29.88	27.39	23.78	36.51	32.31	36.56	40.84	31.4	24.53	21.86	12.99	21.54	17.32	28	27.81	19.52
ENSG00000152700	SAR1B	COPII	SAR	Expressed in all		Expressed in all		44.12	21.59	11.12	23.82	30.93	53.78	13.75	26.39	17.9	22.75	25.3	26.42	41.51	62.27	14.9	19.5	9.58	7.4	17.01	35.96	30.35	16.81	31.77	8.6	53.56	22.19	14.46	32.35	57.24	26.61	27.78	30.36	7.58	12.83	6.91	7.64	2.32	7.31	8.08	8.19	6.63	8.29
ENSG00000075826	SEC31B	COPII	SEC	Mixed		Expressed in all		0.77	1.44	1.5	1.47	0.49	0.72	1.03	0.49	1.08	0.84	1.07	1.16	0.5	0.43	0.96	2.01	1.43	0.08	0.63	0.88	0.91	0.42	1.72	0.66	0.99	0.83	1.94	0.45	1.76	0.71	1.27	0.57	8.43	7.2	6.28	8.49	5.08	38.13	9.41	13.01	9.28	11.75
ENSG00000138802	SEC24B	COPII	SEC	Expressed in all		Expressed in all		12.08	12	13.35	9.69	11.57	10.97	16	14.43	15.94	11.41	13.63	8.52	12.3	17.53	11.36	11.96	18.33	4.12	15.15	12.52	13.51	6.29	5.35	11	10.06	15.5	11.98	10.04	11.86	16.83	14.37	14.1	14.89	10.69	12.51	14.12	4.98	10.96	5.98	17.58	13.72	9.49
ENSG00000176986	SEC24C	COPII	SEC	Expressed in all		Expressed in all		28.15	27.87	8.34	17.96	21.8	20.9	27.16	40.07	31.83	17.92	24.49	15	19.26	11.82	24.49	28.91	23.76	6.02	30.37	30.2	24.75	15.9	7.48	22.81	20.49	28.48	23.45	20.7	28.59	35.15	38.33	28.43	24.72	37.42	27.62	28.25	16.05	35.58	15.15	31.21	33.64	30.2
ENSG00000101310	SEC23B	COPII	SEC	Expressed in all		Expressed in all		29.48	25.79	14.97	23.23	24.64	16.2	13.6	19.93	26.56	12.28	20.18	3.92	24.51	11.19	21.13	23.38	12.16	10.4	17.48	28.46	24.62	29.69	0.89	11.96	16.19	13.28	18.8	26.35	32.23	50.29	28.59	20.36	8.31	27.48	7.12	8.45	9.33	10.09	10.4	12.87	11.22	13.11
ENSG00000148396	SEC16A	COPII	SEC	Expressed in all		Expressed in all		9.36	13.78	14.37	8.34	12.63	10.37	10.42	9.33	12.36	9.73	11.55	5.12	6.25	5.58	13.44	13.7	10.62	6.53	10	14.06	8.25	11.49	4.26	13.1	10.48	8.68	15.1	21.31	13.79	12.5	10	13.47	10.5	10.82	10.3	10.67	6.32	15.11	6	13.34	12.16	11.44
ENSG00000113615	SEC24A	COPII	SEC	Expressed in all		Expressed in all		11.49	12.51	8.92	4.8	9.96	16.94	8.27	8.3	5.65	7.11	10.28	2.61	6.6	13	6.09	9.15	5.5	3.55	11.58	8.17	10.42	8.02	0.91	3.5	17.37	9.16	7.37	10.47	6.06	9.94	11.93	12.91	5.54	7.75	5.52	4.42	3.08	3.58	1.84	5.54	5.45	5.14
ENSG00000138674	SEC31A	COPII	SEC	Expressed in all		Expressed in all		63.97	50.81	32.05	30.97	61.88	75.24	63.37	56.96	75.45	54.46	92.21	48.04	81.08	54.73	55.93	44	68.77	35.67	59.23	86.83	77.74	56.08	15.26	52.24	71.25	62.86	43.49	60.65	55.22	100.27	58.18	35.76	28.93	28.78	36.83	24.76	6.21	17.34	11.07	29.74	40.93	19.81
ENSG00000100934	SEC23A	COPII	SEC	Expressed in all		Expressed in all		27.57	30.1	5.78	18.83	30.77	42.34	39.19	28.4	22.92	33.31	29.93	23.8	15.93	29.87	14.23	16.91	28.9	2.19	19.65	26.93	28.16	3.87	14.86	8.06	40.21	85.86	14.64	11.92	22.75	15.11	18.26	39.36	14.92	14.47	22.71	15.86	2.42	10.03	7.37	11.27	17.14	12.68
ENSG00000150961	SEC24D	COPII	SEC	Expressed in all		Expressed in all		11.59	25.67	9.28	6.04	19.97	29.69	25.87	10.35	16.02	13.49	30.92	6.52	5.87	19.31	14.46	15.94	12.17	4.57	27.84	20.15	27.45	8.63	0.65	5.67	32.88	34.74	14.08	22.91	19.69	34.21	18.58	26.19	8.39	6.17	15.27	8.39	4.26	2.78	1.37	10.47	14.76	6.93
ENSG00000157020	SEC13	COPII	SEC	Expressed in all		Expressed in all		39.85	48.93	27.98	26.92	51.44	78.06	41.43	48.26	56.31	36.83	44.33	33.86	38.2	22.6	38.63	42.61	37.03	16.92	59.77	44.45	51.59	43.47	25.81	28.69	66.58	60.33	31.78	46.65	32.58	49.04	51.71	58.25	27.82	35.27	28.95	23.55	15.34	17.94	17.6	28.74	37.35	35.83
ENSG00000120341	SEC16B	COPII	SEC	Enhanced	smallintestine,duodenum	Enhanced	liver	1.31	0.53	0.09	1.25	1.29	12.24	1.46	0.88	1.76	1.34	1.91	0.65	1.16	6.12	1.17	0.47	1.55	0.88	0.53	0.64	1.17	0.96	1.38	0.9	12.43	1.18	2.63	2.89	0.72	0.95	0.39	1.18	0.07	0.11	0.05	0.03	0	0.01	0.05	0.13	0.09	0.14
ENSG00000136874	STX17	COPII	STX	Expressed in all		Expressed in all		8.48	9.04	4.14	7.11	8.77	8.73	11.56	12.59	9.78	6.94	10.48	5.11	8.23	8.46	8.97	8.61	9.74	3.2	9.1	11.7	9.22	6.94	4.01	10.76	9.6	10.57	9.12	9.2	8.5	13.99	10.03	10.49	3.92	4.33	3.87	5.16	1	3.04	3.02	6.13	5.03	3.67
ENSG00000162236	STX5	COPII	STX	Expressed in all		Expressed in all		19.76	19.51	21.49	15.21	17.6	17.26	22.77	19.49	30.84	15.87	24.44	10.48	14.98	13.05	22.43	21.47	29.48	7.18	24.33	26.24	18.75	25.45	3.35	19.75	18.35	20.95	21.26	19.62	19.66	36.23	26.7	24.48	20.13	17.72	16.55	16.05	27.05	20.14	12.01	24.98	28.02	15.8
ENSG00000148248	SURF4	COPII	-	Expressed in all		Expressed in all		60.51	66.48	64.16	31.32	69.65	113.93	61.07	51.06	63.96	80.59	73.69	33.88	48.99	55.29	58.64	47.83	44.92	28.99	97.72	69.4	61.71	63.15	10.98	36.72	111.93	71.59	40.7	63.98	49.26	78.81	51.16	68.87	65.78	82.04	47.4	43.84	30.07	21.8	21.77	56.22	66.96	59.09
ENSG00000134970	TMED7	COPII	TME	Expressed in all		Not detected		38.24	30.15	17.5	29.84	39.65	31.1	42.07	28.13	42.58	26.83	34.58	24.44	42.74	31.62	29.42	21.38	27.4	7.07	34.22	47.4	37.9	21.47	5.42	14.31	32.99	40.43	21.07	32.76	21.07	79.92	21.52	34.69	0	0	0	0	0	0	0	0	0	0
ENSG00000167632	TRAPPC9	COPII	TRA	Expressed in all		Expressed in all		7.25	6.34	6.28	10.46	6.55	6.43	6.18	7.59	13.71	5.13	6.12	5.77	5.31	2.01	6.61	7.25	6.74	2.7	7.48	5.94	5.14	4.46	8.96	4.24	6.85	6.4	7.13	6.58	6.09	10.87	5.97	6.56	0.77	1.21	0.93	1.17	0.71	1.36	1.04	0.98	1.08	1.03
ENSG00000182400	TRAPPC6B	COPII	TRA	Expressed in all		Expressed in all		13.83	10.32	2.53	23.58	7.38	7.17	11.82	10.87	6.67	9.29	9.61	7.28	10.61	8.66	8.8	10.79	8.14	1.89	8.55	11.41	8.99	4.13	3.79	8.52	6.69	10.25	9.76	6.51	13.13	14.75	10.4	12.52	10.16	12.11	10.06	11.12	3.41	29.42	17.73	12.34	10.74	8.14
ENSG00000007255	TRAPPC6A	COPII	TRA	Expressed in all		Expressed in all		10.93	9.98	25.64	8.44	18.62	13.34	9.26	12.79	29.2	11.18	15.26	8.29	19.8	8.85	13.97	25.15	10.19	6.33	11.97	19.78	8.57	14.93	6.53	21.98	13.47	5.52	26.91	20.99	10.94	28.38	12.85	13.24	13.07	20.17	6.9	16.74	11.55	6.56	12.07	20.92	12.91	23.69
ENSG00000196655	TRAPPC4	COPII	TRA	Expressed in all		Expressed in all		24.33	14.44	12.52	15.66	16.82	16.72	11.47	19.29	24.26	16.13	21.77	15.44	20.66	6.04	18.75	21.75	14.43	6.13	14.64	24.2	16.39	8.99	6.46	15.59	19.36	13.19	11.59	15.62	23.5	26.96	20.32	23.35	18.08	31.26	18.44	18.37	10.13	20.66	16.24	19.1	20.61	21.45
ENSG00000170043	TRAPPC1	COPII	TRA	Expressed in all		Expressed in all		65.45	88.76	52.29	55.72	68.8	62.55	53.58	106.44	81.96	52.08	84.73	62.65	63.12	28.46	83.94	112.23	56.41	13.8	100.48	63.21	74.2	39.53	25.51	64.76	59.21	83.86	79.83	61.49	42.24	67.48	121.23	98.7	77.89	130.98	88.65	103.52	229.66	59.78	96.07	84.65	89.09	106.42
ENSG00000054116	TRAPPC3	COPII	TRA	Expressed in all		Expressed in all		40.97	26.89	14.29	21.69	32.8	23.66	30.93	37.32	39.06	30.06	32.53	21.8	41.07	18.86	29.56	31.39	21.01	9.91	29.25	41.24	35.63	19.93	8.42	26.34	26.56	42.14	27.1	23.73	41.05	51.34	45.25	37.27	14.17	27.53	14.99	15.11	10.05	15.24	11.46	17.17	13.95	14.8
ENSG00000181029	TRAPPC5	COPII	TRA	Expressed in all		Tissue enriched	testis	25.69	15.56	31.94	18.82	19.93	26.66	11.65	14.4	13.59	17.84	14.11	15.75	11.72	7.02	9.13	17.38	15.33	7.93	18.98	19.01	4.59	21.02	24.97	15.45	18.89	7.16	29.06	24.06	37.33	11.99	8.28	9.75	0.57	1.22	0.6	1.25	2.62	0.65	1.01	0.62	1.32	0.94
ENSG00000196459	TRAPPC2	COPII	TRA	Expressed in all		Expressed in all		3.62	5.41	3.3	6.53	4.7	4.09	8.21	4.05	6.06	2.86	4.49	2.16	4.95	2.4	5.57	9.84	6.75	1.25	3.99	5.5	4.9	3.02	0.95	5.05	3.68	7.05	7.03	5.28	2.03	5.65	9.22	5.03	3.61	3.55	4.27	5.32	3.14	12.63	6.74	6.52	6.17	5.2
ENSG00000138768	USO1	COPII	-	Expressed in all		Expressed in all		35.44	31.61	6.83	17.64	29.13	28.89	32.05	42.36	32.29	26.08	32.55	31.32	29.97	28.75	25.79	28.65	49.01	12.92	32.66	35.31	31.66	26.26	52.7	26.07	27.63	31.2	20.29	30.07	46.08	51.55	34.24	37.21	23.08	26.38	29.48	23.4	5.16	16.73	13.82	22.8	26.31	19.47
ENSG00000106636	YKT6	COPII	-	Expressed in all		Expressed in all		20.79	26.81	25.87	31.12	30.33	20.2	19.8	28.27	20.32	24.75	19.36	15.12	20.66	4.67	22.48	22.55	13.68	9.55	23.12	24.07	28.49	16.96	10.35	20.49	22.04	29.09	21.09	22.87	21.34	25.2	30.1	23.36	22.8	25.06	24.08	18.58	15.36	23.06	25.96	19.66	19.04	27.41
ENSG00000175548	ALG10B	Dolichol pathway	ALG	Mixed		Mixed		2.86	2.45	1.51	1.81	1.29	1.37	2.9	1.64	3.42	1.51	2.35	1.34	1.93	0.94	1.98	2.71	3.31	0.71	3.61	2.15	1.55	1	0.26	1.84	1.57	1.65	2.62	2.14	2.18	3.64	2.13	1.63	0.81	0.87	0.57	0.95	0.13	0.28	0.13	1.18	0.86	0.51
ENSG00000172339	ALG14	Dolichol pathway	ALG	Mixed		Expressed in all		1.5	0.55	0.14	0.71	1.3	1.24	0.75	0.53	0.86	0.83	1.02	0.43	1.09	0.73	0.57	0.55	0.65	0.37	0.52	0.95	1.43	0.8	0.13	0.43	0.89	0.7	0.5	0.62	0.96	1.49	0.63	0.84	6.28	15.66	3.73	4.31	0.85	3.07	5.23	5.34	4.24	7.99
ENSG00000182858	ALG12	Dolichol pathway	ALG	Expressed in all		Expressed in all		4.21	5.98	2.8	2.36	5.8	6.16	4.04	4.69	5.72	3.61	6.44	3.55	4.32	2.02	6.41	4.23	3.5	1.48	4.95	6.44	3.35	5.3	1.44	4.6	5.01	3.53	4.35	5.62	2.75	10.23	3.61	7.61	9.52	12.93	10.05	12.52	7.03	5.52	4.05	12.12	13.85	15.67
ENSG00000088035	ALG6	Dolichol pathway	ALG	Expressed in all		Expressed in all		6.15	7.51	3.22	2.85	7.15	6.4	5.97	5.46	6.87	4.51	5.89	1.71	5.02	3.69	4.26	9.07	4.52	0.98	7.41	5.83	8.05	3.64	1.1	6.12	6.45	4.18	5.07	5.45	5.34	5.61	9.29	7.12	2.3	2.72	1.24	2	1.95	2.91	1.53	3.12	2.62	2.6
ENSG00000101901	ALG13	Dolichol pathway	ALG	Expressed in all		Expressed in all		11.27	15.23	6.39	9.19	11.06	10.58	12.68	7.62	9.66	9.16	11.55	5.48	14.33	10.56	8.79	15.57	9.05	1.46	8.8	16.49	14.87	6.95	2.04	11.06	9.37	13.76	10.47	9.61	14.39	11.74	14.23	10.86	6.41	5.02	5.76	6.92	1.52	5.43	4.2	9.41	8.29	6.64
ENSG00000253710	ALG11	Dolichol pathway	ALG	Expressed in all		Mixed		6.1	5.57	3.92	5.95	7.42	5.36	8.26	4.89	7.87	5.3	7.08	4.08	7.53	3.93	4.92	5.27	6.6	1.38	7.94	6.98	7.65	3.78	0.98	2.89	6.05	7.29	5.11	6.73	5.81	11.53	5.7	6.94	0.41	0.45	0.32	0.53	0.08	0.3	0.18	0.45	0.45	0.52
ENSG00000086848	ALG9	Dolichol pathway	ALG	Expressed in all		Mixed		9.4	9.59	5.03	8.81	9.02	10.55	11.8	9.4	10.26	9.05	9.46	5.56	8.19	5.57	9	7.29	12.12	3.61	9.69	10.36	9.9	9.34	2.32	11.28	8.67	10.96	6	8.76	16.21	13.31	8.95	11.5	3.59	1.18	2.34	2.35	0.27	3.73	2.21	2.97	3.05	1.49
ENSG00000120697	ALG5	Dolichol pathway	ALG	Expressed in all		Expressed in all		27.94	20.05	16.32	11.3	32.39	23.23	22.28	13.58	26.29	18.69	23.79	7.56	31.12	22.4	20.57	20.59	16.96	19.03	21.21	29	39.34	27.17	3.49	9.59	23.62	20.91	15.2	27.94	16.75	52.52	25.19	28.69	10.92	13.13	7.37	9.19	3.01	5.28	5.97	12.39	11.65	12.04
ENSG00000033011	ALG1	Dolichol pathway	ALG	Expressed in all		Expressed in all		9.89	9.04	3.61	5.04	12.6	8.67	6.52	6.27	12.4	5.86	9.22	3.27	7.64	3.89	7.23	8.72	5.96	4.95	7.35	8.26	12.63	6.56	1.3	5.26	6.57	9.35	6.53	11.31	12.38	11.21	9.36	10.99	3.01	6.88	2.26	3.52	1.65	2.59	2.15	3.24	3.71	5.29
ENSG00000119523	ALG2	Dolichol pathway	ALG	Expressed in all		Expressed in all		26.81	16.03	10.48	7.21	18.01	14.74	18.63	10.81	26.95	11.89	22.59	5.93	23.44	15.14	17.16	15.24	21.32	7.89	19.64	26.38	20.79	15.59	2.03	10.51	14.14	18.24	12.22	15.38	17.51	35.46	20.04	22.36	7.96	20.44	6.19	8.63	2.62	8.8	5.62	9.83	11.06	10.66
ENSG00000159063	ALG8	Dolichol pathway	ALG	Expressed in all		Expressed in all		23.92	14.91	6.99	10.73	16.51	10.67	17.49	9.87	24.7	15.9	14.31	6.89	18.07	18.19	11.39	15.62	17.66	3.74	16.15	18.99	21.04	12.88	1.86	11.92	11.17	16.57	10.83	11.55	47.87	23.05	19.34	17.55	7.17	11.07	4.36	5.47	2.23	5.14	5.45	7.8	6.74	5.53
ENSG00000251287	ALG1L2	Dolichol pathway	ALG	Enhanced	spleen	Not detected		0	0	0.09	0	0.04	0	0.02	0	0.15	0	0.06	0	0.01	0.01	0.03	0.06	0	0	0	0	0	0.02	0	0	0	0	0.66	0	0	0	0.02	0	0.09	0.12	0.09	0.2	0.08	0.09	0.18	0.26	0.35	0.2
ENSG00000189366	ALG1L	Dolichol pathway	ALG	Enhanced	urinarybladder	Enhanced	urinary bladder	0.31	0.56	0.13	1.35	0.75	0	0.86	0.68	1.81	0.23	0.58	0.16	0.69	0.49	0.82	0.15	1.06	0.06	1.25	0.56	0.69	0.75	1.71	3.74	0.22	0.31	0.04	0.71	0.56	0.34	2.09	11.8	0.39	1.21	0.51	9.5	0.12	0.57	1.32	1.02	1.46	1.08
ENSG00000175283	DOLK	Dolichol pathway	DOL	Expressed in all		Expressed in all		7.52	5.42	0.85	6.42	6.44	5.24	6.17	6.03	9.46	7.14	7.85	5.59	6.75	3.58	8.94	5.77	5.68	3.15	8.4	9.44	5.64	5.9	1.53	7.11	4.14	7.98	5.48	5.76	11.96	7.86	5.57	8.82	7.28	13.25	4.9	5.99	1.23	3.44	3.86	5.88	6.79	6.15
ENSG00000172269	DPAGT1	Dolichol pathway	-	Expressed in all		Expressed in all		7.32	8.19	3.8	4.1	10.31	9.55	6.31	7.99	14.02	5.96	11.62	3.31	6	4.63	6.28	7.24	5.61	5.37	9.65	8.65	12.11	10.17	0.79	5.17	8.17	11.55	5.33	7.45	3.68	12.27	8.4	13.04	15.8	30.04	12.24	19.3	6.47	12.14	9.9	20.15	19.44	25.25
ENSG00000163933	RFT1	Dolichol pathway	-	Expressed in all		Expressed in all		10.18	13.08	3.89	6.3	9.83	8.25	8.62	9.1	12.68	8.75	10.07	4.58	6.44	5.25	7.22	13.7	10.22	5.08	12.16	8.78	11.02	8.24	0.85	6.47	8.35	9.28	8.54	7.84	14.11	13.76	13.05	11.43	3.23	4.74	2.58	3.22	2.2	3.12	2.26	3.96	3.75	3.09
ENSG00000030110	BAK1	ER calcium homeostasis	BAK	Expressed in all		Expressed in all		9.59	12.48	9.79	3.3	17.32	23.38	4.16	9.88	4.51	4.83	6.88	4.79	4.64	1.81	6.15	11.98	2.91	1.48	6.35	3.9	14.73	2.97	3.59	6.63	18.48	7.48	10.67	12.52	3.56	2.88	14.32	12.11	5.01	17.15	5.2	7.2	12.49	4.94	3.59	5.18	5.49	28.48
ENSG00000087088	BAX	ER calcium homeostasis	BAX	Expressed in all		Expressed in all		26.18	59.26	41.9	20.92	65.14	60.22	29.38	35.84	44.42	23.96	48.42	13.75	20.28	14.87	47.81	62.41	17.5	6.7	52.01	32.08	65.82	9.93	3.42	21.54	55.59	40.05	58.2	42.02	14.91	24.59	51.5	46.69	15	22.61	14.93	19.01	33.35	8.66	8.82	17.41	19.55	34.31
ENSG00000014216	CAPN1	ER calcium homeostasis	CAP	Expressed in all		Expressed in all		22.02	39.68	32.68	21.61	55.34	53.74	29.61	173.11	88.65	26.4	48.97	24.73	20.72	9.6	51.74	42.77	27.12	13.69	55.88	40.71	42.9	41.86	16.96	85.46	58.29	34.72	36.21	48.43	5.59	61.69	65.68	84.94	28.95	33.97	31.17	74.09	42.66	30.51	17.72	46.47	49.64	69.15
ENSG00000162909	CAPN2	ER calcium homeostasis	CAP	Expressed in all		Expressed in all		67.85	55.22	19.78	32.74	114.3	32.04	50.79	106.81	122.41	80.34	116.1	36.93	80.68	12.86	162.59	27.88	66.37	11.18	49.42	40.96	109.39	46.21	16.01	12.82	41.66	72.8	31.31	86.86	26.59	72.4	44.73	66.58	50.38	48.69	41.91	34.15	11.82	22.46	15.12	45.84	41.48	42.8
ENSG00000214160	ALG3	ER glycosylation	ALG	Expressed in all		Expressed in all		13.86	12.96	8.49	5.1	15.58	12.86	7.77	13.39	13.96	10	11.35	6.71	7.69	9.71	10.42	11.12	7.53	6.7	19.25	11.54	15.41	13.02	4.47	16.4	12.16	13.96	9.51	10.65	15.99	13.16	11.77	16.89	13.08	22.91	11.93	15.14	7.13	4.75	4.94	13.45	13.64	18.35
ENSG00000175711	B3GNTL1	ER glycosylation	GNTL	Mixed		Expressed in all		1.18	3.47	4.25	1.3	1.12	0.68	2.45	1.23	3.6	1.09	1.33	1.43	0.57	0.37	1.27	2.46	2.77	0.11	1.47	1.6	0.66	1.05	0.75	1.34	0.94	1.62	2.47	1.66	1.61	1.71	1.04	1.57	1.24	1.27	0.82	1.69	4.27	1.9	1.36	1.7	2.18	1.07
ENSG00000129562	DAD1	ER glycosylation	DAD	Expressed in all		Expressed in all		163.62	133.75	62.31	86.31	146.46	118.02	159.75	143.19	214.83	115.18	170.33	101.97	202	95.63	134.32	127.43	133.74	41	109.77	164.86	160.43	127.88	36.3	85.11	123.81	157.88	100.74	130.18	139.7	220.09	141.83	163.45	97.74	144.31	100.14	76.04	77.47	38.53	71.9	105.32	124.53	89.49
ENSG00000244038	DDOST	ER glycosylation	DDO	Expressed in all		Expressed in all		82.61	99.38	100.99	36.79	119.54	93.09	95.44	79.08	147.65	66.77	99.41	65.59	65.41	34.32	85.82	90.39	120.25	47.76	166.74	88.19	141.78	75.41	14.36	59.2	84.72	106.02	98.4	100.46	88.74	182.5	103.55	118.05	49.92	86.32	52.61	57.22	34.47	22.86	22.47	60.46	73.62	77.84
ENSG00000167130	DOLPP1	ER glycosylation	DOL	Expressed in all		Expressed in all		6.72	5.61	4.03	6.92	11.45	17.82	4.05	7.67	5.7	3.8	5.63	1.88	4.04	5.37	4.26	5.27	4.3	1.58	7.22	7.83	9.91	4.5	1.26	5.8	16.54	4.53	4.66	7.72	6.08	5.32	5.44	6.67	4.07	11.02	3.21	5.53	2.31	8.52	6.35	5.41	4.99	17.16
ENSG00000136908	DPM2	ER glycosylation	DPM	Mixed		Expressed in all		4.74	4.71	3.94	6.08	6.56	6.7	5.54	6.74	16.17	4.99	6.27	2.56	5.4	3.62	5.84	6.49	4.24	4.13	5.22	7.41	5.44	8.38	0.49	5.88	5.36	7.15	3.8	17.24	5.58	10.45	6.61	5.63	9.44	15.41	8.6	9.8	13.77	10.08	12.49	13.86	14.11	11.98
ENSG00000000419	DPM1	ER glycosylation	DPM	Expressed in all		Expressed in all		44.69	32.59	28.64	18.31	32.09	26.79	34.93	36.66	32.71	28.54	34.11	32.6	35.25	23.67	25.24	45.47	30.79	10.61	35.39	33.11	34.74	17.31	13.93	22.88	30.16	30.72	27.52	24.9	38.69	44.72	43.08	40.64	21.98	29.48	20.37	20.6	7.97	17.26	14.42	25.02	23.54	20.78
ENSG00000179085	DPM3	ER glycosylation	DPM	Expressed in all		Expressed in all		50.08	17.53	28.28	17.07	40.45	45.81	27.43	24.84	52.38	32.47	42.66	30.26	25.01	15.78	37.21	34.61	25.77	28.58	19.8	42.08	13.8	45.03	16.75	15.84	35.47	16.18	41.43	40.19	21.52	47.2	10.47	32.6	18.16	42.22	17	23.01	9.45	13.59	15.6	23.49	30.23	32.03
ENSG00000130714	POMT1	ER glycosylation	POM	Expressed in all		Expressed in all		7.38	6.42	4.48	10.64	7.43	6.53	8.44	6.24	11.39	5.98	11.03	7.12	8.6	4.11	8.67	9.19	10.16	3.23	9.18	10.78	6.5	8.5	7.69	8.64	7.19	7.16	8.31	5.66	30.8	8.79	5.55	6.53	4.21	5.79	4.52	4.51	1.68	19.78	6.26	6.88	6.19	5.63
ENSG00000009830	POMT2	ER glycosylation	POM	Expressed in all		Expressed in all		3.8	4.55	1.81	4.52	2.83	2.06	3.1	2.92	5.37	3.58	3.75	2.48	2.84	1.22	3.24	1.77	3.45	1.27	6.11	2.64	2.89	2.96	2.12	1.93	2.13	4.32	2.63	2.44	15.89	6.56	1.7	3.24	4.73	8.6	4.07	5.46	0.86	9.05	5.31	7.06	6.95	5.34
ENSG00000118705	RPN2	ER glycosylation	RPN	Expressed in all		Expressed in all		92.75	107.67	87	45.35	109.77	88.27	92.02	73.27	112.07	74.49	104.48	46.02	94.72	68.79	90.78	83.31	71.33	21.91	187.87	136.77	131.57	68.76	17.53	60	80.66	115.41	78.57	94.48	137.23	184.28	105.85	128.47	65.71	114.35	70.78	71.98	34.43	29.97	26.28	78.12	89.31	79.04
ENSG00000163902	RPN1	ER glycosylation	RPN	Expressed in all		Expressed in all		73.52	83.42	49.73	42.91	101.42	71.85	85.56	60.8	128.92	67.2	88.75	42.38	86.01	83.34	88.02	64.31	67.37	20.7	116.27	97.29	112.33	57.81	14.59	45.53	72.23	93.57	69.51	83.31	93.26	163.07	85.14	89.68	42.47	44.61	30.45	30.67	46.8	20.83	22.23	42.1	49.47	45.16
ENSG00000134910	STT3A	ER glycosylation	STT	Expressed in all		Expressed in all		35.31	43.18	17.18	17.34	45.85	33.14	61.36	25.18	63.81	29.78	41.3	21.21	35.06	26.62	34.91	29.71	60.48	14.01	53.63	53.34	54.84	39.44	4.05	23.29	34.12	54.82	30.43	41.61	46.21	84.25	45.08	48.98	15.17	18.43	16.3	15.57	5.06	8.28	6.5	19.29	27.47	17.19
ENSG00000163527	STT3B	ER glycosylation	STT	Expressed in all		Expressed in all		51.16	46.85	30.86	23.04	47.55	36.13	48.81	36.48	46.1	30.61	58.5	25.54	35.78	26.71	40.39	49.99	85.92	7.69	46.37	50.82	50.62	23.01	15.9	31.66	38.09	47.96	34.1	37.64	95.31	73.52	48.37	53.53	23.82	31	28.96	25.65	13.86	15.71	14.17	26.59	32.62	26.38
ENSG00000104723	TUSC3	ER glycosylation	-	Mixed		Mixed		73.85	10.84	0.07	35.88	10.34	9.46	42.73	13.3	84.71	15.18	23.23	26.65	25.5	3.66	21.99	7.85	78.46	9.87	92.61	55.15	17.62	7.5	1.11	4.99	8.14	37.87	5.48	11.15	31.4	13.86	6.64	38.54	6.55	31.98	1.69	12.95	0.07	17.47	12.23	9.83	7.86	2.41
ENSG00000145495	2006-03-01	ERAD	387	Expressed in all		Expressed in all		23.03	19.91	31.68	36.23	20.53	26.17	22.7	17.77	27.39	16.17	26.02	17.21	25.3	12.79	18.64	22.55	32.26	8.74	18.47	19.78	17.97	12.65	8.95	18.98	23.02	17.14	17.99	21.55	31.78	29.47	21.08	19.63	16.65	13.01	14.98	16.66	7.6	23.41	15.58	23.49	18.37	16.58
ENSG00000159461	AMFR	ERAD	-	Expressed in all		Expressed in all		47.85	17.98	17.25	34.58	21.81	36.5	31.16	34.06	33.22	21.52	28.78	18.39	45.58	27.61	24.36	32.74	33.27	6.58	36.22	28.95	19.73	12.95	27.33	17.06	25.15	28.29	24.71	15.6	75.53	33.12	35.29	22.74	19.68	34.47	20.48	20.29	7.85	15.36	21.41	21.62	24.5	14.81
ENSG00000123594	ATXN3L	ERAD	ATX	Tissue enriched	testis	Tissue enriched	testis	0	0	0.03	0	0	0	0	0	0	0	0	0	0	0	0	0	0	0	0.08	0	0	0	0	0	0	0	0.07	0	3.23	0	0	0	0	0	0	0.01	0	0	0.01	0.01	0.01	0
ENSG00000066427	ATXN3	ERAD	ATX	Expressed in all		Expressed in all		6.71	7.65	5.99	5.59	7.29	4.03	9.79	11.26	7.46	8.62	9.97	3.78	6.14	4.83	7.29	9.79	6.64	1.48	7.54	8.27	7.58	3.4	0.64	12.08	5.36	9.76	6.95	5.92	13.35	7.03	10.38	13.24	3.65	1.81	2.7	2.84	1.12	2.21	1.83	4.3	3.02	2.18
ENSG00000107262	BAG1	ERAD	BAG	Expressed in all		Expressed in all		38.25	26.01	33.02	36.27	60.85	35.26	26.73	44.33	40.58	38.68	31.43	54.86	71.17	21.92	44.87	24.6	21.8	10.95	31.52	45.55	50.72	29.76	64.37	41.49	34.4	30.01	31.56	55.89	39.67	48.04	37.63	69.73	11.29	9.22	10.13	22.24	17.93	10.61	11.75	11.58	10.83	16.47
ENSG00000112208	BAG2	ERAD	BAG	Enhanced	smoothmuscle	Mixed		3.3	6.23	0.79	1.97	5.28	1.65	23.64	6.03	4.32	2.89	7.31	4.89	2.49	1.68	3.89	2.39	7.22	0.38	6.67	11.93	4.81	0.26	2.17	0.28	2.25	28.76	0.82	1.69	6.38	4.2	2.12	13.14	1.76	3.24	7.09	15.71	0.19	0.83	0.75	1.09	8.32	5.52
ENSG00000185825	BCAP31	ERAD	BCA	Expressed in all		Expressed in all		141.13	77.36	69.69	89.62	114.11	87.34	98.67	133.11	129.41	185.32	104.54	52.3	114.38	57.77	110.22	80.21	93.59	51.29	105.93	134.64	135.74	73.78	18.26	101.38	97.29	120.96	84.58	75.61	98.84	135.78	102.54	149.82	109.77	100	46.41	78.06	73.63	28.58	52.66	70.67	65.33	64.07
ENSG00000109846	CRYAB	ERAD	CRY	Enhanced	heart	Expressed in all		55.02	101.38	0.23	894.38	105.73	21.77	88.14	256.9	84.81	612.03	80.97	3347.68	452.16	4.9	49.22	13.72	42.45	7.53	86.79	187.68	65.29	113.55	1182.35	93.05	24.83	279.38	23.75	12.73	15.18	198.35	28.48	103.75	239.53	30.98	271.31	91.5	5.6	177.67	253.72	90.1	114.69	42.29
ENSG00000055130	CUL1	ERAD	CUL	Expressed in all		Expressed in all		23.8	27.77	16.25	23.88	19.44	17.95	26.26	25.57	25.47	19.91	23.75	19.77	16.62	17.63	23.87	34.83	26.54	5.44	27.43	24.48	21.23	11.83	18.25	19.3	20.06	27.72	24.99	17.74	99.17	26.29	30.26	30.45	24.17	19.58	23.94	27.55	5.88	23.56	18.02	23.84	24.98	18.17
ENSG00000099958	DERL3	ERAD	DER	Mixed		Enhanced	spleen	4.59	35.12	11.01	0.68	32.05	52.53	2.89	7.82	7.91	1.68	14.06	2.82	0.67	1.34	7.9	41.35	2.71	21.49	4.09	1.94	21.53	35.71	0.27	0.67	26.87	1.35	23.25	72.08	12.63	12.96	45.44	57.12	0.9	3.35	1.5	3.64	4.36	1.62	0.93	8.61	2.76	25.99
ENSG00000136986	DERL1	ERAD	DER	Expressed in all		Expressed in all		42.84	52.17	38.87	27.55	41.17	34.84	27.03	30.55	30.49	49.04	32.7	20.01	23.34	32.25	32.22	41.29	30.75	7.14	25.34	26.68	36.05	14.11	11.96	15.4	37.92	28.75	34.24	31.25	33.9	40.72	48.09	48.2	24.02	25.8	16.81	18.21	10.41	19.25	10.01	20.68	19.56	20.86
ENSG00000072849	DERL2	ERAD	DER	Expressed in all		Expressed in all		14.69	15.13	18.34	5.53	9.97	11.77	12.12	13.33	15.38	8.79	17.04	6.69	10.58	6.27	10.15	16.33	10.7	5.68	12.58	14.05	11.23	15.45	2.41	7.46	12.59	10.76	9.2	9.16	24.82	27.41	13.66	21.05	7.14	9.93	5.58	6.06	5.67	6.64	4.13	8.64	8.6	6.92
ENSG00000128590	DNAJB9	ERAD	DNAJ	Expressed in all		Expressed in all		46.16	18.2	18.98	17.08	15.04	16.04	20.49	9.82	17.87	13.71	19.56	21.35	41.9	35.41	15.84	16.05	20.63	10.47	32.35	25.35	14.6	17.42	5.19	4.54	14.88	16.65	12.43	18.45	30.87	68.37	23.12	24.09	15.58	25.48	18.13	10.78	6.81	10.98	16.39	18.16	26.78	11.68
ENSG00000077232	DNAJC10	ERAD	DNAJ	Expressed in all		Expressed in all		12.61	21.77	3.29	11.31	16.85	11.75	39.56	11.8	31.45	13.65	27.9	9.6	15.9	4.28	14.11	26.13	19.71	3.85	16.32	21.52	23.09	9.16	2.33	7.3	14.01	24.31	16.42	18.93	22.42	37.77	32.52	21.14	15.66	10.07	23.23	12.89	2.55	10.12	11.8	18.95	21.61	12.68
ENSG00000134109	EDEM1	ERAD	EDE	Expressed in all		Expressed in all		9.92	28.53	30.8	4.33	13.77	10.71	11.55	10.95	9.3	8.48	12.17	3.21	9.46	17.63	25.34	35.41	11.27	3.21	12.13	10.93	14.48	5.71	1.01	11.81	12.49	10.86	19.45	13.31	10.9	17.81	35.93	19.12	9.45	9.44	7.47	9.14	8	5.91	3.78	12.98	11.2	10.5
ENSG00000088298	EDEM2	ERAD	EDE	Expressed in all		Expressed in all		11.56	13.33	11.5	4.89	14.22	13.7	8.44	7.8	15.93	11.44	13.42	5.26	10.71	8.45	20.29	15.21	7.12	4.36	20.81	11.88	16.63	8.71	0.92	6.35	13.08	12.09	17.11	11.64	5.38	11.06	16.2	16.56	9.98	14.57	6.77	7.8	14.39	9.01	3.03	8.85	8.66	9.33
ENSG00000116406	EDEM3	ERAD	EDE	Expressed in all		Expressed in all		10.53	12.49	4.08	9.46	17.87	14.51	8.51	7.48	6.82	10.35	11.45	3.82	7.82	8.05	10.14	8.86	4.77	3.46	13.77	10.85	20.09	6.16	1.81	4.77	12.77	10.26	7.9	25.86	7.46	11.15	9.03	11.39	7.37	7.32	7.53	6.65	2.37	7.94	4.7	8.1	7.84	9.41
ENSG00000116661	FBXO2	ERAD	FBX	Enhanced	brain	Expressed in all		16.11	1.43	0.2	37.06	0.78	9.15	0.45	2.4	2.7	0.57	2.03	0.99	4.22	4.24	1.99	1.44	0.98	11.79	0.16	4.46	0.35	10.11	0.01	4.41	2.92	0.53	1.32	2.76	3.57	2.74	2.43	1.67	1.49	15.79	3.44	5.53	1.73	81.74	116.72	20.37	4.76	1.86
ENSG00000051108	HERPUD1	ERAD	HER	Expressed in all		Expressed in all		82.49	78.17	50.68	20.98	91.85	67.57	57.19	39.2	82.63	48.56	69.75	44.98	137.55	71.53	52.06	79.97	137.19	76.58	60.05	222.25	108.74	74.96	24.07	21.8	57.41	59.39	64.15	87.85	23.5	193.51	192.55	93.34	53.52	90.61	47.21	44.54	33.47	32.97	31.71	68.26	47.29	71.11
ENSG00000164070	HSPA4L	ERAD	HSP	Tissue enriched	testis	Tissue enriched	testis	9.51	0.96	1.03	7.31	2.98	1.6	0.98	11.54	7.16	0.82	3.67	3.46	10.05	3.21	1.43	0.31	1.7	0.85	3	2.99	2.9	2.19	0.31	5.51	0.99	2.47	0.65	1.49	109.79	3.65	3.98	2.8	0.85	7	2.94	1.69	0.11	6.4	5.03	2.73	1.16	1.07
ENSG00000204390	HSPA1L	ERAD	HSP	Tissue enriched	testis	Tissue enriched	testis	1.22	1.24	0.59	1.91	0.81	0.48	1.56	0.75	3.76	0.63	0.97	0.95	1.1	0.33	1.23	1.56	3.73	0.13	0.84	1.36	0.84	0.71	1.8	0.8	0.64	1.24	1.75	0.82	51.52	2.26	1.31	1.13	0.82	1.48	1.14	1.39	2.52	2.67	2.08	0.88	1.49	0.95
ENSG00000096384	HSP90AB1	ERAD	HSP	Expressed in all		Expressed in all		351.88	255.03	179.75	360.03	200.93	123.05	401.97	193.86	538.87	242.13	236.59	241.95	206.5	102.18	198.78	265.55	751.12	73.6	266.88	308.34	242.87	123.94	221.76	187.36	131.79	330.06	175.78	181.62	196.43	306.41	352.71	240.5	345.34	610.68	342.39	361.3	129.05	458.43	392.47	374.21	456.82	245.15
ENSG00000204388	HSPA1B	ERAD	HSP	Expressed in all		Expressed in all		357.81	29.19	42.68	36.56	48.41	35.8	54.02	54.83	107.56	43.73	340.68	41.86	47.46	103.76	59.28	16.17	49.94	11.16	194.95	107.12	18.52	89.11	41.01	104.07	20.39	31.22	40.75	64.78	36.01	49.65	23.48	86.64	29.99	86.11	42.24	46.52	117.71	260.27	92.17	21.56	30.96	52.17
ENSG00000133265	HSPBP1	ERAD	HSP	Expressed in all		Expressed in all		7.45	9.61	7.78	16.74	12.07	9.87	8.92	7.72	23.54	8.5	5.47	7.66	7.53	2.83	10.05	8.57	10.2	2.18	7.81	9.09	4.4	7.36	7.74	8.93	9.58	5.83	9.31	10.43	9.78	7.12	5.49	6.39	10.61	15.16	12.07	16	4.77	14.9	29.8	14.58	20.05	19.33
ENSG00000173110	HSPA6	ERAD	HSP	Enhanced	placenta	Tissue enriched	blood	7.47	7.47	1.9	0.55	1.41	1.05	0.6	1.3	1	4.01	8.58	0.61	0.53	3.37	3.92	1.78	0.87	0.31	21.19	0.66	1.34	1.13	0.18	2.84	1.1	2.04	8.52	1.54	0.87	0.37	1.56	2.4	4.2	4.35	2.91	2.63	163.92	21.07	11.54	1.54	0.86	1.65
ENSG00000126803	HSPA2	ERAD	HSP	Enhanced	testis	Enhanced	testis	2.86	6.65	0.39	46.8	14.33	4.13	9.17	33.03	10.31	5.24	5.37	20.29	28.25	1.13	5.65	3.07	1.71	1.06	57.14	3.87	7.78	7.83	44.52	17.09	6.08	23.49	11.8	4.02	103.85	1.72	4.25	12.18	7.02	5.34	15.79	39.45	0.35	7.79	55.14	4.42	5.74	30.1
ENSG00000151092	NGLY1	ERAD	-	Expressed in all		Expressed in all		13.72	14.76	8.87	6.87	14.08	10.75	9.5	11.53	11.73	8.71	10.7	8.6	13.31	8.28	10.06	22.46	10.01	4.12	10.35	12.95	17.35	7.55	12.35	7.68	12.39	9.82	12.47	11.95	59.33	13.38	21.59	15.81	9.47	11.13	7.46	9.3	10.22	14.81	6.48	11.02	7.9	11.66
ENSG00000182446	NPLOC4	ERAD	-	Expressed in all		Expressed in all		17.02	25.05	16.36	19.19	17.17	15.8	16.74	27.49	19.6	23.66	19.64	21.74	18.55	7.03	23.61	24.49	14.9	5.34	22.37	17.17	16.22	10.72	23.78	25.25	18.27	23.53	24.06	19.15	29.99	18.77	22.66	21.18	14.58	18.5	14.39	12.96	9.34	10	7.65	12.58	11.27	13.26
ENSG00000088833	NSFL1C	ERAD	NSF	Expressed in all		Expressed in all		20.27	10.93	12.21	15.75	12.87	10.22	16.55	19.85	24.18	11.76	12.46	13.24	12.26	7.14	13.3	11.1	19.92	2.68	14.9	16.55	13.72	8.63	12.78	22.15	12.26	17.41	12.44	9.15	11.86	15.45	13.92	13.11	14.51	23.15	13.92	14.82	22.16	13.34	14.78	14.26	16.63	11.54
ENSG00000185345	PARK2	ERAD	-	Enhanced	heart	Mixed		6.72	0.91	0.54	7.24	1.53	1.8	4.05	10.39	7.3	4.18	4.44	26.02	8.33	1.54	1.86	2.02	4.51	0.5	0.61	3.05	2.92	2.46	9.12	6.28	4.45	7.77	1.62	2.17	7.67	7.79	1.5	10.53	1.58	2.33	1.42	1.97	0.04	2.2	3.39	1.15	0.86	0.72
ENSG00000137055	PLAA	ERAD	-	Expressed in all		Expressed in all		13.83	13.1	18.14	11.01	11.94	9.03	14.53	15.6	10.69	11.53	12.41	10.23	11.41	8.91	10.58	12.38	8.41	2.61	12.02	10.37	13.44	4.77	9.48	7.62	9.54	15.42	10.19	8.97	21.24	14.55	14.84	13.29	7.55	11.86	7.7	7.43	3.6	6.53	4.81	7.27	7.18	6.73
ENSG00000179262	RAD23A	ERAD	RAD	Expressed in all		Expressed in all		45.1	48.79	45.18	44.07	38.06	38.22	37.57	58.81	63	53.27	37.83	71.17	23.52	18.18	48.51	48.57	45.39	17.18	58.33	37.34	28.96	33.93	264.59	53.17	35.98	45.33	44.32	34.33	48.14	57.37	36.2	47.88	69.55	61.33	70.69	69.94	43.34	55.21	48.62	62.34	68.57	55.63
ENSG00000119318	RAD23B	ERAD	RAD	Expressed in all		Expressed in all		39.42	38.24	39.68	40.68	39.37	30.06	38.25	43.41	38.52	51.25	30.29	23.89	31.55	50.6	31.94	32.02	29.28	12.86	60.88	41.75	37.89	16.2	37.82	42.06	29.69	42.88	28.04	29.84	49.62	36.59	39.71	38.13	38.37	30.31	24.88	32.94	21.23	31.75	22.54	32.19	29.6	23.99
ENSG00000100387	RBX1	ERAD	-	Expressed in all		Expressed in all		30.14	29.23	29.5	26.73	27.2	17.86	22.13	25.41	28.25	23.21	20.58	29.8	28.62	12	27.12	35.05	18	3.86	32.81	32.43	25.52	13.77	18.89	20.65	19.57	25.24	27.35	22.54	19.1	23.51	40.13	25.35	6.69	7.75	6.37	5.99	4.05	7.53	9.02	6.94	8.93	5.58
ENSG00000138942	RNF185	ERAD	RNF	Expressed in all		Expressed in all		14.82	12.39	5.2	14.34	15.34	14.86	19.4	19.06	22.37	13.78	15.35	10.77	26.54	15.64	14.98	12.87	20.56	3.97	16.35	34.77	18.04	13.94	4.7	18.28	15.54	20.49	10.93	11.49	11.49	47.44	17.2	16.97	18.52	17.51	25.95	22.5	10.93	17.65	13.36	22.13	21.62	17.05
ENSG00000204308	RNF5	ERAD	RNF	Expressed in all		Expressed in all		27.49	14.28	14.42	19.64	30.04	31.02	20.18	14.84	29.05	13.55	22.82	22.07	49.83	30.42	18.73	19.43	25.58	4.28	14.57	29.98	31.35	12.4	17.9	15.99	30.05	20.14	14.64	18.22	15.68	20.85	22.86	19.16	26.98	59.4	35.72	34.44	18.7	33.11	34.77	34.88	40.6	47.94
ENSG00000071537	SEL1L	ERAD	-	Expressed in all		Expressed in all		16.05	27.6	8.09	20.25	28.04	27.17	22.95	14.64	18.16	22.67	22.92	12.71	21.21	25.01	23.13	19.13	14.25	92.2	30.61	27.89	27.13	9.69	4.71	11.32	25.62	24.13	23.61	25.8	11.65	57.38	25.13	33.58	17.59	11.55	19.18	16.08	5.57	8.82	9.39	13.85	12.13	14.02
ENSG00000113558	SKP1	ERAD	-	Expressed in all		Expressed in all		275.05	135.05	118.52	306.95	187.84	129.39	238.42	218.19	301.1	186.4	225.76	230.21	288.91	106.25	149.52	165.44	270.26	33.21	182.56	261.59	208.95	91.16	150.87	121.5	146.2	251.93	125.31	117.89	250.48	301.9	193.37	249.41	53.5	85.13	76.75	66.46	27.99	90.29	74.09	61.73	68.59	46.79
ENSG00000103266	STUB1	ERAD	-	Expressed in all		Expressed in all		80.04	37.81	28.38	70.69	36.55	41.12	35.02	68.73	65.19	46.82	51.28	62.28	37.15	17.62	56.49	49.88	52.3	22.8	28.72	53.16	27.19	43.79	53.99	58.59	35.13	35.55	44.61	38.86	26.97	65.13	32.56	49.5	32.26	52.1	33.99	36.43	14.99	45.34	39.63	30.45	35.4	31.62
ENSG00000198168	SVIP	ERAD	-	Expressed in all		Expressed in all		7.36	5.37	9.11	8.4	6.72	8.59	6.95	4.67	8.64	2.39	7.18	2.93	11.85	1.46	6.69	6.72	6.99	2.99	2.12	11.41	7.03	5.61	0.94	3.87	9.24	3.17	6.4	12.51	5.09	22.45	6.03	5.98	2.13	3.76	5.18	4.48	1.45	6.72	11.71	4.99	3.55	3.52
ENSG00000162298	SYVN1	ERAD	-	Expressed in all		Expressed in all		23.19	33.24	15.62	13.7	20.65	18.64	20.51	15.98	26.84	19.31	19.8	9.86	11.88	23.3	21.72	52.07	24.08	15.38	21.79	22.17	24.74	28.21	5.99	13.99	18.65	22.34	29.98	23.57	20.89	45.65	70.4	27.48	19.33	26.83	18.6	18.47	7.94	17.47	9.05	22.56	26.15	23.8
ENSG00000081307	UBA5	ERAD	UBA	Expressed in all		Expressed in all		22.51	15.26	8.06	17.89	16.4	18.25	13.69	12.7	15.71	12.78	13.89	12	23.01	11.05	14.73	14.75	12.62	8.93	16.34	19.53	16.26	20.07	8.05	10.41	17.79	14.14	13.64	14.98	15.6	24.05	16.94	16.37	11.8	22.82	10.75	11.04	1.92	16	12.38	14.22	12.47	11.1
ENSG00000130985	UBA1	ERAD	UBA	Expressed in all		Expressed in all		78.36	81.79	44.15	77.09	59.85	51.98	75.21	70.58	107.38	63.05	59.6	48.26	56.78	22.56	66.13	83.55	74.07	14.4	56.29	60.64	54.79	44.69	41.09	73.86	48.2	91.72	76.05	56.21	71.37	87.44	88.41	60.98	41.27	70.78	41.33	46.77	39.7	55.49	33.01	50.03	59.94	47.37
ENSG00000182179	UBA7	ERAD	UBA	Expressed in all		Expressed in all		12.77	27.98	19.39	4.96	15.11	31.23	16.32	12.69	24.01	12.28	26.76	7.62	6.81	6.65	31.7	41.17	22.38	2.71	14.99	15.37	21.23	20.05	2.26	13.89	29.11	16.79	42.1	19.87	4.7	16.28	27.15	23.45	17.87	20.87	18.35	25.03	22.69	3.16	5.99	28.69	23.38	30.82
ENSG00000184787	UBE2G2	ERAD	UBE	Expressed in all		Expressed in all		10.64	12.82	13.31	14.45	15.68	11	13.61	13.37	17.45	19.77	12.14	17.14	16.52	8.1	16.21	14.78	11.63	3.04	12.88	14.43	12.31	6.75	13.75	7.83	9.69	18.33	16.02	9.41	8.45	15.62	12.82	17.07	34.12	29.81	30.73	30.31	8.55	31.85	18.49	35.1	32.48	28.24
ENSG00000072401	UBE2D1	ERAD	UBE	Expressed in all		Expressed in all		10.73	15.16	15.44	7.99	9.96	6.32	12.54	9.73	7.4	9.37	9.66	16.84	6.13	3.11	7.45	12.12	7.15	1.27	6.1	8.03	10.17	2.51	36.62	4.16	6.92	11.82	8.92	4.85	4.77	7.56	9.64	14.74	7.3	10.27	6.19	7.22	26.51	5.7	6.31	6.46	6.97	6.31
ENSG00000131508	UBE2D2	ERAD	UBE	Expressed in all		Expressed in all		41.26	62.05	64.24	63.4	81.03	43.9	78.38	75.9	132.05	57.99	61.97	44.53	57.7	33.73	51.96	90.14	53.25	11.91	54.1	53.17	86.88	22.89	46.45	37.02	49.08	72.8	64.8	47.91	138.97	65.15	134.54	81.55	23.05	18.65	24.53	23.37	16.36	22.27	26.78	22.73	28.77	23.68
ENSG00000132388	UBE2G1	ERAD	UBE	Expressed in all		Expressed in all		14.72	22.51	14.71	19.5	20.45	17.37	16.58	36.18	17.12	15.62	15.85	19.03	20.33	11.6	13.18	33.17	12.71	4.06	14.64	20.93	20.74	7.55	53.65	16.3	17.97	23.09	17.55	15.47	22.6	15.51	39.58	26.88	11.12	11.38	12.74	16.11	7.69	9.49	10.09	11.96	10.18	14
ENSG00000170035	UBE2E3	ERAD	UBE	Expressed in all		Expressed in all		22.44	23.13	13.94	26.45	24.91	22.09	26.97	18.93	31.65	21.96	33.39	15.18	33.37	12.53	18.32	18.22	23.55	6.64	19.76	22.21	24.64	14.73	28.58	23.27	21.55	19.78	17.55	24.32	35.06	29.86	22.87	31.36	23.29	18.66	18.67	25.81	8.01	26.25	23.67	23.05	23.26	17.38
ENSG00000198833	UBE2J1	ERAD	UBE	Expressed in all		Expressed in all		20.01	46.84	60.05	14.71	35.93	40.79	25.72	18.72	21.18	18.43	25.26	7.49	15.98	9.44	23.34	75.56	19.26	6.77	26.72	36.47	40.66	20.66	3.07	9.8	35.37	24.89	33.65	36.28	23.9	29.26	79.42	40.74	15.21	13.59	12.59	12.78	27.33	14.48	10.63	16.35	17.62	18.77
ENSG00000130939	UBE4B	ERAD	UBE	Expressed in all		Expressed in all		17.86	13.18	11.55	14.51	12.53	13.43	18.46	19.57	16.9	10.68	13.36	12.41	11.12	4.42	11.46	12	21.41	5.02	20.15	13.88	12.56	7.35	9.87	21.17	13.92	16.68	10.47	10.64	11.25	22.35	13.44	16.67	9.14	14.93	10.78	13.28	4.69	18.78	9	9.31	10.35	9.55
ENSG00000078967	UBE2D4	ERAD	UBE	Expressed in all		Expressed in all		6.59	2.34	1.14	6.82	3.18	1.82	3.76	3.44	5.06	3.58	3.43	4.33	5.5	2.78	4.23	2.3	3.37	1.62	2.38	4.18	2.77	2.8	9.12	3.54	1.82	4.09	3.43	2.44	2.64	4.75	2.87	3.74	7.99	10.01	7.78	7.68	1.34	9.55	8.98	5.55	5.59	4.89
ENSG00000160087	UBE2J2	ERAD	UBE	Expressed in all		Expressed in all		14.17	18.37	10.77	12.16	17.63	15.78	16.14	14.54	17.79	18.33	14.82	9.9	11.95	6.14	15.41	20.07	14.44	5.47	17.97	13.82	12.84	12.83	9.3	16.53	17.17	16.03	22.04	17.15	63.16	15.73	17.9	18.44	9.94	12.43	9.01	9.88	8.36	12.66	7.55	10.78	11.61	12.92
ENSG00000182247	UBE2E2	ERAD	UBE	Expressed in all		Expressed in all		22.23	21.53	10.37	48.61	18	14.23	59.64	116.75	79.82	43.47	121.95	106.57	57.31	22.42	46.81	104.28	59.25	8.5	30.24	43.73	29.38	13.87	2.81	61.77	7.65	106.47	31.22	8.02	68.26	138.41	76.2	127.21	9.56	4.05	11.34	6.68	1.49	8.32	10.18	7.67	9.61	2.76
ENSG00000109332	UBE2D3	ERAD	UBE	Expressed in all		Expressed in all		104.18	101.72	138.48	66.04	85.56	78.62	84.28	82.43	93.28	78.18	89.39	53.14	96.49	68.13	81.28	103.29	75.49	20.43	81.15	78.46	86.07	37.42	41.84	60.82	82.46	75.46	79.84	70.98	80.15	98.49	108.37	96.55	51.35	59.01	43.25	44.71	50.59	38.12	31.31	51.26	51.18	41.08
ENSG00000170142	UBE2E1	ERAD	UBE	Expressed in all		Expressed in all		45.26	54.62	54.71	66.65	63.19	35.83	82.63	114.5	101.92	53.36	103.36	52.97	65.99	34.02	65.25	119.99	78.52	12.63	74.18	76.44	88.95	30.01	21.87	65.42	37.34	98.4	51.05	41.22	61.73	97.88	132.38	125.74	22.77	16.24	19.8	26.1	7.01	24.79	24.26	25.74	26.1	19.63
ENSG00000175518	UBQLNL	ERAD	UBQ	Tissue enriched	testis	Tissue enriched	testis	0.1	0.1	0.18	0.04	0.11	0.13	0.25	0.14	0.29	0.08	0.25	0.04	0.09	0.1	0.25	0.26	0.36	0.01	0.17	0.25	0.13	0.14	0.03	0.39	0.11	0.28	0.31	0.1	23.06	0.18	0.13	0.12	0.37	0.55	0.42	0.53	0.37	0.07	0.15	0.66	0.87	0.36
ENSG00000175520	UBQLN3	ERAD	UBQ	Tissue enriched	testis	Tissue enriched	testis	0	0	0	0	0	0	0	0	0	0	0	0	0	0	0	0.02	0.02	0	0	0.02	0	0	0	0	0	0	0	0	121.35	0	0	0	0.02	0.02	0.01	0.04	0.01	0.01	0.01	0.19	0.03	0.02
ENSG00000160803	UBQLN4	ERAD	UBQ	Expressed in all		Expressed in all		7.14	9	3.45	14.5	9.21	6.9	14.06	11.66	12.76	7.04	7.82	6.15	7.94	4.83	10.67	8.84	10.06	3.49	8.74	11.52	10.16	7.38	9.13	11.26	7.33	14.53	7.85	9.14	9.88	8.35	10.84	10.4	14.29	14.51	14.02	18.27	4.02	23.55	24.07	17.57	24.65	15.23
ENSG00000188021	UBQLN2	ERAD	UBQ	Expressed in all		Expressed in all		17.94	13.88	5.86	27.38	10.21	8.72	16.16	14.97	18.65	10.24	14.52	11.65	9.89	6.8	11.97	15.97	21.98	2.42	12.62	17.96	10.49	7	7.53	10.02	8.87	16.14	12.65	10.08	4.89	18.83	15.98	16.83	13.17	16.75	15.71	18.36	10.12	30.28	26.63	15.41	15.36	11.78
ENSG00000135018	UBQLN1	ERAD	UBQ	Expressed in all		Expressed in all		41.34	38.59	41.84	58.43	34.07	28.15	39.82	42.52	38.1	35.44	35.99	33.77	40.34	28.09	31.65	42.95	30.06	10.9	38.91	40.16	34.49	15.73	19.89	23.73	30.05	40.44	28.62	30.23	43.52	41.78	54.66	38.16	36.38	41.83	32.4	31.34	15.43	38.01	32.79	34.01	35.4	24.67
ENSG00000167671	UBXN6	ERAD	UBX	Expressed in all		Expressed in all		64.3	26.77	38.73	40.92	29.44	33.68	29.72	31.37	45.31	39.36	33.5	36.17	36.6	14.19	36.23	29.55	46.71	17.7	35	38.03	10.59	38.18	41.46	34.44	37.04	17.23	42.27	32.5	74.03	55.49	13.92	29.63	65.5	130.29	47.43	67.1	167.08	70.79	55.51	57.64	68.22	46.76
ENSG00000173960	UBXN2A	ERAD	UBX	Expressed in all		Expressed in all		4.45	4.15	3.06	3.96	5.63	6.6	6.4	5.57	3.66	6.42	3.68	4.47	4.06	2.28	5.41	3.55	3.48	1	5.23	3.81	3.75	3.12	4.46	3.2	5.47	6.91	3.09	2.47	3.38	4.4	4.09	5.22	3.19	2.76	2.69	2.98	0.53	2.62	2.03	3.19	2.95	2.53
ENSG00000070010	UFD1L	ERAD	UFD	Expressed in all		Expressed in all		28.4	33.52	34.5	21.13	35.33	24.06	28.21	44.73	31.76	23.98	36.16	25.01	26.86	19.05	27.62	40.33	24.05	8.74	33.99	28.03	33.71	15.4	13.25	24.23	24.55	34.92	25.25	26.64	35.5	37.81	41.86	41.86	17.88	19.29	17.68	15.48	13.03	11.72	10.85	15.37	17.02	16.6
ENSG00000165280	VCP	ERAD	-	Expressed in all		Expressed in all		31.39	32.67	26.98	24.5	28.29	24.14	30.73	27.64	35.59	31.54	31.86	30.2	27.17	17.4	26.21	38.72	25.38	4.88	31.24	41.95	33.38	17.83	23.46	27.78	22.23	38.28	30.29	25.22	31.25	36.78	48.54	34.66	62.42	98.91	55.81	64.22	31.11	41.32	34.4	53.43	61.12	56.32
ENSG00000131871	VIMP	ERAD	-	Expressed in all		Expressed in all		57.14	45.26	24.66	21.29	67.94	64.4	33.97	35.76	37.13	38.37	46.58	26.95	33.48	26.55	45.44	42.75	26.52	18.1	50.45	56.21	75.31	37.31	12.08	22.93	66.16	36.61	33.76	49.42	78.96	53.64	45.82	52.17	22.75	30.52	22.95	15.51	4.83	7.59	9.65	20.4	21.2	33.35
ENSG00000180667	YOD1	ERAD	-	Expressed in all		Enhanced	esophagus	4.02	4.19	31.04	3.94	2.99	3.41	3.63	20.61	2.63	2.09	2.84	1.8	3.45	2.13	3.74	4.18	2.52	0.67	4.07	2.63	3.4	1.9	0.71	10.98	4.08	2.19	4.52	4.54	3.98	4.88	6.61	3.32	0.59	0.82	0.4	0.98	1.23	0.5	0.25	1.13	0.59	0.72
ENSG00000184389	A3GALT2	Golgi glycosylation	-	Not detected		Enhanced	testis	0.03	0.03	0	0	0	0	0	0.02	0	0.04	0	0.01	0.01	0	0	0	0.03	0	0.01	0.01	0	0	0	0	0	0	0.03	0	0.05	0.02	0	0	0.09	0.05	0.11	0.06	0.34	0.26	0.05	0.12	0.08	0.04
ENSG00000175164	ABO	Golgi glycosylation	-	Mixed		Enhanced	colon	3.85	4.92	0.4	0.26	14.6	4.73	0.47	5.57	4.78	0.67	2.77	0.16	4.4	0.04	4.98	0.07	2.54	1	0.18	0.93	7.71	0.65	0.46	0.91	15.5	1.01	0.56	9.48	3.15	6.77	0.57	2.19	0.71	6.12	0.15	4.25	0.15	0.09	0.21	1.18	0.8	13.27
ENSG00000135454	B4GALNT1	Golgi glycosylation	GNTL	Tissue enriched	brain	Group enriched	brain.cerebellum,brain.cerebrum,nerve	0.56	0.62	0.03	12.69	0.64	0.24	0.56	0.14	0.21	0.79	0.31	0.87	0.1	0.04	0.51	0.34	0.03	0	0.1	1.15	0.49	0.54	1.36	0.26	0.32	0.66	0.21	0.19	0.33	0.17	0.4	0.3	0.51	0.61	1.53	0.61	0.03	30.43	11.39	0.62	0.9	0.5
ENSG00000158850	B4GALT3	Golgi glycosylation	GNTL	Expressed in all		Expressed in all		14.33	14.53	10.36	7.93	13.95	12.73	9.95	14.15	15.97	11.14	14.4	6.8	10.11	3.96	13	19.93	15.43	6.06	19.28	14.45	14.82	16.1	3.3	13.91	10.75	9.31	15.11	15.46	16.32	16.94	17.73	19	16.55	17.01	12.74	14.57	17.64	16.94	11.12	23.38	20.07	19.53
ENSG00000086062	B4GALT1	Golgi glycosylation	GNTL	Expressed in all		Expressed in all		30.63	39.88	41.65	3.24	35	16.97	35.16	39.56	45.97	37.6	48.37	15.39	33.29	38.31	37.39	29.04	23.32	9.78	42.97	30.65	30.71	21.33	4.23	14.3	16.75	48.95	35.35	39.1	42.25	58.7	37.08	46.91	31.24	25.05	28.19	22.49	24.74	6.54	2.06	35.41	31.18	22.25
ENSG00000167080	B4GALNT2	Golgi glycosylation	GNTL	Enhanced	rectum,colon	Tissue enriched	colon	0.05	6.85	0	0	27.03	0.59	0.17	0.15	0.01	0	0.89	0.01	6.5	0	0.17	0	0.02	0	0.03	0.01	12.61	0.1	0	0.32	6.67	2.61	0	2.23	0.32	4.89	0.7	0.02	0	0.14	0	0.01	0	0	0.01	0.03	0.01	11.76
ENSG00000064601	CTSA	Golgi glycosylation	CTS	Expressed in all		Expressed in all		148.51	69.5	49.28	28.61	141.55	72.98	34.17	50.61	37.14	57.46	90.05	47.23	128.62	34.02	67.27	53.43	41.63	9.07	69.95	30.3	145.73	19.43	10.67	62.96	74.83	57.69	63.99	49.96	38.29	35.4	51.7	82.16	73.23	389.72	64.21	70	117.4	36.03	26.15	50.7	51.44	173.08
ENSG00000130226	DPP6	Golgi glycosylation	-	Enhanced	brain,endometrium	Enhanced	uterus,brain.cerebellum	7.94	0.27	0.05	54.4	1.18	0.33	36.67	0.28	6.46	0.36	0.1	0.14	3.18	0.01	2.01	0.05	0.14	1.04	0.15	0.21	1.62	0.05	0.08	2.88	0.89	22.55	4.11	1.28	9.03	21.98	0.09	0.23	0.11	0.44	0.04	0.21	0.02	29.99	17.56	0.29	1.94	2.69
ENSG00000033170	FUT8	Golgi glycosylation	FUT	Expressed in all		Mixed		7.22	10.35	2.1	17.46	9.67	14.36	9.45	6.52	20.15	6.38	13.92	2.95	5.38	1.59	6.32	11.3	7.75	1.98	14.94	5.64	11.04	22.69	0.89	4.49	14.51	11.24	7.5	23.18	17.39	8.61	17.54	19.73	2.97	2.28	1.72	3.04	0.59	6.46	6.17	3.96	2.6	2.57
ENSG00000158089	GALNT14	Golgi glycosylation	GAL	Tissue enriched	kidney	Enhanced	kidney	1.33	0.64	3.01	3.24	0.13	0.73	0.09	4.44	1.21	0.9	2.2	0.04	27.88	0.45	0.51	2.01	0.13	0.61	0.03	0.63	0.08	0.5	0.02	1.58	2.47	0.55	0.7	0.23	1.82	0.7	4.1	2.27	0.27	0.21	0.19	0.83	4.84	1	1.02	0.73	0.43	0.09
ENSG00000106648	GALNTL5	Golgi glycosylation	GAL	Tissue enriched	testis	Tissue enriched	testis	0	0	0	0.46	0	0	0	0	0	0	0	0	0	0	0	0	0	0	0	0	0	0	0	0	0	0	0	0	6.84	0	0	0	0	0	0	0.01	0	0	0.51	0.02	0.01	0
ENSG00000109586	GALNT7	Golgi glycosylation	GAL	Mixed		Mixed		5.83	14.33	4.75	8.84	39.5	22.43	15.57	12.31	10.42	4.93	15.67	3.08	5.69	1.19	6.86	10.09	9.34	4.88	9.14	36.87	44.53	8.48	0.24	1.34	27.24	14.25	7.91	49.08	12.26	12.6	8.12	15.68	3.01	3.11	5.15	8.48	2.85	19.33	4.36	9.58	5.77	16.01
ENSG00000110328	GALNT18	Golgi glycosylation	GAL	Mixed		Mixed		4.15	3.64	0.01	11.48	4.17	2.05	6.61	6.42	5.57	7.89	13.19	12.58	13.08	1.97	33.14	5.22	2.6	2.27	24.71	6.41	3.04	2.74	1.29	5.36	2.25	12.88	3.28	2.09	13.88	35.68	3.26	10.63	9.34	1.88	10.67	5.37	0.1	9.64	7.17	8.19	8.7	5.07
ENSG00000115339	GALNT3	Golgi glycosylation	GAL	Mixed		Mixed		1.08	9.37	22.78	0.78	48.54	41.39	6.57	26.89	52.04	1	40.24	0.14	11.08	0.95	14.42	3.04	5.41	6.44	6.01	30.07	56.83	31.51	0.05	11.66	38.31	2.84	12.93	70.58	34.71	30.08	12.32	17.4	0.75	0.87	0.44	4.42	4.42	1.3	0.53	7.46	2.46	12.24
ENSG00000119514	GALNT12	Golgi glycosylation	GAL	Mixed		Enhanced	colon	1.39	6.82	0.94	0.61	46.66	25.78	3.57	15.98	7.76	1.81	10.56	0.36	3.63	0.13	9.49	2.45	0.23	2.95	2.15	3.78	46.05	2.67	0.3	1.75	20.99	11.22	1.73	37.16	4.72	12.25	5.04	10.02	3.48	1.78	1.37	7.89	0.63	22.58	1.01	3.7	3.65	33.6
ENSG00000100626	GALNT16	Golgi glycosylation	GAL	Mixed		Mixed		9.64	1.81	0.01	13.94	1.9	1.54	4.39	3.12	5.33	8.51	3.56	12.85	2.25	0.73	3.35	2.99	1.5	1.01	0.42	2.84	1.93	12.27	1.13	4.18	2.91	7.67	10.41	0.89	2.43	1.86	1.1	2.89	4.38	3.95	2.33	0.7	0.03	9.22	7.53	6.83	2.44	0.74
ENSG00000144278	GALNT13	Golgi glycosylation	GAL	Group enriched	adrenal,brain	Group enriched	brain.cerebellum,brain.cerebrum	4.72	0.1	0	19.29	0.19	0.08	1.95	0.19	0.44	1.47	0.6	0.02	0.11	0.01	2.18	0	0.49	0.09	0.45	1.34	0.36	2.36	0	0.05	0.22	1.08	0.02	0.24	0.69	0.02	0.05	0.94	1.42	0.52	0.98	0.21	0.01	14.45	4.49	0.43	0.23	0.08
ENSG00000182870	GALNT9	Golgi glycosylation	GAL	Group enriched	brain,thyroid	Tissue enriched	brain.cerebellum	0.84	0.19	0.03	12.12	0.14	0.17	0.66	0.02	0.86	0.07	0.12	0.03	1.08	0	0.31	0.12	0.2	0	0.04	0.35	0.06	0.09	0	0.06	0.15	0.09	0.3	0.14	0.22	3.21	0.03	0.1	0.65	0.67	0.14	0.21	0.08	59.17	9.28	0.1	2.73	0.36
ENSG00000143641	GALNT2	Golgi glycosylation	GAL	Expressed in all		Expressed in all		29.11	29.7	7.47	16.05	18.63	14.19	15.15	15.98	22.65	23.97	21.3	12.96	11.04	17.54	17.35	11.78	32.97	13.99	27.83	14.28	10.21	7.97	14.89	10.7	14.83	20.16	14.65	16.53	21.03	17.64	9.24	25.56	15.29	28.51	27.08	11.99	10.84	6.27	7.01	9.07	14.91	12.03
ENSG00000178234	GALNT11	Golgi glycosylation	GAL	Expressed in all		Expressed in all		21.51	13.4	5.61	29.37	14.91	10.43	23.39	25.42	24.45	23.65	27.5	14.89	167.03	7.33	23.56	13.97	24.13	17.12	39.45	28.89	15.09	11.5	7.45	16.36	10.94	20.9	17.17	15.75	12.1	32.38	15.03	29.81	8.89	7.74	6.88	11.63	1.74	11.46	11.81	10.46	9.53	5.46
ENSG00000141429	GALNT1	Golgi glycosylation	GAL	Expressed in all		Expressed in all		18.02	26.02	13.26	14.13	33.99	35.81	18.39	44.22	15.95	20.25	27.28	12.11	13.07	17.33	19.12	27.72	13.89	5.12	33.67	23.4	34.24	22.05	7.57	37.33	39.43	18.69	18.12	20.74	18.2	24.5	33.9	67.77	12.67	11.68	9.79	16.81	7.51	6.01	6.69	13.1	9.88	14.43
ENSG00000164574	GALNT10	Golgi glycosylation	GAL	Expressed in all		Expressed in all		13.65	13.08	10.64	6.57	13.15	10.93	6.17	4.12	15.5	9.04	16.97	4.96	6.99	1.11	12.96	8.69	57.14	1.81	3.77	7.73	13.17	6.4	0.79	4.07	9.99	10.04	12.62	17.09	4.92	13.39	8.47	12.38	5.62	7.25	5.91	3.83	5.2	1.35	3.13	6.56	4.74	5.91
ENSG00000174473	GALNTL6	Golgi glycosylation	GAL	Enhanced	brain,testis	Enhanced	brain.cerebrum,spleen	0.16	0.35	0.13	2.79	0.28	0.16	0.06	0.02	0.05	0.02	0.09	0.1	0.02	0.02	0.08	0.26	0	0.01	0	0.66	0.18	0.03	0.03	0.09	0.29	0.08	1.22	0.44	2.48	0.11	0.11	0.1	0.01	0.06	0.06	0.09	0.02	0.18	0.7	0.07	0.12	0.07
ENSG00000131386	GALNT15	Golgi glycosylation	GAL	Enhanced	fat,brain	Enhanced	adipose	2.98	1.2	0.01	20.7	2.7	1.2	1.6	3.66	2.34	23.75	3.51	2.44	4	0.54	0.83	2.01	4.89	0.43	19.17	0.94	1.82	1.98	2.17	0.9	1.33	2.69	7.15	0.48	4.35	2.04	0.32	5.21	100.89	2.83	32.56	25.18	0.42	3.75	14.47	32.95	11.34	7.48
ENSG00000130035	GALNT8	Golgi glycosylation	GAL	Enhanced	rectum	Group enriched	colon,smallintestine,testis	1.71	1.61	0.13	9.21	12.16	4.87	1.17	0.08	0.48	0.41	0.84	1.65	0.42	0.02	0.31	0.93	1.78	0.17	0.48	1.54	25.94	0.33	0.02	0.35	10.37	2.73	0.54	0.46	9.96	0.07	0.82	0.1	0.1	0.05	0.07	0.09	0.01	0.26	0.24	0.15	0.14	2.93
ENSG00000136542	GALNT5	Golgi glycosylation	GAL	Enhanced	rectum,colon	Enhanced	colon,vagina	0.03	0.87	0.37	0.06	13.5	2.02	0.14	5.8	0.04	0.1	3.76	0.3	0.07	0.02	10.9	0.04	0.14	0.01	0.05	0.69	14.79	2.48	0.01	0.25	4.2	0.55	0.11	12.03	0.18	0.14	2.09	2.8	0.07	0.02	0.63	0.59	0.06	2.29	0.02	0.4	0.16	3.91
ENSG00000139629	GALNT6	Golgi glycosylation	GAL	Enhanced	stomach	Mixed		2.63	7.72	4.53	3.23	5.67	16.51	1.25	2.02	6.98	1.31	1.91	0.21	1.57	0.47	4.97	5.78	0.51	2.05	8.98	0.87	6.02	15.94	0.09	4.07	16.59	1.38	6.72	46.99	0.62	2.74	5.05	4.65	0.71	0.49	0.35	0.53	1.76	0.37	1.9	8.09	3.2	2.25
ENSG00000148288	GBGT1	Golgi glycosylation	-	Mixed		Mixed		4.83	8.12	4.42	1.24	2.34	1.96	3.77	2.08	4.59	3.87	5.39	2.27	1.78	0.42	4.59	5.64	7.72	0.6	9.34	2.5	1.94	1.67	0.37	1.25	2.74	4.03	4.66	6.47	0.91	2.89	4.62	5.22	0.5	0.66	0.39	0.6	0.64	1.08	0.38	0.75	0.6	0.39
ENSG00000204007	GLT6D1	Golgi glycosylation	GLT	Tissue enriched	testis	Tissue enriched	testis	0	0	0	0.01	0	0	0	0	0	0	0	0	0	0	0	0	0.02	0	0	0.01	0	0	0	0.03	0	0	0.01	0	3.57	0	0	0	0	0	0	0.01	0	0	0.01	0	0.01	0
ENSG00000120820	GLT8D2	Golgi glycosylation	GLT	Mixed		Mixed		9.46	4.55	0.08	2.44	6.75	4.33	24.54	6.18	19.75	10.25	34.71	8.22	3.23	1.08	7.81	4.73	33.82	1	7.67	11.3	8.95	3.71	0.92	2.21	5.05	17.79	1.07	3.99	6.47	21.26	4.91	18.56	5.35	3.81	14.84	5.35	0.09	0.31	1.58	13.54	15.72	3.55
ENSG00000016864	GLT8D1	Golgi glycosylation	GLT	Expressed in all		Expressed in all		35.23	19.2	5.26	22.6	21.78	19.04	34.37	15.9	60.26	19.56	33.41	17.16	31.99	26.44	25.81	21.14	45.9	5.1	40.86	30.28	27.21	15.9	4.66	13.87	19.84	29.76	19.13	20.28	67.89	62.74	22.35	44.4	13.84	17.28	12.09	14.18	4.27	11.18	9.38	16.48	16.98	9.89
ENSG00000151948	GLT1D1	Golgi glycosylation	GLT	Enhanced	bonemarrow,testis	Enhanced	blood	0.22	5.83	13.53	10.92	0.29	0.09	3.32	0.4	1.53	1.71	1.63	0.13	0.52	8.91	1.47	0.27	0.15	0.12	0.4	0.87	0.27	0.04	2.21	0.5	0.2	2.59	3.11	0.14	14.52	1.76	0.38	1.21	0.37	0.08	0.25	0.06	66.18	6.71	7.81	0.17	1.17	0.19
ENSG00000172986	GXYLT2	Golgi glycosylation	GXY	Mixed		Mixed		2.92	4	0.9	1.72	2.53	0.77	6.03	2.81	5.61	4.22	10.1	6.94	0.75	0.17	2.99	1.23	13.07	1.03	2.97	2.82	1.78	0.98	0.26	1.45	0.58	5.39	0.8	0.76	5.17	6.68	0.89	8.17	1.73	2.88	2.92	1.63	0.04	0.13	0.72	2.4	3.11	1.09
ENSG00000151233	GXYLT1	Golgi glycosylation	GXY	Expressed in all		Expressed in all		4.39	5.95	3.51	2.62	3.77	3.34	3.7	2.45	4.71	4.3	3.84	1.52	4.81	4.49	4.83	4.46	4.53	0.93	8.76	3.74	4.23	1.61	0.53	3	4.56	3.23	5.36	3.08	10.13	8.25	3.91	4.97	2.92	2.47	1.81	2.79	0.77	2.68	1.73	3.54	3.36	1.98
ENSG00000165905	GYLTL1B	Golgi glycosylation	GYL	Enhanced	placenta	Mixed		0.84	1.58	0.35	0.02	0.79	0.87	2	6.97	4.23	0.1	0.93	0.09	5.3	0.45	2.55	4.38	1.11	2.91	49.55	6.3	0.61	9.66	0.19	16.85	0.6	0.09	2	5.04	0.92	9.08	1.91	2.01	0.11	2.06	0.03	3.29	1.11	0.21	0.04	6.35	1.86	1.04
ENSG00000170961	HAS2	Golgi glycosylation	HAS	Enhanced	fat	Mixed		0.34	8.48	0.05	0.78	3.77	2.21	0.81	1.36	0.47	16.76	7.7	0.75	0.62	1.35	2.15	1.41	0.11	0.18	1.83	0.73	4.91	0.21	0.09	1.64	4.33	3.31	0.1	1.66	1.28	0.37	0.81	5.96	3.08	0.31	1.18	0.47	0.02	0.05	0.27	0.7	0.39	1.1
ENSG00000105509	HAS1	Golgi glycosylation	HAS	Enhanced	fat	Enhanced	ovary,fallopiantube	0.55	4.8	1.53	1.38	0.61	0.05	0.29	0.62	0.07	13.22	3.99	0.6	0.01	0.21	2.95	0.01	2.85	0.34	0.46	0.09	0.24	0	0	1.29	0.15	0.39	0.16	0.06	0.18	0.02	0.03	1.57	6.09	0.1	1.66	0.17	0.72	1.69	1.2	0.18	0.08	0.89
ENSG00000103044	HAS3	Golgi glycosylation	HAS	Enhanced	lung,urinarybladder	Enhanced	esophagus	0.25	0.69	0.43	0.34	5.03	2.18	0.79	6.73	0.93	0.47	4.72	0.39	0.44	0.17	17.98	0.35	0.86	0.2	2.57	1.31	2.62	0.55	0.39	4.64	1.65	0.55	0.41	10.92	1.9	4.36	2.43	30.13	0.58	0.37	0.44	10.9	0.12	1.18	0.51	12.47	0.96	2.68
ENSG00000133424	LARGE	Golgi glycosylation	-	Mixed		Mixed		6.06	7.34	0.25	24.5	16.22	7.78	22.76	12.64	19.57	7.4	16.78	42.87	6.83	3.69	8.39	8.17	28.57	3.01	4.49	17.53	19.62	2.39	15.11	5.53	8.8	34.21	4.43	8.95	15.06	8.02	8.62	29.45	6.04	6.07	7.21	12.44	0.2	6.72	9.26	5.17	9.42	7.3
ENSG00000177239	MAN1B1	Golgi glycosylation	MAN	Expressed in all		Expressed in all		13.51	10.9	5.48	12.26	12.56	12.06	10.09	14.89	21.68	11.65	20.24	7.86	9.13	5.48	14.61	13.91	15.2	5.57	20.88	15.98	7.13	13.23	2.01	15.78	10.14	10.11	14.38	14.53	13.19	18.92	7.94	16.09	10.93	13.36	9.54	11.85	7.37	18.68	8.16	16.21	11.65	11.96
ENSG00000196547	MAN2A2	Golgi glycosylation	MAN	Expressed in all		Expressed in all		8.32	8.36	33.26	20.22	5.95	6.45	5.9	5.19	6.86	12.9	7.96	13.38	5.23	4.16	11.85	8.8	6.88	4.67	9.24	7.31	6.44	10.41	13.28	9.11	8.29	5.48	14.44	8.06	13.56	9.7	7.26	4.76	21.43	14.84	15.16	11.57	33.87	42.06	21.38	18.69	12.06	13.62
ENSG00000111885	MAN1A1	Golgi glycosylation	MAN	Expressed in all		Expressed in all		44.73	32.81	15.07	9.21	30.96	43.36	24.33	20.35	13.25	74.64	50.14	8.45	51.75	60.61	29.55	31.99	18.02	7.62	53.94	14.81	26.39	21.03	0.97	7.91	59.28	24.74	30.07	22.18	7.39	10.84	23.55	69.03	44.59	22.05	19.57	25.93	10.74	1.14	5.46	25.42	15.94	15.05
ENSG00000198162	MAN1A2	Golgi glycosylation	MAN	Expressed in all		Expressed in all		10.26	12.44	3.04	13.36	10.31	8.83	15.08	12.7	14.54	11.36	12.31	6	11.43	7.95	8.64	11.81	11.28	8.16	17.88	12.04	10.55	6.22	1.47	7.18	9.59	15.2	9.24	10.28	10.9	24	11.48	18	6.24	4.83	6.79	7.54	1.27	6.61	5.41	5.74	7.26	4.31
ENSG00000117643	MAN1C1	Golgi glycosylation	MAN	Expressed in all		Expressed in all		10.67	8.65	0.77	11.49	4.84	3.52	11.33	6.04	10.28	9.3	19.39	5.9	19	9.91	8.61	11.01	15.61	0.8	21.24	15.99	4.1	2.45	1.03	5.19	4.5	18.61	16.86	4.25	4.58	26	8.68	13.04	3.72	4.47	3.06	4.35	0.54	9.2	3.61	2.93	6.94	1.54
ENSG00000168282	MGAT2	Golgi glycosylation	MGA	Mixed		Expressed in all		1.89	3.25	2.1	1.43	9.92	6.8	1.49	0.36	0.85	5.25	0.58	0.73	2.2	1.85	3.9	1.66	1.12	1.36	3.82	3.02	0.6	3.38	1.17	1.66	5.94	0.82	8.4	9.14	4.75	0.22	0.76	0.89	9.98	15.3	7.96	8.33	5.3	5.52	4.35	7.88	10.43	15.22
ENSG00000128268	MGAT3	Golgi glycosylation	MGA	Mixed		Enhanced	brain.cerebellum	0.6	3.04	3.5	17.42	3.09	9.7	2.44	0.7	3.71	3.43	2.83	1.34	1.85	0.02	12.93	5.05	0.34	0.43	8.63	0.58	2.28	0.73	0.41	1.35	13.68	2.15	2.21	4.01	3.65	0.57	6.63	2.22	6.91	0.94	0.89	1.29	0.33	31.78	17.43	3.04	2.46	2.55
ENSG00000152127	MGAT5	Golgi glycosylation	MGA	Expressed in all		Expressed in all		9.28	13.93	8.27	16.13	12.6	12.59	8.83	7.85	21.1	7.19	11.69	22.2	11.72	0.96	9.22	22.34	10.62	2.51	12.41	7.84	13.47	7.13	0.6	5.17	14.46	10.14	14.65	12.88	7.83	10.78	22.8	13.4	5.2	6.31	6.94	7.05	3.09	14.36	10.08	5.1	5.52	7.04
ENSG00000161013	MGAT4B	Golgi glycosylation	MGA	Expressed in all		Expressed in all		51.77	38.62	30.76	23.88	142.42	230.3	28.3	46.91	54.86	23.22	55.68	56.64	46.78	55.69	58.81	30.54	28.62	10.05	40.46	27.16	129.17	23.67	10.82	43.76	228.05	32.08	27.67	80.77	25.2	40.47	30.2	51.88	17.11	46.08	12.28	21.07	11.01	30.04	11.2	18.84	17.69	93.25
ENSG00000131446	MGAT1	Golgi glycosylation	MGA	Expressed in all		Expressed in all		30.9	55.07	32.8	14.74	40.72	37.69	27.22	38.11	34.24	67.1	41.56	22.45	17.81	24.94	61.34	58.02	30.37	17.01	67.14	31.16	26.11	30.36	10.36	25.5	41.16	36.5	80.51	38.24	22.7	44.17	36.58	52.13	50.49	24.42	29.89	32.78	59.68	14.23	11.61	35.9	33.51	26.7
ENSG00000182050	MGAT4C	Golgi glycosylation	MGA	Enhanced	brain,thyroid	Enhanced	thyroid,testis	2.79	0.18	0	6.53	0.4	0.16	0.17	0.19	0.23	0.22	0.4	1.83	0.16	0.09	0.21	0	0.03	0.05	0.1	0.27	0.32	0.1	0	0.1	0.3	0.17	0.06	0.26	5.65	16.6	0.05	0.14	0.04	0.06	0.17	0.02	0.01	0.25	0.88	0.03	0.05	0.04
ENSG00000148154	UGCG	Golgi glycosylation	UGC	Expressed in all		Expressed in all		57.05	32.36	57.11	10	15.96	18.37	15.62	26.08	13.35	21.3	41.54	4.03	20.51	14.34	17.29	36.02	10.07	3.68	21.87	11.44	15.12	3.36	1.01	16.91	25.13	17.65	23.95	32.7	8.34	6.19	39.65	37.95	16.34	23.76	7.08	13.83	15.11	7.62	6.07	16.95	11.52	9.79
ENSG00000197858	GPAA1	GPI biosynthesis	-	Expressed in all		Expressed in all		26.41	18.27	26.93	19.27	22.9	27.93	19.61	24.86	31.15	24.34	26.03	24.38	19.88	6.55	26.62	20.15	23.66	13.44	23.13	23.84	10.95	30.29	10.47	22.58	27.13	15.85	21.32	23.85	18.13	36.82	11.07	25	34.89	60.89	36.15	35.89	23.26	32.99	26.7	42.63	46.86	41.78
ENSG00000197121	PGAP1	GPI biosynthesis	-	Mixed		Mixed		8.36	1.15	1	7.35	2.67	3.34	3.2	1.71	1.94	2.76	1.65	0.86	1.25	0.51	2.97	1.08	3.21	0.52	2.49	2.93	2.82	0.83	0.36	9.16	3.58	2.08	1.18	1.38	1.51	2	0.96	1.84	1.61	1.52	1.68	3.56	0.1	6.12	2.99	2.31	2.66	1.95
ENSG00000143315	PIGM	GPI biosynthesis	PIG	Mixed		Expressed in all		4.51	4.43	0.94	4.31	4.21	4.13	4.2	3.26	5.42	2.95	4.11	1.8	3.95	2.36	4.44	4.29	4.08	1.75	3.34	7.85	4.48	3.75	0.35	3.88	4.63	3.5	4.44	4.76	4.88	7.42	4.21	4.3	2.46	3.24	2.18	3.03	0.71	2.52	1.9	3.08	2.75	2.69
ENSG00000087111	PIGS	GPI biosynthesis	PIG	Mixed		Expressed in all		3.67	3.84	4.66	3.99	5.17	5.9	3.43	7.43	6.49	4.71	5.46	5.07	3.03	0.3	4.72	4.71	2.6	1.86	4.86	3.66	3.86	2.64	2.47	4.31	7.67	4.21	4.34	5.5	4.78	8.17	3.53	5.74	16.49	16.32	15.05	16.74	12.69	20.45	10.4	16.72	13.11	20.73
ENSG00000069943	PIGB	GPI biosynthesis	PIG	Mixed		Expressed in all		3.74	5.55	3.65	2.99	5.73	6.05	6.27	4.96	8.51	4.38	5.82	1.5	6.32	3.01	4.9	6.11	3.91	1.48	4.09	5.96	6.06	1.8	0.35	3.47	4.57	4.68	4.7	5.52	6.83	11.62	6.6	7.98	3.35	3.55	3.11	4.01	4.37	1.78	2.03	4.13	2.83	3.2
ENSG00000135845	PIGC	GPI biosynthesis	PIG	Expressed in all		Expressed in all		15.12	12.04	15.9	8.2	15.27	12.13	20.04	11.86	27.2	9.6	20.2	6.54	13.46	6.45	13.06	18.34	19.99	4.18	18.55	18.01	18.79	8.16	2.89	20.69	14.94	18.33	14.03	12.84	18.39	15.81	19.31	17.24	4.47	5.05	4.04	4.96	3.07	3.33	2.92	5.36	5.33	4.39
ENSG00000007541	PIGQ	GPI biosynthesis	PIG	Expressed in all		Expressed in all		8.51	4.32	26.98	8.29	5.23	5.68	5.39	4.42	9.27	6.27	7.99	2.96	8.8	1.76	10.57	4.17	4.13	4.74	6.05	6.99	1.88	7.5	2.12	5.44	4.11	2.91	6.77	8.33	10.27	11.64	1.87	4.6	8.1	17.14	8.76	11.33	5.76	12.49	10.13	12.55	12.17	9.51
ENSG00000101464	PIGU	GPI biosynthesis	PIG	Expressed in all		Expressed in all		10.41	8.21	3.97	10.41	14.67	8.58	14.35	10.79	23.86	6.57	10.02	8.06	11.53	4.65	7.58	9.01	15.85	1.93	11.6	11.35	17.73	4.55	4	8.07	9.4	14.25	6.3	7.07	17.32	9.7	11.9	11.97	6.22	9.21	5.5	7.89	2.34	7.54	7.96	7.09	9.3	10.59
ENSG00000174227	PIGG	GPI biosynthesis	PIG	Expressed in all		Expressed in all		9.75	10.4	4.46	7.26	9.55	10.32	9.1	7.42	10.76	7.53	11.81	3.03	6.53	2.88	10.79	9.96	10.11	2.76	10.5	9.56	8.97	5.74	1.4	11.22	8.89	7.49	10.54	9.85	8.82	13.14	7.91	10.62	6.28	6.78	4.87	8.05	2.67	7.26	3.63	8.17	6.26	6.69
ENSG00000108474	PIGL	GPI biosynthesis	PIG	Expressed in all		Expressed in all		4.95	4.89	4.01	4.53	6.4	7.74	7.74	4.64	9.72	4.78	7.59	2.64	4.83	3.17	4.87	7.98	9.06	1.89	5.81	6.81	7.97	3.48	0.93	10.09	7.29	6.29	5.2	5.5	8.01	11.66	8.11	7.36	4.99	3.29	3.11	3.72	0.78	2.42	1.69	7.53	4.21	3.94
ENSG00000100564	PIGH	GPI biosynthesis	PIG	Expressed in all		Expressed in all		15.71	5.5	8.9	8.37	6.22	7.2	8.69	5.72	6.86	5.68	8.96	3.61	17.52	5.87	6.31	6.95	9.81	3.4	6.25	19.06	6.67	8.43	4.76	7.16	6.28	6.04	6.32	6.7	13.67	16.92	7.8	6.2	5.15	11.94	4.81	5.93	1.79	8.8	5.05	6.71	6.72	4.41
ENSG00000185808	PIGP	GPI biosynthesis	PIG	Expressed in all		Expressed in all		33.66	10.48	4.5	9.77	16.74	13.61	15.82	13.73	24.08	22.91	20.2	20.48	24.65	17.95	15.43	12.06	20.56	8.63	13.67	30.57	20.59	14.94	10.09	8.12	11.44	14.13	10.93	14.97	35.91	28.65	14.53	23.56	3.6	7.25	3.06	4.18	0.58	1.84	2.89	2.98	2.84	2.72
ENSG00000151665	PIGF	GPI biosynthesis	PIG	Expressed in all		Expressed in all		22.79	16.28	5.12	10.85	15.65	12.2	11.33	11.7	17.22	13.42	16	7.77	16.3	6.23	12.17	12.36	11.2	4.56	14.44	15.66	18.19	9.46	5.44	7.81	11.98	10.43	9.69	10.76	25.11	19.3	14.18	20.39	4.42	9.59	3.03	5.69	1.48	3.18	4.22	5.47	4.84	6.02
ENSG00000163964	PIGX	GPI biosynthesis	PIG	Expressed in all		Expressed in all		9.12	8.75	4.48	13.77	9.7	7.39	8.64	8.85	8.91	7.98	9.02	5.37	9.98	3.09	6.23	6.37	6.24	2.34	6.28	13.84	9.04	5.3	4.75	7.92	7.78	10.19	5.59	5.83	6.58	10	9.41	8.52	3.78	4.55	3.74	4.25	3.05	5.87	7.92	4.06	4.44	4.23
ENSG00000197563	PIGN	GPI biosynthesis	PIG	Expressed in all		Expressed in all		7.88	7.65	3.19	6.5	14.21	9.08	9.33	22.48	9.24	7.22	12.55	7.85	7.43	5.83	8.16	7.33	8.6	3.95	11.09	13.19	15.82	6.46	3.32	11.31	10.35	7.61	6.54	11.81	16.38	16.43	11.45	17.63	2.99	3.28	2.14	4.45	0.89	1.94	1.86	3.88	2.83	3.6
ENSG00000060642	PIGV	GPI biosynthesis	PIG	Expressed in all		Expressed in all		9.9	5.19	3.04	4.37	8.19	6.95	7.26	6.89	13.45	5.34	8.76	2.46	10.63	10.91	6.69	5.75	8.67	2.55	7.17	10.42	9.27	6.03	1.05	8.33	6.69	6.68	5.32	7.66	37.78	12.81	7.88	8.95	4.25	9.87	3.2	6.49	2.9	2.64	3.28	5.88	5.1	5.71
ENSG00000165282	PIGO	GPI biosynthesis	PIG	Expressed in all		Expressed in all		8.52	8.13	3.37	6.86	9.49	11.09	8.98	7.32	16.61	6.07	9.89	3.78	10.72	5.22	8.93	8.09	9.72	3.75	11.12	11.09	11.13	6.29	0.82	7.43	8.35	7.6	8.98	10.35	10.88	19.48	8.86	8.91	6.11	10.54	4.96	9.23	2.44	6.01	3.53	10.05	8.23	10.63
ENSG00000165195	PIGA	GPI biosynthesis	PIG	Expressed in all		Expressed in all		3.34	4.21	16.38	2.91	3.56	2.5	4.54	5.04	3.46	3.79	4.41	1.54	3.37	2.51	5.3	4.23	2.96	0.95	4.71	3.11	4.3	1.94	0.66	4.5	2.46	2.56	3.92	3.09	3.73	4.47	4.69	5.64	4.11	1.52	3.19	3.86	2.27	3.99	2.7	4.35	2.39	2.74
ENSG00000142892	PIGK	GPI biosynthesis	PIG	Expressed in all		Expressed in all		11.58	6.32	4.45	8.76	7.27	5.87	9.5	5.46	9.99	7.29	9.93	7.71	13.37	4.73	7.9	7.87	8.52	2.18	4.7	10.36	8.07	4.57	1.79	3.55	6.4	9.49	7.24	6.31	6.32	14.82	6.51	9.82	4.97	4.99	7.35	4.62	1.99	4.13	5.24	6.27	5.28	3.43
ENSG00000124155	PIGT	GPI biosynthesis	PIG	Expressed in all		Expressed in all		36.1	36.3	46.25	28.03	63.17	42.58	48.34	35.27	66.95	40.93	55.08	67.28	25.73	15.35	43.16	29.16	42.29	15.67	46.78	38.42	67.7	23.43	11.51	30.78	45.64	60.49	31.2	48.59	46.6	60.4	27.88	60.44	51.03	54.29	68.39	53.13	21.34	21.22	20.75	55.82	57.66	61.42
ENSG00000119227	PIGZ	GPI biosynthesis	PIG	Enhanced	rectum,colon	Enhanced	colon	1.29	1.43	0.48	5.24	14.3	1.16	1.04	1.44	1.61	3.28	2.05	2.27	0.49	0.24	1.68	0.95	0.13	0.53	0.89	2.2	13.78	1.4	1.83	2.05	2.9	2.36	0.78	1.21	0.59	0.72	0.52	2.15	5.15	0.95	2.52	12.88	0.33	17.25	6.05	4.15	3.17	44.94
ENSG00000106367	AP1S1	Post-Golgi trafficking	APF	Expressed in all		Expressed in all		11.28	10.99	2.4	49.01	20.67	21.71	8.3	8.68	11.6	8.18	10.55	3.16	16.78	7.66	8.09	9.32	8.05	2.31	12.93	16.21	15.82	6.93	1.41	12.27	19.04	8.94	9.03	13.21	9.22	10.8	10.18	13.28	9.79	19.77	7.04	17.38	4.95	14.04	42.78	14.04	13.69	29.33
ENSG00000166747	AP1G1	Post-Golgi trafficking	APF	Expressed in all		Expressed in all		19.21	19.56	36.31	17.63	17.89	15.59	15.29	16.64	16.71	12.15	16.95	6.48	24.38	11.67	17.72	19.73	11.48	4.81	11.66	18.27	20.48	9.67	5.43	17.94	17.11	12.55	15.92	19.19	28.84	19.6	23.94	16.83	11.25	15.71	8.74	10.17	8.64	16.11	8.24	14.72	10.42	11.92
ENSG00000072958	AP1M1	Post-Golgi trafficking	APF	Expressed in all		Expressed in all		24.35	25.86	28.7	33.84	11.29	23.12	19.7	18.33	20.92	26.36	20.86	19.7	22.64	16.41	28.93	31.19	22.27	3.48	26.51	14.65	10.45	8.09	8.02	14.06	16.32	29.03	28.65	13.29	52.27	14.62	23.49	26.39	27.61	26.75	22.6	21.85	23.02	18.57	17.74	18.13	23.56	12.6
ENSG00000100280	AP1B1	Post-Golgi trafficking	APF	Expressed in all		Expressed in all		28.26	41.15	23.07	33.92	27.56	33.58	13.13	43.91	23.8	22.3	29.11	11.17	15.54	8.67	24.52	47.51	13.35	7.76	40.93	29.05	23.03	17.71	5.06	21.93	30.92	21.48	41.38	26.44	21.44	26.14	42.21	35.28	21.06	35.66	17.32	28.25	15.84	27.86	23.05	22.89	17.89	31.06
ENSG00000182287	AP1S2	Post-Golgi trafficking	APF	Expressed in all		Expressed in all		15.07	29.59	18.36	18.92	12.46	7.8	40.6	16.47	11.13	17.09	16.06	50.49	8.31	4.95	18.66	23.69	5.83	1.5	22.68	10.66	15.22	2.36	33.52	8.52	9.45	52.25	26.46	6.28	20.45	9.22	19.73	20.18	6.84	2.59	6.52	5.01	5.58	8.33	10.49	4.89	9.88	5.78
ENSG00000103723	AP3B2	Post-Golgi trafficking	APF	Tissue enriched	brain	Group enriched	brain.cerebellum,brain.cerebrum,pituitary	2.37	0.28	0.05	17.7	0.23	0.35	0.48	0.39	0.24	0.26	0.17	0	0.1	0.01	0.05	0.09	0.18	0.15	0.26	0.24	0.24	0.16	0	0.16	0.02	0.43	0.03	0.52	0.9	0.19	0.45	0.4	0.41	1.23	0.19	0.8	2.05	38.44	13.57	1.24	0.47	0.41
ENSG00000157823	AP3S2	Post-Golgi trafficking	APF	Expressed in all		Expressed in all		19.77	9.93	6.96	24.25	12.43	11.74	18.34	26.72	29.98	21.25	26.64	27.29	37.4	18.47	15.26	16.7	21.61	5.1	14.51	16.99	26.82	7.57	12.16	7.94	8.68	24.04	9.47	8.34	17.38	38.92	22.86	24.41	1.12	1.43	0.84	1.05	1.26	0.84	0.88	1.04	0.9	1.81
ENSG00000177879	AP3S1	Post-Golgi trafficking	APF	Expressed in all		Expressed in all		4.61	3.53	12.41	3.56	7.49	6.61	7.79	6.55	7.83	8.4	7.45	3.72	3.57	3.29	5.83	8.8	9.36	2.05	6.79	6.65	7.21	4.65	0.78	7.43	7.2	9.02	6.04	5.03	8.35	7.21	7.03	8.3	56.79	34.41	66.87	39.72	20.66	44.5	57.56	42.53	60.28	34.51
ENSG00000185009	AP3M1	Post-Golgi trafficking	APF	Expressed in all		Expressed in all		19.77	20.48	7.78	12.41	17.56	15.54	21.69	20.37	20.1	17.41	17.19	11.13	14.26	9.67	14.74	21.29	16.19	5.33	24.17	20.8	22.53	8.58	3.48	12.08	14.72	23.95	16.45	14.71	17.98	21.92	26.86	23.69	11.17	15.37	10.42	12.44	5.31	7.02	5.65	11.75	11.22	10.64
ENSG00000065000	AP3D1	Post-Golgi trafficking	APF	Expressed in all		Expressed in all		19.36	23.23	10.5	24.48	19.68	19.59	15.86	17.95	22.73	17.34	17.56	14.91	15.98	6.43	20.71	20.75	16.94	11.08	24.68	18.07	11.68	17.41	10.6	13.34	20.45	16.55	25.99	21.81	32.63	28.2	15.25	20.07	24.93	38.28	26.42	32.36	12.39	42.91	25	28.86	30.52	32.75
ENSG00000070718	AP3M2	Post-Golgi trafficking	APF	Expressed in all		Expressed in all		8.65	6.55	4.23	23.35	4.43	4.37	8.79	5.18	16.57	4.63	7.92	7.43	8.38	1.31	8.13	8.43	7.79	1.11	12.19	8.01	6.03	2.5	2.37	6.59	3.88	8.03	7.04	4.08	22.36	11.05	7.82	8.47	4.21	4.4	4.47	5.16	1.44	12.76	11.35	5.16	4.56	3.33
ENSG00000132842	AP3B1	Post-Golgi trafficking	APF	Expressed in all		Expressed in all		15.44	18.86	10.68	8.57	19.75	14.98	15.65	17.33	17.14	13.09	16.51	7.48	22.92	5.32	12.58	19.75	10.3	3.74	14.72	17.04	24.24	11.37	2.13	13.91	15.13	17.73	13.62	14.43	14.14	24.42	21.82	20.16	8.02	8.04	7.49	7.99	4.93	2.83	4.67	7.82	7.17	8.56
ENSG00000122705	CLTA	Post-Golgi trafficking	CLT	Expressed in all		Expressed in all		80.98	69.58	35.87	81.74	107.96	76.56	70.19	52.11	106.28	73.26	64.46	24.66	80.74	34.46	69.75	69.84	99.35	15.3	103.21	79.94	91.32	39.48	12.94	46.19	72.77	70.31	65.87	76.61	58.58	83.84	76.77	70.4	45.13	55.12	41.79	47.83	17.61	46.66	41.15	47.71	59.22	52.24
ENSG00000141367	CLTC	Post-Golgi trafficking	CLT	Expressed in all		Expressed in all		79.67	79.38	42.93	144.03	101.18	51.9	72.53	63.52	65.74	73.74	81.35	47.14	87.28	41.71	61.86	61.96	56.13	11.22	97.31	88.17	99.45	31.14	16.46	54.32	55.76	93.5	59.4	64.77	69.59	99.24	65.86	75.56	37.58	54.16	40.19	37.26	18.02	56.03	46.21	30.35	35.4	41.76
ENSG00000175416	CLTB	Post-Golgi trafficking	CLT	Expressed in all		Expressed in all		41.87	36.85	18.68	52.93	65.94	56.41	23.63	194.91	28.82	34.36	30.32	84.19	23.07	8.92	35.65	24	34.61	9.72	54.23	30.99	32.25	20.71	64.98	139.91	56.72	30.36	32.6	72.79	17.02	25.46	41.09	33.72	34.71	57.89	46.47	35.92	19.84	57.79	47.43	31.25	39.58	63.95
ENSG00000116675	DNAJC6	Post-Golgi trafficking	DNAJ	Tissue enriched	brain	Group enriched	brain.cerebellum,brain.cerebrum,pituitary	10.31	0.83	2.53	83.68	1.34	0.84	0.61	0.3	1.23	0.58	1.11	4.97	5.92	0.12	1.23	0.24	0.49	0.58	6.67	0.93	1.57	0.21	0.06	0.57	0.83	0.8	1.75	1.21	2.23	1.69	0.3	0.51	0.88	3.7	0.77	0.78	0.19	30.4	32.21	0.83	0.55	0.51
ENSG00000107554	DNMBP	Post-Golgi trafficking	-	Expressed in all		Expressed in all		4.82	4.99	5.22	3.77	14.39	16.99	8.91	6.31	11.61	7.02	10.71	2.7	8.47	5.01	4.95	3.95	8.78	3.2	7.88	6.35	17.32	3.4	2.85	16.18	20.66	7.75	6.6	15.27	7.31	6.26	4.42	9.46	6.48	2.8	3.28	11.87	1.61	2.9	1.25	6.21	7.45	9.34
ENSG00000180104	EXOC3	Post-Golgi trafficking	EXO	Expressed in all		Expressed in all		14.58	18.59	12.45	19.18	14.77	15.58	17.09	24.44	21.7	15.58	20.17	13.13	12.49	5.04	17.64	20.63	19.53	5.97	17.33	15.69	12.05	12.76	15.61	21.12	14.78	16.46	19.66	15.88	33.73	21.57	16.38	20.69	13.92	11.93	14.99	18.07	12.08	15.29	10.24	16.58	17.14	16.94
ENSG00000070367	EXOC5	Post-Golgi trafficking	EXO	Expressed in all		Expressed in all		5.3	5.08	1.8	5.69	4.98	4.05	4.68	5.5	4.71	5.99	5.2	2.64	5.79	3.03	5.91	6.18	4.17	0.78	5.71	5.84	4.19	2.7	1.31	4.3	4.13	5.68	5.71	4.07	10.35	7.5	5.73	6.48	6.1	4.57	6.32	6.36	1.13	3.79	5.3	4.56	5.25	3.19
ENSG00000182473	EXOC7	Post-Golgi trafficking	EXO	Expressed in all		Expressed in all		23.87	28.51	27.49	36.76	23.3	23.27	35.79	42.96	52.5	28.88	34.55	25.94	23.05	10.73	32.85	26.88	41.57	8.96	30.6	41.36	22.98	23.93	10.33	26.6	25.62	36.67	26.87	22.83	24.82	41.55	26.46	44.31	17.26	20.2	21.86	27.94	15.87	23.05	16.21	21.23	23.54	17.59
ENSG00000090989	EXOC1	Post-Golgi trafficking	EXO	Expressed in all		Expressed in all		14.13	15.48	5.99	19.07	14.64	12.93	15.19	19.65	15.02	13.12	14.98	8.4	12.03	3.78	14.77	15.08	12.15	2.06	15.64	12.35	15.85	6.37	3.2	19.61	12.03	13.29	13.84	10.51	17.03	14.36	16.34	16.25	16.63	13.53	11.82	15.09	6.46	15.95	13.95	18.16	14.63	15.3
ENSG00000144036	EXOC6B	Post-Golgi trafficking	EXO	Expressed in all		Mixed		11.11	3.84	0.59	17.09	5.31	5.96	10.39	12.81	8.37	8.62	7.04	28.52	5.77	1.61	6.19	2.89	13.72	1.24	11.8	7.42	5.38	2.72	2.91	20.25	7.72	9.55	4.46	4.91	6.21	10.95	6.07	8.51	4.93	6.74	4.16	5.24	0.38	6.85	7.14	4.57	5.27	2.78
ENSG00000112685	EXOC2	Post-Golgi trafficking	EXO	Expressed in all		Expressed in all		6.87	10	3.18	9.84	7.08	6.37	7.76	9.71	6.56	5.9	8.46	6.06	6.74	3.55	9.87	11.43	6.5	1.44	12.56	6.64	8.12	3.74	1.63	7.82	6.94	7.62	10.23	6.19	15.84	13.2	11.19	10.83	7.76	6.3	5.92	6.96	2.78	6.8	6.72	8.74	8.18	5.82
ENSG00000100083	GGA1	Post-Golgi trafficking	GGA	Expressed in all		Expressed in all		18.97	19.44	18.38	18.65	14.96	17.02	17.23	18.39	23.85	10.94	18.81	10.33	10.17	4.37	18.84	22.92	19.8	4.88	17.14	16.25	13.31	15.03	9.67	22.15	16.39	13.13	25.57	17.94	101.8	23.25	15.84	16.68	9.69	19.41	9.09	13.05	10.43	20.72	9.01	14.88	15.12	16.2
ENSG00000125447	GGA3	Post-Golgi trafficking	GGA	Expressed in all		Expressed in all		5.48	12.44	7.91	10.02	8.78	6.18	9.42	9.94	10.57	6.44	10.47	5.77	6.12	3.27	12.09	12.99	11.61	1.99	11.15	7.23	10.71	4.29	3.72	7.69	8.36	9.07	11.72	7.53	11.19	6.86	16.27	9.93	14.82	11.75	10.52	15.49	13.69	18.04	9.56	17.45	15.62	17.44
ENSG00000103365	GGA2	Post-Golgi trafficking	GGA	Expressed in all		Expressed in all		23.69	28.83	19.96	7.78	10.83	7.81	15.11	9.19	15.86	8.74	13.87	8.85	20.35	4.98	28.7	63.77	29.41	7.1	13.93	17.66	14.04	18.57	6.05	15.44	9.86	13.12	31.58	12.73	9.73	30.7	75.73	17.56	12.95	28.81	9.86	15.88	8.47	31.7	8.95	23.21	19.21	13.26
ENSG00000112293	GPLD1	Post-Golgi trafficking	-	Enhanced	liver	Enhanced	liver,brain.cerebellum	0.69	0.4	0.28	1.75	0.41	0.27	1.28	0.94	0.88	2.73	0.57	0.25	0.37	15.84	0.76	0.67	0.98	0.12	0.14	1.45	0.41	0.17	0.31	4.6	0.23	1.2	0.4	0.49	1.38	2.61	1.04	1.44	1.07	0.21	1.53	1.32	0.08	7.79	1.17	0.73	0.65	0.39
ENSG00000255587	RAB44	Post-Golgi trafficking	RAB	Tissue enriched	bonemarrow	Enhanced	blood	0.04	0.49	27.67	0.01	0.26	0.39	0.27	0.4	0.56	0.13	0.74	0.04	0.01	0.02	0.77	0.08	0.01	0.02	0.03	0.19	0.36	0.04	0.03	0.38	0.57	0.37	0.37	0.51	0.05	0.01	0.1	0.36	0.58	0.02	0.11	0.63	2.16	0	0.01	0.31	0.27	0.29
ENSG00000105649	RAB3A	Post-Golgi trafficking	RAB	Tissue enriched	brain	Group enriched	brain.cerebellum,brain.cerebrum,pituitary	11.58	1.18	0.39	111.75	1.56	2	1.38	1.02	2.27	0.91	1.88	11.54	2.34	0.35	1	1.18	6.67	0.29	1.41	2.55	1.29	1.91	2.06	0.99	1.34	1.63	1.42	1.2	1.12	1.9	0.74	2.04	1.19	5.37	2.84	1.67	1.94	111.72	111.21	1.99	2.44	2.53
ENSG00000154917	RAB6B	Post-Golgi trafficking	RAB	Tissue enriched	brain	Enhanced	brain.cerebrum	9.89	2.38	6.01	106.17	3	2.04	2.62	4.2	17.11	5.61	3.19	13.07	2.69	0.15	1.71	3.34	1.58	0.95	2.08	2.58	1.87	4.3	0.54	0.66	1.33	7.11	5.52	4.01	4.25	5.1	1.67	1.05	2.74	1.53	1.86	0.92	0.9	13.03	19.91	1.4	1.2	1.1
ENSG00000123570	RAB9B	Post-Golgi trafficking	RAB	Mixed		Enhanced	brain.cerebellum	2.54	0.86	0.07	7.19	1.48	0.91	4.92	6.86	3.22	1.4	2.38	11.91	0.33	0.06	0.6	0.55	5.89	0.19	0.21	5.59	1.9	0.57	2.48	0.3	0.99	8.36	0.41	0.86	1.88	1.4	0.39	4.2	1.32	0.79	4.78	6.19	0.05	15.76	6.29	1.07	2.89	1.52
ENSG00000222014	RAB6C	Post-Golgi trafficking	RAB	Mixed		Enhanced	breast	2.22	1.21	0.37	3.45	1.57	1.14	1.6	1.46	0.84	1.54	0.99	0.75	1.26	0.69	1.43	0.75	1.04	0.3	1.63	2.58	0.9	0.36	0.56	0.58	1.75	0.98	1.31	0.93	1.84	1.54	0.68	1.38	0.2	0.12	0.3	0.14	0.06	0.33	1.11	2.1	0.81	0.14
ENSG00000172794	RAB37	Post-Golgi trafficking	RAB	Mixed		Enhanced	brain.cerebellum	1.37	8.81	11.79	1.64	4.16	2.62	0.96	1.59	1.61	0.84	4.03	0.65	0.49	4.43	5.16	14.57	0.42	0.02	1.07	1.55	3.86	0.6	0.11	0.25	3.25	1.55	12.75	4.58	0.59	0.32	11.22	5.36	0.8	0.92	0.43	2.31	15.97	54.21	2.6	0.78	0.97	2.59
ENSG00000179331	RAB39A	Post-Golgi trafficking	RAB	Mixed		Enhanced	brain.cerebellum	0.86	2.65	0.23	3.05	0.44	0.36	0.19	0.17	0.18	0.57	0.71	0.1	0.42	0.27	0.63	1.63	0.16	0.1	1.01	0.15	0.67	0.13	0.01	0.12	0.48	0.53	2.18	0.45	0.85	0.29	1.14	1.26	0.32	0.23	0.13	0.13	0.17	1.27	0.55	0.12	0.1	0.17
ENSG00000112210	RAB23	Post-Golgi trafficking	RAB	Mixed		Mixed		5.8	12.8	0.48	8.07	12.62	5.46	49.7	16.44	13.41	7.02	26.49	6.67	5.13	1.45	9.81	3.99	8.95	0.61	18.38	32.57	12.82	1.67	1.06	3.51	5.46	60.27	1.64	5.57	5	26.71	3.19	41.8	4.25	2.28	16.48	27.31	0.09	2.83	2.28	2.91	15.17	9.63
ENSG00000146955	RAB19	Post-Golgi trafficking	RAB	Mixed		Enhanced	pituitary	0.05	1.15	1.56	0	2.4	2.07	0.19	0.16	0.7	0.11	0.54	0	1.29	0.05	0.75	0.71	0	0.29	0.27	0.71	2.21	0.19	0	0.11	2.01	0.22	0.29	1.05	0.04	2.18	0.54	0.9	0.01	0	0	0.26	0.51	0.01	0.01	0.13	0.03	1.13
ENSG00000124839	RAB17	Post-Golgi trafficking	RAB	Mixed		Enhanced	kidney,liver	0.52	0.72	0	0.31	4.68	22.2	0.85	0.62	7.71	0.17	4.73	0.35	18.94	16.38	10.5	0.16	0.31	3.29	7.08	2.73	4.87	10.43	0.37	0.21	23.71	0.47	0.3	7.79	0.49	17.09	0.32	3.37	0.54	1.46	1.08	3.45	0.37	0.18	0.43	10.48	2.67	16.21
ENSG00000105514	RAB3D	Post-Golgi trafficking	RAB	Mixed		Expressed in all		2.74	4.64	8.97	3.51	5.78	5.86	5.31	21.1	8.85	3.82	3.78	1.86	2.55	0.35	8.32	1.9	3.55	14.74	5.74	14.18	6.6	13.52	0.54	32.69	4.52	7.1	5.99	12.42	1.45	6.01	6.9	7.04	4.51	3.07	6.72	7.86	43.28	5.68	5.17	6.51	8.8	6.2
ENSG00000139832	RAB20	Post-Golgi trafficking	RAB	Mixed		Expressed in all		24.95	17.95	12.91	3.11	14.78	18.02	4.24	3.86	10.33	15.55	17.76	5.37	10.57	13.59	17.3	13.18	11.14	3.64	20.67	6.43	11.74	4.89	0.34	0.58	17.69	6.21	26.56	19.97	6.95	15.3	4.18	13.51	17.95	28.3	20.15	11.6	35.74	0.88	2.84	14.68	11.04	19.39
ENSG00000141542	RAB40B	Post-Golgi trafficking	RAB	Mixed		Mixed		5.37	1.85	0.42	26.88	11.79	5.61	5.92	4.12	5.87	4.99	5.48	7.75	12.22	2.18	4.81	1.96	6.63	0.94	3.01	8.86	6.35	3.83	9.13	6.52	4.35	3.59	3.79	14.26	3.39	3.91	1.96	4.45	3.2	3.34	3.57	5.84	0.19	12.72	26.35	6.72	5.07	7.01
ENSG00000188060	RAB42	Post-Golgi trafficking	RAB	Mixed		Mixed		0.35	1.3	0.21	0.5	1.29	1.07	1.5	0.46	0.73	1.03	1.43	0.42	0.29	0.49	1.52	5.33	0.33	0.04	3.73	0.47	1.86	0.44	0.07	0.24	0.95	1.19	1.29	0.9	0.9	0.56	2.98	2.71	1.67	0.51	0.51	0.66	0.18	0.32	0.39	1.56	1.69	1.46
ENSG00000152932	RAB3C	Post-Golgi trafficking	RAB	Group enriched	adrenal,brain	Group enriched	brain.cerebellum,brain.cerebrum,pituitary	8.34	1.18	0.03	29.5	0.56	1.34	0.79	0.18	0.26	0.89	0.74	0.05	0.07	0.06	0.07	0.19	0.1	0.41	0.06	0.04	0.71	0.03	0.01	0.06	1.53	0.66	0.02	0.74	0.2	0.03	0.24	0.58	0.69	0.65	0.18	0.22	0.03	6.38	13.74	0.41	0.17	0.19
ENSG00000147127	RAB41	Post-Golgi trafficking	RAB	Group enriched	brain,testis	Enhanced	testis	0.24	0.25	0.03	0.66	0.18	0.24	0.14	0.1	0.19	0.1	0.03	0.01	0.12	0.03	0.14	0.06	0.24	0	0.09	0.15	0.15	0.12	0.05	0.2	0.24	0.14	0.29	0.11	3.22	0.17	0.07	0.14	0.16	0.21	0.22	0.23	0.05	0.74	1.02	0.2	0.15	0.3
ENSG00000143545	RAB13	Post-Golgi trafficking	RAB	Expressed in all		Expressed in all		34.02	34.78	22.83	10.66	24.98	19.05	24.67	22.25	21.12	34.68	30.96	13.8	28.43	15.71	25.39	13.25	28.72	7.67	20.94	39.89	23.02	15.32	6.22	19.38	19.6	20.17	21.35	26.66	22.92	28.74	14.57	39.64	38.42	42.33	32.3	33.47	3.83	4.55	11.83	33.6	38.52	22.79
ENSG00000168118	RAB4A	Post-Golgi trafficking	RAB	Expressed in all		Expressed in all		11.5	7.45	3.82	15.48	14.73	13.4	12.59	14.91	16.18	8.42	14.94	20.85	11.89	10.44	9.83	9.7	13.72	5.66	8.82	33.22	16.37	18.96	9.35	12.4	11.41	11.72	6.15	14.27	12.14	18.46	10.22	16.87	15.45	13.38	16.86	21.87	4.12	20.47	19.1	18.36	15.56	18.93
ENSG00000174903	RAB1B	Post-Golgi trafficking	RAB	Expressed in all		Expressed in all		61.48	54.91	37.5	48.39	72.59	61.63	52.37	95.29	86.16	69.65	65.62	52.01	44.88	20.94	81.73	58.97	60.97	16.85	68.54	83.75	57.04	46.74	47.57	67.18	63.89	56.87	65.84	69.35	40.98	71.99	55.13	72.26	95.19	102.6	91.46	93.81	128.82	65.34	59.74	93.75	93.62	110.81
ENSG00000167461	RAB8A	Post-Golgi trafficking	RAB	Expressed in all		Expressed in all		13.85	28.23	26	8.1	26.6	33.84	13.58	13.61	24.3	12.93	16.6	4.98	12.24	14.31	20.36	28.19	14.3	4.27	17.52	13.86	19.9	12.18	1.39	12.94	36.21	15.44	29.26	22.03	12.76	12.16	27.99	19.46	7.67	10.83	8.06	9.87	16.11	5.83	4.18	7.98	8.3	12.21
ENSG00000080371	RAB21	Post-Golgi trafficking	RAB	Expressed in all		Expressed in all		6.67	3.72	4.22	4.95	3.7	3.05	4.94	4.83	3.54	4.54	4.8	6.59	6.48	2.45	4.45	4.18	4.11	0.9	4.26	4.75	3.17	2.15	3.06	4.08	3.05	4.02	3.81	2.95	2.8	5.84	3.89	4.35	12.98	11.1	18.91	11.41	5.65	9.77	10.73	13.76	12.99	7.85
ENSG00000124209	RAB22A	Post-Golgi trafficking	RAB	Expressed in all		Expressed in all		8.78	5.01	2.34	8.98	6.42	5.52	5.58	7.43	4.97	4.69	5.58	1.96	5.67	2.84	5.28	5.1	4.83	1.23	3.65	4.86	5.84	2.91	0.91	5.47	5.65	5.06	4.86	5.32	5.74	8.04	6.17	5.82	5.18	7.75	5.28	4.77	1.55	4.65	6.87	5.07	5.63	4.79
ENSG00000206418	RAB12	Post-Golgi trafficking	RAB	Expressed in all		Expressed in all		22.63	16.91	6.33	27.3	13.53	9.5	28.82	24.26	22.94	26.54	18.65	44.76	24.02	13.82	24.93	17.71	25.71	2.13	20.54	21.12	14.56	6.29	47.36	22.4	10.69	30.14	22.1	9.02	12.69	17.1	17.61	23.8	25.52	16.08	22.66	23.18	2.81	33.28	21.44	25.39	23.82	12.49
ENSG00000118508	RAB32	Post-Golgi trafficking	RAB	Expressed in all		Expressed in all		9.6	23.31	72.38	3.82	28.13	10.01	19.16	7.86	8.27	14.94	19.48	4.08	13.74	17.67	20.28	15.54	7.37	1.67	11.45	10.74	26.48	3.25	0.92	7.01	8.85	31.81	30.47	11.19	23.51	6.75	10.55	20.09	22.28	14.25	21.97	13.19	71.52	1.49	3.52	19.98	15.59	25.17
ENSG00000111737	RAB35	Post-Golgi trafficking	RAB	Expressed in all		Expressed in all		13.01	23.93	18.73	17.93	15.9	13.65	15.41	22.24	14.86	20.16	17.74	9.01	8.85	5.15	19.94	23.62	15.38	4.02	20.42	12.54	12.2	7.76	3.71	16.77	14.71	17.09	24.88	18.13	8.67	9.4	21.11	20.08	17.07	11.51	14.16	15.8	18.02	11.61	9.01	15.36	16.84	15.33
ENSG00000169228	RAB24	Post-Golgi trafficking	RAB	Expressed in all		Expressed in all		13.99	16.8	16.52	12.88	10.68	9.81	8.98	11.3	13.05	10.59	13.32	7.52	11.76	4.05	12.67	14.62	13.3	3.66	10.56	14.95	9.97	11.59	6.94	15.15	11.55	10.97	25.2	9.9	5.47	10.39	19.36	9.96	18.44	35.63	16.55	20.59	96.96	43.55	23.71	32.91	24.93	23.77
ENSG00000168461	RAB31	Post-Golgi trafficking	RAB	Expressed in all		Expressed in all		89.24	38.21	30.58	87.18	15.24	8.63	54.44	26.18	20.34	25.85	45.02	9.56	10.88	4.34	46.1	19.27	25.4	1.48	46.49	18.12	15.04	2.12	0.82	5.89	11.76	72.11	24.06	9.23	44.83	19.75	18.99	51.62	20.67	68.98	45.29	26.11	35.47	9.16	31.84	11.56	38.98	10.1
ENSG00000172007	RAB33B	Post-Golgi trafficking	RAB	Expressed in all		Expressed in all		4.16	4.27	5.66	4.16	3.1	2.62	7.96	4.82	5.18	5.32	5.15	3.11	3.37	5.33	6.01	4.96	7.46	1.97	6.43	4.89	3.08	1.81	0.91	3.02	3.11	6.23	4.96	3.27	3.26	4.81	4.31	5.43	3.03	1.63	3.36	2.46	2.27	5.13	2.25	3.18	2.9	1.61
ENSG00000185236	RAB11B	Post-Golgi trafficking	RAB	Expressed in all		Expressed in all		40.39	39.77	28.24	53.22	34.75	42.84	36.29	40.73	41.86	43.83	39.91	41.02	27.17	14.1	50.19	38.16	36.24	17.56	50.16	40.12	15.44	37.8	20.39	36.79	43.64	19.18	64.45	51.26	29.71	81	18.82	43.32	53.58	52.72	69.92	62.83	39.79	63.9	55.56	70.27	68.37	55.99
ENSG00000166128	RAB8B	Post-Golgi trafficking	RAB	Expressed in all		Expressed in all		12.46	31.55	36.1	13.99	10.82	15.9	19.28	13.73	14.79	21.69	30.04	6.05	10.94	7.54	23.33	44.3	29.86	1.74	22.56	12.13	11.36	3.74	0.81	5.74	14.97	20.28	27.24	12.44	21.47	29.84	42.21	30.25	12.35	6.6	8.99	10.05	19.58	5.57	6.65	10.2	12.16	4.45
ENSG00000103769	RAB11A	Post-Golgi trafficking	RAB	Expressed in all		Expressed in all		197.99	116.38	69.36	98.73	184.71	115.08	115.2	401.38	152.03	99.4	182.95	89.68	128.83	48.99	131.17	120.94	89.65	24.48	180.06	151.28	189.87	62.1	21.81	189.73	130.12	127.3	154.48	173.09	213.27	149.53	204.93	229.38	22.27	39.14	15.52	26.29	9.88	17.47	22.6	23.54	19.74	23.32
ENSG00000099246	RAB18	Post-Golgi trafficking	RAB	Expressed in all		Expressed in all		44.32	22.29	36.67	37.8	25.07	18.86	27.56	36	25.48	28.49	23.95	24.52	34.12	19.87	23.66	19.59	23.53	6.84	23.83	35.96	27.65	10.56	11.56	20.22	20.73	30.53	23.11	19.67	32.29	34.6	25.79	28.82	14.65	24.59	14.55	13.7	6.29	17.74	18.29	16.46	14.23	11.26
ENSG00000108774	RAB5C	Post-Golgi trafficking	RAB	Expressed in all		Expressed in all		66.11	89.02	94.61	76.04	76.21	89.89	60.95	63.94	84.23	85.42	78.52	29.26	88.4	28.91	86.93	71.99	63.44	15.75	91.21	56.01	66.84	34.66	8.71	45.75	86.24	76.73	95.66	78.5	39.84	95.88	61.41	90.03	13.44	12.74	10.44	11.08	12.3	6.09	7.63	11.53	11.51	11.12
ENSG00000167578	RAB4B	Post-Golgi trafficking	RAB	Expressed in all		Expressed in all		17.46	15.53	12.07	26.84	15.55	14.17	5.27	6.3	9.22	12.4	12.16	4.68	5.87	3.12	16.96	28.09	4.19	3.47	19.34	13.75	6.97	8.1	1.86	9.18	16.09	7.31	28.33	16.98	11.76	10.53	13.79	8.43	10.77	24.73	10.81	11.08	29.59	16.9	25.78	12.35	13.19	17.42
ENSG00000069974	RAB27A	Post-Golgi trafficking	RAB	Expressed in all		Expressed in all		23.23	36.51	49.55	2.12	43.79	23.45	11.93	17.15	9.41	12.27	16.8	2.93	8.08	16.97	34.63	39.26	6.72	6.51	11.25	53.3	55.92	4.32	0.67	8.7	32.79	21.44	19	85.14	10.24	29.79	38.54	27.81	5.43	12.26	9.63	6.53	27.38	1.83	1.38	6.92	5.97	10.38
ENSG00000117280	RAB29	Post-Golgi trafficking	RAB	Expressed in all		Expressed in all		11.73	17.98	3.77	13.63	6.99	7.83	8.02	6.58	6.73	9.92	16.69	7.08	59.69	7.61	11.29	30.89	7.11	1.96	6.14	14.91	8.7	9.79	1.79	4.2	9.74	12.68	21.07	8.13	5.05	33.64	24.31	18.59	8.98	12.01	8.9	11.55	8.07	3.6	6.36	8.15	5.54	4.91
ENSG00000084733	RAB10	Post-Golgi trafficking	RAB	Expressed in all		Expressed in all		46.25	42.23	9.69	48.68	53.74	33.16	39.28	143.56	42.88	35.24	43.29	27.37	43.46	18.64	35.7	38.29	32.22	8.51	31.22	40.53	50.65	23.41	57.7	53.83	37.36	42.29	35.93	46.39	26.27	51.44	56.22	58.05	29.6	40.06	31.18	36.67	26.72	24.54	33.21	29.45	31.57	33.42
ENSG00000144566	RAB5A	Post-Golgi trafficking	RAB	Expressed in all		Expressed in all		24.29	27.7	23.81	38.77	25.98	22.67	24.23	40.9	24.05	27.4	35.53	20.72	26.66	16.65	26.6	22.34	18.87	6.33	39.02	28.97	27.94	17.8	6.56	27.24	24.18	26.79	19.55	23.23	20.7	42.22	26.12	32.45	9.42	7.08	10.08	9.78	5.84	8.37	10.9	8.52	7.54	6.82
ENSG00000139998	RAB15	Post-Golgi trafficking	RAB	Expressed in all		Expressed in all		4.81	5.58	0.68	29.18	12.46	10.31	3.12	1.98	2.41	2.29	7.58	10.07	5.43	2.86	6.71	3.77	0.73	1.4	14.46	4.74	17.92	18.43	2.13	3.44	10.91	9.49	1.76	5.53	2.05	3.12	3.19	18.93	1.32	2.03	4.52	17.39	0.87	75.81	24	9.93	2.81	10.89
ENSG00000119396	RAB14	Post-Golgi trafficking	RAB	Expressed in all		Expressed in all		34.06	31.11	32.89	42.6	34.33	30.11	33.87	40.15	35.65	28.25	30.34	16.94	37.16	30.37	44.68	35.05	30.22	5.91	31.86	35.48	35.95	15.2	9.5	35.16	30.81	28.8	29.91	31.56	32.79	39.98	41.73	38.69	29.41	27.39	26.34	29.68	11.7	32.82	28.12	34.41	28.86	27.01
ENSG00000123595	RAB9A	Post-Golgi trafficking	RAB	Expressed in all		Expressed in all		42.49	14.35	22.57	13.77	18.9	11.46	23.42	19.36	16.45	14.25	20.89	9.53	21.29	8.93	17.59	20.48	20.87	6.98	20.98	18.15	19.28	17.8	3.68	15.7	11.97	15.43	14.28	12.19	7.09	18.85	24.09	22.26	12.08	25.81	7.99	10.48	5.38	6.53	9.13	16.33	13.43	10.71
ENSG00000111540	RAB5B	Post-Golgi trafficking	RAB	Expressed in all		Expressed in all		51.02	41.8	17.83	71.45	56.36	44.65	72.84	84.78	81.47	40.23	55.39	48.27	54.33	26.61	62.79	39.59	75.21	11.29	49.55	71.87	70.21	31.25	30.4	63.72	44.36	70.97	42.52	50.74	62.34	60.19	64.74	59.96	44.14	45.41	61.87	63.6	39.56	58.52	57.19	51.49	64.72	55.01
ENSG00000075785	RAB7A	Post-Golgi trafficking	RAB	Expressed in all		Expressed in all		117.44	102.46	66.23	132.58	121.23	85.51	102.77	117.72	116.62	130.74	109.12	107.02	114.66	81.62	112.43	95.6	106.11	18.12	132.01	103.35	109.52	50	109.15	92.37	90.26	108.58	113.19	89.92	66.82	128.84	121.03	111.05	114.28	114.21	91.99	92.88	168.47	74.91	97.01	101.75	107.97	87.18
ENSG00000175582	RAB6A	Post-Golgi trafficking	RAB	Expressed in all		Expressed in all		55.76	42.49	18.21	120.73	49.29	48.58	55.42	71.16	47.41	44.05	48.74	46.49	50.51	30.31	56.42	36.04	44.01	8.79	59.96	54.81	51.86	21.36	24.83	40.47	57.73	56.54	40.39	35.06	32.02	78.57	45.04	66.38	39.67	33.89	47.19	36.65	14.7	63.35	74.4	35.53	40.24	28.74
ENSG00000197562	RAB40C	Post-Golgi trafficking	RAB	Expressed in all		Expressed in all		3.09	3.03	3.11	11.16	7.03	9.51	4.31	8.38	6.83	4.8	4.39	3.52	3.7	1.45	8.03	3.33	5.8	8.54	7.71	5.17	3.36	7.12	3.02	16.21	9.89	3.45	4.8	10.21	5.87	4.98	2.12	6.57	7.21	6.04	10.56	14.01	6.38	22.67	13.31	11.25	9.71	14.7
ENSG00000137502	RAB30	Post-Golgi trafficking	RAB	Expressed in all		Mixed		11.56	12.5	6.5	15.08	8.89	12.77	8.55	5.97	6.89	8.88	6.23	5.77	3.33	3.75	5.64	20.23	12.81	1.06	8.37	5.75	10.37	3.44	3.44	5.24	17.04	10.76	9.68	8.37	4.46	7.07	27.35	11.3	2.74	4.27	2.02	2.21	0.4	4.09	3.96	3.58	2.35	1.61
ENSG00000157869	RAB28	Post-Golgi trafficking	RAB	Expressed in all		Expressed in all		14.71	10.74	8.29	16.4	12.08	6.96	26.48	24.97	44.78	19.8	18.85	30.04	22.28	9.09	32.25	12.67	20.12	1.96	11.6	21.18	17.47	5.19	2.03	8.55	8.38	29.02	11.96	7.46	55.38	42.78	26.49	41.22	8.99	7.4	8.09	7.38	1.97	11.03	11.51	10.52	10.15	7.42
ENSG00000109113	RAB34	Post-Golgi trafficking	RAB	Expressed in all		Expressed in all		51.3	21.81	11.07	7.57	17.26	9.44	75.79	26.6	71.17	22.12	53.85	17.59	28.13	2.9	31.53	22.05	84.56	0.93	26.54	48.02	18.21	7.79	1.78	19.96	11.11	63.4	17.08	9.64	11.87	48.61	19.83	49.28	27.83	50.28	53.83	44.46	5.98	5.56	9.19	36.81	65.97	16.85
ENSG00000167964	RAB26	Post-Golgi trafficking	RAB	Enhanced	brain	Enhanced	pituitary,brain.cerebellum	0.48	0	0.13	10.33	2.97	5.33	0.05	0.83	0.72	0.13	0.81	0.52	0.23	7.48	0.3	0.32	0.14	6.09	0.04	1.96	3.68	9.97	0.21	0.97	4.55	0.13	0.47	4.23	0.33	0.86	0.69	0.1	0.11	0.66	0.08	1.25	0.06	93.28	17.77	1.4	1.09	7.11
ENSG00000155961	RAB39B	Post-Golgi trafficking	RAB	Enhanced	brain	Group enriched	brain.cerebellum,brain.cerebrum,pituitary	1.62	2.64	0.43	9.94	0.53	0.41	0.3	0.31	0.57	0.2	0.62	0.2	0.6	0.12	0.52	4.42	0.36	0.55	0.09	1.79	0.54	0.21	0.01	0.06	0.75	0.22	2.57	1.06	0.93	2.36	4.89	1.14	0.1	0.58	0.24	0.23	0.8	8.79	6.61	0.28	0.14	0.31
ENSG00000134594	RAB33A	Post-Golgi trafficking	RAB	Enhanced	brain	Enhanced	brain.cerebrum,brain.cerebellum	0.72	2.5	2.36	15.6	0.54	0.5	0.73	0.31	0.89	0.48	1.75	2.89	0.18	0.19	0.52	6.66	0.89	0	1.02	0.17	0.57	0.19	0.02	0.07	0.55	0.43	1.62	0.99	0.46	0.14	7.02	1.64	1.61	1.01	1.2	0.89	4.59	14.96	10.5	1.25	2.51	0.56
ENSG00000172476	RAB40A	Post-Golgi trafficking	RAB	Enhanced	esophagus	Mixed		0.54	0.13	0.03	0.3	0.27	0.21	0.61	4.34	0.72	0.32	0.32	0.05	0.29	0.02	1.37	0.11	1.01	0.04	0.37	1.88	0.28	0.08	0.06	0.28	0.18	0.59	0.27	0.21	1.67	0.23	0.08	0.34	0.5	0.61	0.54	0.88	0.01	0.34	0.63	0.86	1.24	0.27
ENSG00000132698	RAB25	Post-Golgi trafficking	RAB	Enhanced	esophagus	Enhanced	esophagus	0.05	9.62	0.04	0.15	67.31	55.05	7.18	229.2	48.91	0.08	26.76	0.03	12.72	0.18	36.91	0.48	0.25	10.32	14.73	31.18	65.69	37.32	0.36	104.77	51.1	3.55	0	65.27	0.16	47.16	35.99	55.1	0.31	0.06	0.08	29.51	0.15	0.6	0.15	18.9	3.94	56.95
ENSG00000123892	RAB38	Post-Golgi trafficking	RAB	Enhanced	esophagus,skin	Enhanced	skin,esophagus	23.69	1.52	0.83	0.22	1.64	1.6	4.28	27.66	5.64	1.05	5.81	0.5	3.12	0.77	3.98	1.58	2.66	0.33	12.76	2.18	1.09	1.26	0.17	29.18	1.83	2.96	1.02	1.16	2.33	7.49	14.55	7.29	0.92	16.97	0.9	5.3	0.57	0.04	0.21	2.16	1.65	1.11
ENSG00000100228	RAB36	Post-Golgi trafficking	RAB	Enhanced	fallopiantube	Mixed		3.53	1.19	0.22	4.15	0.87	0.53	3.95	1.69	32.76	1.11	4.28	0.54	4.66	0.1	5	0.77	5.35	0.75	2.95	2.62	0.92	1.57	0.02	0.89	0.63	3.27	1.14	1.4	4.18	16.06	1.02	2.42	0.92	4.05	1.42	2.07	1.53	1.54	3.88	2.23	3.92	0.89
ENSG00000169213	RAB3B	Post-Golgi trafficking	RAB	Enhanced	prostate	Group enriched	brain.cerebrum,pituitary,prostate	2.61	0.5	0.01	4.19	1.57	0.52	0.06	0.03	0.2	0.03	1.31	0.01	0.38	0.03	0.06	0.02	1.28	0.2	2.17	9.9	1.97	0.11	0	1.34	0.69	0.27	0.03	1.2	0.24	0.01	0.1	0.13	0.06	0.66	0.02	0.28	0.09	1.12	3.23	0.31	0.07	0.76
ENSG00000041353	RAB27B	Post-Golgi trafficking	RAB	Enhanced	stomach	Mixed		2.02	1.07	0.49	12.65	3.89	3.89	0.82	11.07	1.18	0.31	3.72	0.04	0.25	0.54	4.46	0.47	0.15	0.88	0.98	18.01	4.31	6.43	0.04	10.99	4.2	0.92	1.37	29.04	3.1	0.22	4.3	7.77	0.31	0.08	0.06	3	0.49	0.15	2.58	3.27	0.25	1.6
ENSG00000172780	RAB43	Post-Golgi trafficking	RAB	Enhanced	thyroid	Mixed		1.66	2.74	3.38	0.69	2.2	2.58	1.26	1.35	1.49	1.97	3.53	0.41	1.54	1.79	6.26	4.7	1.91	0.69	0.83	2.19	0.25	1.22	0.17	0.56	1.32	0.41	4.01	2.8	2.03	11.93	0.4	2.33	1.79	2.27	2.15	2.07	7.04	1.25	0.53	2.04	2.44	2.21
ENSG00000165105	RASEF	Post-Golgi trafficking	-	Enhanced	stomach	Mixed		0.45	1.56	0.01	0.11	12.24	3.69	1.46	4.18	5.62	0.2	11.18	0.1	3.32	0.82	6.17	0.48	0.23	4.58	1.52	12.75	11.62	6.26	0.02	0.68	5.72	0.68	0.09	27.39	2.17	21.62	2.52	4.98	0.06	0.09	0.06	3.16	0.01	0.01	0.11	6.39	0.56	6.57
ENSG00000132639	SNAP25	Post-Golgi trafficking	SNA	Tissue enriched	brain	Group enriched	brain.cerebellum,brain.cerebrum	39.99	3.75	0.03	916.53	1.7	3.22	7.71	0.52	6.05	0.45	2.36	0.75	0.82	0.4	0.96	0.38	3.81	1.44	0.5	3.75	2.02	0.12	0.01	0.1	3.22	6.99	0.05	6.01	3.72	0.31	0.21	1.84	0.91	2.21	2.45	0.28	0.51	934.64	405.78	1.06	0.47	0.85
ENSG00000092531	SNAP23	Post-Golgi trafficking	SNA	Expressed in all		Expressed in all		23.26	53.83	15.77	10.53	37.06	35.04	37.14	24.3	29.21	28.11	36.24	19.98	28.87	14.77	37.09	66.55	26.3	4.28	53.66	41.29	40.86	19.62	9.42	16.48	39.94	38	48.48	26.52	35.94	27.58	60.46	40.47	17.65	14.36	18.61	15.02	21.18	4.88	5.91	17.08	15.52	14.82
ENSG00000143740	SNAP47	Post-Golgi trafficking	SNA	Expressed in all		Expressed in all		23.9	8.81	5.16	21.51	8.55	7.22	23.68	10.73	18.85	6.71	11.89	20.96	11.08	6.55	10.9	15.22	29.52	3.47	15	12.34	8.59	9.2	7.73	9.22	7.82	17.09	10.4	8.03	31.1	15.69	12.62	14	4.83	15.58	4.99	7.8	2.56	12.41	11.58	8.36	8.57	5.22
ENSG00000099940	SNAP29	Post-Golgi trafficking	SNA	Expressed in all		Expressed in all		11.73	12.93	9.21	12.73	15.78	11.17	11.91	13.97	12.4	11.85	12.69	9.51	12	12.55	10.42	13.94	10.41	3.91	15.55	11.91	14.66	6.56	5.72	7.64	11.39	14.93	12.49	12.41	40.5	9.39	16.07	13.28	9.33	9.37	7.66	9.42	6.5	7.43	6.97	8.21	8.3	8.61
ENSG00000099365	STX1B	Post-Golgi trafficking	STX	Tissue enriched	brain	Group enriched	brain.cerebellum,brain.cerebrum	0.64	1.01	0.19	43.29	0.32	0.33	1.55	0.7	0.44	0.51	0.35	0.62	0.3	0.59	0.3	1.59	0.32	0.06	0.24	0.67	0.34	0.51	0.07	2.15	0.64	1.26	1.29	0.27	2.22	0.3	1.27	0.27	1.12	0.69	0.43	0.58	0.18	97.59	35.25	1.9	1	0.68
ENSG00000178750	STX19	Post-Golgi trafficking	STX	Mixed		Enhanced	colon	0.03	1.29	0.01	0.08	7.97	4.4	0.58	3.3	1.06	0.04	1.33	0.08	0.16	0.04	2.9	0.05	0.05	1.24	0.13	2.5	7.97	3.33	0	5.41	5.14	0.18	0.23	3.83	0.17	0.1	0.82	0.25	0.12	0.03	0.1	0.36	0.03	0.12	0.12	1.6	0.37	7.48
ENSG00000103496	STX4	Post-Golgi trafficking	STX	Expressed in all		Expressed in all		27.68	28.29	11.44	15.33	21.74	25.63	19.49	20.88	23.11	22.81	25.55	15.13	14.87	10.82	22.4	24.32	19.79	4.47	24.47	20.11	22.38	12.82	10.1	30.45	23.22	25.3	29.98	21.8	10.72	20.14	28.97	24.49	19.48	17.04	12.65	14.48	16.71	9.49	10.05	19.21	18.93	16.78
ENSG00000117758	STX12	Post-Golgi trafficking	STX	Expressed in all		Expressed in all		25.54	24.6	4.92	44.26	24.74	27.73	28.8	32.35	21.86	44.49	38.18	10.47	26.2	10.97	39.49	21.61	17.66	6.23	22.55	27.33	26.85	12.81	3.42	17.96	25.62	29.67	20.72	33.22	13.88	85.61	18.19	29.3	30.1	16.11	18.9	18.57	8.25	24.39	26.9	22.89	17.55	15.14
ENSG00000079950	STX7	Post-Golgi trafficking	STX	Expressed in all		Expressed in all		14.26	31.73	8.47	27.89	22.06	23.57	24.87	27.52	22.57	25.03	31.88	18.26	35.89	6.9	26.11	57.54	26.11	3.15	33.39	15.39	23.03	9.21	5.89	13.77	26.94	24.08	35.45	18.82	8.07	26.95	54.15	28.91	6.89	2.77	6.29	5.08	4.16	6.96	5.79	5.68	5.67	3.92
ENSG00000135823	STX6	Post-Golgi trafficking	STX	Expressed in all		Expressed in all		6.17	10.24	1.48	15.28	6.76	5.56	7.71	12.89	7.78	6.98	6.98	2.73	6.26	1.87	8.95	9.22	6.84	0.85	9.24	6.45	6.84	3.24	1.01	9.2	5.97	7.4	7.49	6.13	5.74	10.69	11.79	12.31	6.66	4.36	5.82	7.05	6.14	14.36	8.43	6.93	6.63	4.08
ENSG00000124222	STX16	Post-Golgi trafficking	STX	Expressed in all		Expressed in all		26.49	32.33	29.08	22.44	17.19	20.22	37.86	17.19	29.56	22.02	25.64	12.31	14.17	6.27	27.23	40.66	30.44	4.77	21.38	25.5	23.22	18.7	8.62	41.32	24.71	25.25	37.3	20.83	26.61	21.4	28.39	20.88	34.42	37.05	34.71	45.28	39.4	57.45	34.06	54.5	51.43	32.78
ENSG00000135604	STX11	Post-Golgi trafficking	STX	Enhanced	bonemarrow	Enhanced	blood	3.08	10.07	80.41	0.55	2.22	1.36	0.74	2.72	1.46	20.49	3.99	2.21	1.1	1.99	18.52	8.44	0.37	0.28	4.68	0.68	1.22	0.44	0.36	1.77	2.13	2.47	14.73	2.08	1.29	4.15	4.68	3.91	14.05	3.18	3.18	1.67	34.46	0.21	0.74	5.56	1.04	1.46
ENSG00000100580	TMED8	Post-Golgi trafficking	TME	Mixed		Expressed in all		7.31	7.97	3.67	8.37	3.88	2.51	6.47	3.04	5.82	4.07	4.09	1.84	7.82	1.4	4.17	15.23	6.18	1.25	3.47	5.05	4.27	2.06	0.45	3.35	3.22	5.01	6.72	5.03	7.15	10.01	16.84	4.97	3.42	5.4	3.23	4.23	5.77	7.31	6.79	4.07	5.16	2.79
ENSG00000168899	VAMP5	Post-Golgi trafficking	VAM	Expressed in all		Expressed in all		53.57	49.46	20.58	16.46	20.15	16.37	29.42	32.71	50.95	55.3	52.32	43.02	20.46	23.74	82.69	70.57	31.63	4.07	59.42	31.72	16.34	9	53.35	19.12	22.34	59.97	59.16	14.67	8.2	23.01	32	61.01	70.05	75.87	40.43	44.9	33.33	8.19	24.98	55.88	53.95	23.87
ENSG00000124333	VAMP7	Post-Golgi trafficking	VAM	Expressed in all		Expressed in all		21.97	22.5	18.8	20.43	19.11	17.9	20.81	18.84	17.15	21.42	21.73	10.51	29.52	17.57	17.71	22.45	15.11	3.21	26.54	19.68	20.63	8.1	5.15	14.67	22.66	23.58	16.33	12.83	15.43	21.89	23.99	23.72	17.63	17.53	18.34	14.23	10.53	9.11	15.22	14.77	14.66	11.13
ENSG00000049245	VAMP3	Post-Golgi trafficking	VAM	Expressed in all		Expressed in all		68.23	46.44	56.5	39.16	54.19	48.51	69.25	67.39	67.11	77.98	62.21	41.8	57.03	22.05	79.11	36.47	64.49	7.14	63.24	54.5	61.48	21.67	23.33	47.89	55.02	71.84	42.79	44.66	45.45	60.66	42.83	75.66	63.9	39.39	54.08	44.5	34.99	18.87	35.8	42.8	46.22	31.08
ENSG00000139190	VAMP1	Post-Golgi trafficking	VAM	Expressed in all		Expressed in all		7.2	18.09	34.56	22.02	4.23	4.67	11.37	4.43	6.8	3.68	6.37	3.05	2.84	1.59	6.37	31.56	4.05	0.62	2.29	9.83	11.13	4.28	1.39	4.04	5.89	9.11	16.85	5.52	5.58	8.93	29.41	6.77	1.38	2.01	2.87	2.51	1.72	2.71	4.42	2.59	2.83	2.22
ENSG00000117533	VAMP4	Post-Golgi trafficking	VAM	Expressed in all		Expressed in all		10.29	7.15	2.82	11.34	4.98	6.16	7.81	6.87	5.4	7.16	7.5	3.95	5.8	3	8.7	8.77	4.79	1.97	7.29	6.36	5.59	5.1	1.71	6.82	6.02	6.01	7.68	6.08	11.64	10.2	6.58	8.39	7.91	5.99	11.43	6.23	2.14	15.66	8.47	9.2	8.55	4.89
ENSG00000118640	VAMP8	Post-Golgi trafficking	VAM	Expressed in all		Expressed in all		24.64	102.54	123.02	9.67	158.95	134.54	23.75	149.43	136.4	45.06	93.97	10	166.39	71.15	155.21	140.4	7.24	26.33	166.34	101.21	205.47	130.37	5.84	108.3	154.17	46.74	102.92	123.1	21.2	84.23	209.22	109.77	21.18	16.24	10.28	50.39	45.77	1.78	6.3	51.55	16.86	89.78
ENSG00000220205	VAMP2	Post-Golgi trafficking	VAM	Expressed in all		Not detected		81.54	40.52	81.23	241.65	33.53	29.69	67.74	25.13	74.37	44.86	37.88	32.55	44.82	10.49	54.59	57.17	105.27	13.87	33.82	58.14	43.47	25.28	23.73	50.1	36.27	59.5	70.74	34.98	42.77	53.48	55.33	30.38	0.01	0.02	0.02	0	0	0.04	0.02	0.03	0.03	0
ENSG00000100568	VTI1B	Post-Golgi trafficking	VTI	Expressed in all		Expressed in all		26.45	18.23	13.46	22.87	26.68	23.9	15.07	36.3	21.1	39.41	30.41	30	38.34	17.45	16.6	21.5	13.14	5.53	20.03	18.46	31.91	18.22	9.85	25.05	17.49	19.02	13.56	14.25	19.2	34.98	22.39	28.84	57.12	31.49	33.83	43.42	19.18	30.65	61.85	34.43	28.92	40.06
ENSG00000151532	VTI1A	Post-Golgi trafficking	VTI	Expressed in all		Expressed in all		4.22	6.34	7.26	5.65	5.89	5.64	3.79	6.35	3.66	5.01	4.86	3.35	5.38	1.88	4.2	7.07	2.76	0.88	3.7	4.15	7.12	2.52	1.95	4.21	5.89	5.4	4.67	4.42	4.98	6.33	8.76	5.83	2.78	1.9	1.9	2.21	2.35	1.86	1.52	2.52	1.99	2.34
ENSG00000173467	AGR3	Protein folding	AGR	Enhanced	fallopiantube,smallintestine	Enhanced	colon,smallintestine	0.21	9.31	0	0.22	155.4	126.17	8.06	0.98	226.91	0.36	43.36	0	1.15	0.04	78.71	0.11	0.12	2.02	0.12	4.09	168.5	1.15	0	0.54	179.9	7.61	0.22	64.29	0.15	2.86	0.78	2.58	0.02	0.01	0.02	6.35	0.02	0.02	0.11	9.76	5.25	67.83
ENSG00000106541	AGR2	Protein folding	AGR	Enhanced	rectum,stomach	Group enriched	urinary bladder,colon,prostate,smallintestine,stomach	0.81	58.87	0	0.69	597.88	360.49	13.24	12.91	309.38	1.3	253.02	0.03	3.43	0.21	38.05	0.46	0.14	3.57	1.21	282.43	1000.4	20.78	0	1.07	285.27	40.86	0.62	952.36	0.72	7.28	5.65	128.29	0.06	0.08	0.05	66.8	0.04	0.02	0.03	14.42	24.79	230.45
ENSG00000179218	CALR	Protein folding	CAL	Expressed in all		Expressed in all		168.6	351.07	347.61	127.38	307.45	214.41	249.41	185.31	300.6	229.33	211.57	117.29	210.77	300.65	245.9	222.74	210.81	36.18	444.85	324.31	330.26	144.93	32.17	120.22	225.79	324.32	234.28	265.43	183.15	839.51	296.89	240.68	171.87	239.45	192.1	128.34	111.15	76.61	99.73	185.51	227	219.21
ENSG00000127022	CANX	Protein folding	CAN	Expressed in all		Expressed in all		139.77	171.14	111.94	170.04	153.21	155.73	195.19	103.53	218.25	137.16	157.11	118.64	195.09	130.73	131.78	111.78	193.05	57.42	208.39	189.24	187.14	190.04	24.35	79	141.4	197.49	110.69	124.08	178.19	481.79	143.92	169.76	79.6	74.41	86.37	72.09	22.17	51.41	70.4	78.56	98.84	65.53
ENSG00000136026	CKAP4	Protein folding	CKA	Expressed in all		Expressed in all		22.35	30.55	53.13	10.66	36.85	13.85	34.38	37.28	23.89	19.49	25.82	21.59	10.78	9.18	17.73	8.62	20.13	6.7	42.24	36.69	38.77	17.51	2.74	20.83	14.49	39.37	11.93	38.96	10.35	19.29	19.1	34.07	16.53	34.09	25.77	18.93	48.48	8.02	6.33	16.84	29.92	23.35
ENSG00000160202	CRYAA	Protein folding	CRY	Tissue enriched	kidney	Tissue enriched	kidney	0	0	0	0.05	0.04	0.17	0.01	0	0.01	0	0.01	0	20.51	1.36	0	0	0.02	0	0.01	0	0	0	0	0	0.17	0.01	0	0.03	0.03	0	0.02	0	0.01	0.01	0	0	0.13	0.07	0.12	0.04	0.01	0.01
ENSG00000147570	DNAJC5B	Protein folding	DNAJ	Tissue enriched	testis	Tissue enriched	testis	0	2.81	0.26	0.04	0.77	1.46	0.19	0.12	0.25	0.27	0.58	0.29	0.18	1.08	3.54	8.15	0.19	0	0.13	0.55	1.28	0.33	0.04	0.01	0.87	0.11	1.39	0.71	63.68	0.15	3.75	1.87	0.05	0.02	0.03	0.03	0.06	0.01	0.02	0.06	0.01	0.11
ENSG00000163793	DNAJC5G	Protein folding	DNAJ	Tissue enriched	testis	Tissue enriched	testis	0.12	0	0	0.33	0.03	0	0.12	0	0.11	0	0	0.28	0.06	0	0	0.07	0.01	0	0	0.04	0.03	0	0	0	0.01	0	0	0.01	19.99	0.01	0.02	0.03	0.11	0.6	0.17	0.06	0.01	0.01	0.51	0.08	0.51	0.06
ENSG00000148719	DNAJB12	Protein folding	DNAJ	Expressed in all		Expressed in all		17.34	14.97	12.76	12.41	13.45	15.24	13.68	13.7	16.92	15.13	16.81	10.93	12.78	6.7	16.66	13.1	13.79	5.87	18.02	14.98	11.77	13	7.23	15.49	14.43	15.54	16.52	13.8	15.75	17.3	12.74	15.43	11.13	13.35	9.24	9.52	8.55	11.07	6.24	12.81	11	9.28
ENSG00000136770	DNAJC1	Protein folding	DNAJ	Expressed in all		Expressed in all		14.92	14.83	9.37	5.21	18	22.26	13.61	14.76	11.44	12.57	20.11	6.4	19.02	13.8	17.5	14.44	12.17	8.52	17.76	22.69	17.96	21.57	1.79	9.63	18.03	15.19	13.63	22.17	10.29	33.15	12.48	25.63	10.99	12.45	9.24	18.03	4.9	2.39	4.15	12.94	13.37	12.05
ENSG00000086061	DNAJA1	Protein folding	DNAJ	Expressed in all		Expressed in all		112.26	72.27	69.47	106.42	50.31	31.77	74.01	40.81	101.04	55.11	78.46	27.8	75.89	79.9	73.38	65.07	57.85	12.42	82.96	69.54	50.25	27.29	9.16	25.48	37.84	69.88	50.23	42.1	133.6	56.02	71	80.3	42.87	88.42	34.29	35.78	32.72	62.26	77.84	36.94	58.47	36.45
ENSG00000101152	DNAJC5	Protein folding	DNAJ	Expressed in all		Expressed in all		10.84	11.89	10.42	37.08	10.74	11.98	6.07	25.63	10.75	9.55	8.59	12.06	5.14	1.56	12.56	10.2	4.34	5.32	10.6	9.77	7	7.45	3.11	13.33	12	7.82	11.69	9.53	8.38	15.55	8.8	11.77	13.67	25.88	13.86	15.42	33.47	60.99	42.59	13.48	10.51	23
ENSG00000102580	DNAJC3	Protein folding	DNAJ	Expressed in all		Expressed in all		17.78	21.74	22.45	9.83	22.97	18.49	20.33	13.64	21.87	15.85	22.5	8.51	19.47	16.64	20.94	13.11	13.67	7.45	19.78	33.62	23.27	17.51	1.87	8.02	19.56	19.75	16.05	22.47	13.2	53.31	15.61	21.27	13.24	11.34	15.35	11.63	11.26	5.13	6.15	12.5	15.97	11.77
ENSG00000069345	DNAJA2	Protein folding	DNAJ	Expressed in all		Expressed in all		20.73	12.65	12.39	18.34	14.71	15.64	21.07	15.66	17.69	14.13	16.3	18.95	20.64	13.03	14.57	17.21	17.96	3.48	14.55	21.58	15.57	8.18	9.3	13.14	15.34	14.17	18.15	12.2	24.4	20.47	17.57	17.12	15.43	19.46	13.53	16.71	9.15	17.61	17.95	15.56	15.55	14.94
ENSG00000135924	DNAJB2	Protein folding	DNAJ	Expressed in all		Expressed in all		43.99	13.81	13.59	78.85	21.29	16.11	19.25	20.58	42.23	23.75	26.47	24.55	27.29	8.48	32.77	22.02	32.9	14.65	28.65	35.21	13.23	28.88	27.66	46.75	16.62	13.37	23.78	27.15	41.54	42.09	16.77	21.81	22.73	52.41	24.39	27.01	19.29	93.42	76.21	30.66	33.02	21.3
ENSG00000090520	DNAJB11	Protein folding	DNAJ	Expressed in all		Expressed in all		119.11	125.7	134.46	89.46	166.55	101.93	90.76	104.75	102.97	101.44	121.45	92.29	136.55	127.37	105.99	113.85	48.8	33.63	123.53	128.6	138.4	81.87	53.97	70.04	99.57	101.24	101.45	133.66	92.2	118.65	146.25	98.42	21.68	19.77	19.02	13.63	11.18	14.67	14.4	21.6	23.23	26.06
ENSG00000132002	DNAJB1	Protein folding	DNAJ	Expressed in all		Expressed in all		186.53	38.41	78.22	49.31	45.44	26.5	35.77	213.56	77.86	60	186.27	23.85	48.98	52.8	56.79	36.99	62.56	10.56	157.47	51.39	38.57	31.53	12.32	65.37	24.51	43.95	26.3	42.59	139.77	55.46	60.47	67.3	47.06	89.31	31.9	41.5	201.76	327.46	87.58	35.28	29.97	43.88
ENSG00000068912	ERLEC1	Protein folding	-	Expressed in all		Expressed in all		44.69	29.09	16.54	38.64	38.08	28.84	39.45	21.94	38.46	28	40.76	24.42	29.01	15.74	36.38	27.88	31.61	14.74	40.36	59.79	42.78	25.67	8.2	11.71	26.97	33.2	24.78	39.58	44.17	65.64	34.74	50.58	23.84	31.64	28.79	21.25	5.02	16.63	23.42	26.61	30.72	21.54
ENSG00000197930	ERO1L	Protein folding	-	Expressed in all		Expressed in all		7.42	18.18	20.69	10.82	12.84	13.86	11.67	135.9	10.3	8.26	18.85	3.49	7.33	9.93	10.73	12.59	5.46	3.03	32.83	8.15	15.22	7.75	1.63	9.34	12.91	9.5	11.03	21.69	5.34	11.51	25.23	25.94	10.61	5.01	10.02	12.96	19.52	9.23	7.14	11.56	8.18	10.17
ENSG00000086619	ERO1LB	Protein folding	-	Expressed in all		Expressed in all		5.17	5.12	3.48	4.66	2.7	8.42	5.16	2.49	3.88	4.37	9.57	2.49	6.93	7.95	4	6.38	4.83	32.42	3.62	5.42	2.92	4.07	0.72	2.1	4.91	4.28	6.44	33.63	30.34	26.96	5.73	5.08	3.66	3.19	3.82	3.37	1.31	9.96	3.5	4.9	3.99	1.97
ENSG00000139055	ERP27	Protein folding	ERP	Group enriched	fallopiantube,pancreas	Tissue enriched	pancreas	0.31	2.92	1.98	0.09	0.59	0.64	0.93	0.49	72.57	0.52	0.87	0.35	14.79	0.17	7.41	3.08	1.05	321.13	1.91	1.2	0.85	1	0.07	0.94	0.43	0.63	2.04	2.46	0.39	5.06	2.48	19.17	0.45	0.38	0.46	9.8	2.6	0.02	0.1	1.65	1.55	0.57
ENSG00000023318	ERP44	Protein folding	ERP	Expressed in all		Expressed in all		14.41	15.91	11.17	7.64	17.7	16.8	14.45	12.44	14.42	13.23	16.79	8.5	12.99	12.32	14.74	15.3	10.33	5.93	23.61	16.51	19.66	9.97	2.03	9.29	18.22	14.25	14.62	16.27	10.99	26.16	15.31	17	13.3	12.66	11.64	11.31	12.77	7.81	5.81	13.39	13.18	14.28
ENSG00000089248	ERP29	Protein folding	ERP	Expressed in all		Expressed in all		63.1	57.23	89.42	29.14	69.71	62.99	40.22	57.17	69.4	33.37	55.63	24.17	53.11	54.93	63.44	85.56	52.82	31.42	56.02	86.49	65.32	40.91	7.31	56.48	57.6	35.73	78.43	72.77	41.15	64.75	79.96	72.6	28.64	58.29	26.23	40.77	36.35	33.76	22.17	42.68	39.7	56.49
ENSG00000116663	FBXO6	Protein folding	FBX	Expressed in all		Expressed in all		4.61	9	7.78	2.91	4.35	8.16	3.8	6.82	12.56	4.5	7.44	3.4	3.73	3.59	8.03	12.94	4.48	2.43	2.09	5.72	4.69	5.73	3.96	4.19	5.06	5.29	9.42	5.66	5.75	4.31	7.83	7.94	5.22	10.22	3.84	6.69	11.46	6.1	5.77	5.73	6.62	5.13
ENSG00000089597	GANAB	Protein folding	-	Expressed in all		Expressed in all		57.44	78.06	35.51	40.67	76.24	64.31	91.53	51.66	110.96	65.78	71.08	36.52	66.84	57.2	66.98	59.45	92.4	19.8	110.25	68.12	83.04	42.72	10.46	43.58	65.01	99.69	69.26	61.59	66.6	124.04	64.09	73	66.91	75.46	68.21	71.76	29.56	38.94	29.82	77.53	89.79	76.68
ENSG00000166598	HSP90B1	Protein folding	HSP	Expressed in all		Expressed in all		292.06	396.77	225.99	112.32	263.72	204.27	284.61	115.6	310.08	250.45	215.08	115.82	224.04	266.22	186.99	217.12	245.7	50.17	394.02	309.68	322.75	121.36	16.9	78.37	217.05	315.05	217.51	216.37	180.86	1172.79	271.47	310.17	181.09	269.79	227.26	120.35	55.16	74.14	111.27	180.63	205.12	182.33
ENSG00000109971	HSPA8	Protein folding	HSP	Expressed in all		Expressed in all		465.28	454.11	216.95	564.94	342.96	344.35	245.4	366.75	471.81	315.7	444.26	316.04	606.84	285.83	305.03	536.27	262.9	115.14	371.6	370.1	398.74	140.05	388.34	139.85	327.69	390.18	321.87	245.5	385.63	351.86	667.54	458.87	153.63	299.77	146.66	141.81	113.74	393.4	232.18	100.36	143.29	181.07
ENSG00000080824	HSP90AA1	Protein folding	HSP	Expressed in all		Expressed in all		292.57	216.58	182.86	422.36	188.29	114.38	177.21	143.02	442.78	179.94	272.26	179.92	266.84	118.69	177.75	212.96	184.37	38.09	296.5	261.79	205.57	136.94	85.67	122.18	147.07	200.79	125.83	144.54	429.92	153.38	245.36	220.62	203.6	424.86	162.67	199.99	121	537.73	434.32	180.52	168.02	167.59
ENSG00000044574	HSPA5	Protein folding	HSP	Expressed in all		Expressed in all		112.79	187.07	370.1	62.64	123.93	93.93	136.88	78.52	147.5	100.96	107.21	85.41	87.52	100.67	103.16	100.82	94.27	29.02	236.43	155.1	131.92	76.62	14.75	54.91	100.77	138.58	77.61	105.34	138.74	569.14	125.72	128.91	106.06	163.17	130.8	62.21	119.43	53.02	66.38	126.6	121.37	98.15
ENSG00000149428	HYOU1	Protein folding	-	Expressed in all		Expressed in all		26.84	48.48	19.06	31.65	35.31	25.6	32.43	20.83	37.86	22.43	28.31	16.39	22.79	19.11	25.47	28.87	19.45	14.95	40.73	42.73	35.49	23.94	2.53	11.68	26.07	32.07	25.14	35.06	75.74	134.2	34.71	34.69	17.3	28.62	25.67	15.96	8.12	20.79	23.13	21.55	29.41	28.47
ENSG00000115275	MOGS	Protein folding	-	Expressed in all		Expressed in all		13.16	20.96	7.11	6.59	15.98	38.23	11.82	12.04	20.03	11.22	16.22	7.06	8.61	8.6	19.55	21.81	11.43	6.06	33.77	14.65	13.99	14.58	2.9	19.41	26.55	12.66	21.24	24	10.53	14.68	19.71	21.92	18.16	22.79	16.6	20.14	11.58	17.74	8.22	25.05	21.58	29.07
ENSG00000135506	OS9	Protein folding	-	Expressed in all		Expressed in all		80.79	107.44	80.86	64.18	125.19	111.76	87.65	80.81	118.67	112.91	107.72	54.33	85.22	100.02	117.77	77.79	107.26	59.7	119.39	108.49	116.04	91.46	13.23	89.73	108.67	99.09	93.37	106.03	41.96	123.92	84.57	111.82	90.05	75.62	84.63	78.47	111.86	54.29	37.01	93.73	89.63	94.86
ENSG00000185624	P4HB	Protein folding	-	Expressed in all		Expressed in all		145.28	168.09	265.03	51.71	195.69	347.85	74.12	311.05	90.97	154.04	164.58	83.76	65.02	228.99	146.36	74.31	61.1	415.93	263.7	206.45	78.71	419.68	62.14	110.56	315.74	98.04	206.98	293.31	32.19	169.23	64.38	139.52	136.5	308.55	151.8	130.03	100.79	57.13	37.83	141.48	156.38	187.4
ENSG00000185615	PDIA2	Protein folding	PDI	Tissue enriched	pancreas	Enhanced	pancreas,brain.cerebellum	0.4	0.37	0.39	3.92	0.2	14.18	0.11	0.05	0.27	0.44	0.1	0.99	0.07	0	0.18	0.18	1.17	508.1	2.09	0.1	0.27	0.4	0.11	0.11	4.59	0.01	0.31	53.1	0.33	0.11	0.4	0.17	0.53	0.22	0.54	0.27	0.12	224.05	21.17	0.37	0.28	1.2
ENSG00000065485	PDIA5	Protein folding	PDI	Mixed		Mixed		17.55	14.49	9.63	0.87	18.54	10.29	11.26	5.21	15.14	8.31	19.77	4.2	8.82	27.75	15.43	9.58	9.7	4.57	39.47	31.95	21.23	5.16	0.29	4.83	8.84	14.09	6.98	26.24	16.83	29.43	10.32	17.18	7.79	12.54	6.93	6.23	1.16	0.39	0.72	7.76	7.9	8.69
ENSG00000169340	PDILT	Protein folding	PDI	Group enriched	stomach,testis	Group enriched	stomach,testis	0	0	0	0	0	0.2	0	0	0	0	0	0	0.02	0.01	0	0	0	0	0	0.11	0.01	0	0	0	0	0	0.03	4.23	16.53	0	0	0	0	0.01	0.01	0.02	0	0	0.01	0.02	0.03	0.02
ENSG00000143870	PDIA6	Protein folding	PDI	Expressed in all		Expressed in all		94.04	136.63	70.97	48.19	129.46	91.81	122.83	80.15	136.09	88.12	93.59	59.99	94.08	96.7	87.15	97.61	81.7	53.69	146.41	119.85	141.86	86.37	14.93	46.83	91.73	127.59	85.69	111.46	56.37	328.22	126.61	117.51	28	40.79	28.26	25.57	11.97	10.03	12.96	26.82	35.52	37.17
ENSG00000167004	PDIA3	Protein folding	PDI	Expressed in all		Expressed in all		8.67	11.64	10.76	5.43	13.08	16.27	9.09	6.12	9.28	7.08	8.78	4.15	8.28	9.52	8.54	11	7.48	2.19	12.81	18.02	11.96	6.92	1.14	7.82	13.33	9.36	6.4	12.74	7.56	26.28	9.57	9.48	82.45	101.4	98.28	72.85	44.59	32.66	39.1	92.94	115.87	102.99
ENSG00000155660	PDIA4	Protein folding	PDI	Expressed in all		Expressed in all		20.7	75.54	17.94	13.36	67.59	51.2	52.92	25.45	79.93	36.22	50.16	14.25	23.51	65.32	39.55	46.63	37.41	11.12	82.19	58.73	67.57	25.38	2.3	20.24	47.89	56.75	45.44	74.38	30.38	224.18	57.23	66.36	25.76	27.8	25.74	26.25	13.46	8.73	10.93	29.61	46.01	52.45
ENSG00000196262	PPIA	Protein folding	-	Expressed in all		Expressed in all		189.55	249.22	183.63	199.71	306.95	196.25	163.53	273.44	214.33	186.13	145.59	83.97	271.6	147.95	191.47	285.4	137.47	34.66	181.37	226.04	356.47	97.97	21.26	208.71	188.05	257.81	200.43	157.63	99.85	140.05	457.88	208.4	107.31	124.75	103.23	102.66	51.6	98.63	134.8	106.05	99.94	138.2
ENSG00000130175	PRKCSH	Protein folding	-	Expressed in all		Expressed in all		67.28	74.31	93.02	55.13	84.08	90.05	92.79	67.64	140.47	72.68	93.31	39.94	53.51	50.14	78.11	75.29	164.4	37.39	108.17	80.33	89.37	72.44	17.53	78.44	89.12	72.1	84.05	78.12	75.06	132.1	76.76	97.84	57.7	63.33	47.47	63.56	53.48	50.72	43.14	73.73	81.02	74.07
ENSG00000165661	QSOX2	Protein folding	-	Expressed in all		Expressed in all		5.01	8.09	6.79	5.11	3.65	3.62	5.23	3.37	5.86	4.08	3.61	2.65	2.45	1.52	4.55	12.15	4.42	2.84	4.06	3.52	3.97	2.42	0.65	7.02	3.14	5.16	9.47	4.65	8.86	7.43	9.85	3.62	5.1	6.2	4.22	4.71	2.11	25.18	4.9	5.84	7.09	5.81
ENSG00000120725	SIL1	Protein folding	-	Expressed in all		Expressed in all		28.76	23.37	28.66	11.36	25.77	22.59	38.79	60.51	96.19	33.99	114.16	36.44	24.85	41.29	34.41	42.63	20.85	17.73	41.62	36.46	36.95	22.54	6.72	56.97	14.07	63.15	12.42	23.91	58.73	245.82	31.57	79.93	9.31	23.29	9.3	8.94	4.69	1.68	4.2	9.31	9.45	8.11
ENSG00000139921	TMX1	Protein folding	TMX	Expressed in all		Expressed in all		8.22	11.12	6.06	5.19	11.67	9.09	8.89	8.29	7.99	8.62	9.41	2.34	8.29	4.76	8.24	11.83	6.09	1.38	10.8	8.29	11.67	4.47	0.88	7.82	8.31	9.49	9.16	8.35	5.86	11.5	9.9	13.53	13.48	13.9	9.32	11.06	5.31	5.44	5.66	11.7	10.2	12.76
ENSG00000166479	TMX3	Protein folding	TMX	Expressed in all		Expressed in all		13.76	22.39	6.48	15.29	9.62	13.89	14.92	11.27	12.74	16.07	15.11	10.61	10.72	4.76	16.63	22.39	10.11	1.73	12.95	14.33	12.55	4.72	2.59	10.82	14.18	16.77	15.73	8.74	11.07	15.26	17.76	17.66	11.08	6.84	9.27	8.08	2.22	12.11	7.12	11.49	8.71	7.37
ENSG00000125827	TMX4	Protein folding	TMX	Expressed in all		Expressed in all		34.22	16.88	15.75	28.97	11.15	10.17	28.06	12.66	30.95	13.87	19.98	32.1	21.99	11.35	16.73	13.06	30.49	3.35	8.73	25.04	11.06	17.83	7.75	5.74	11.23	23.29	13.69	12.99	67.33	22.94	12.53	16.19	11.26	11.78	13.24	15.69	14.42	16.72	15.59	13.41	20.06	7.93
ENSG00000213593	TMX2	Protein folding	TMX	Expressed in all		Expressed in all		38.98	25.48	8.91	33.76	43.71	29.41	23.2	26.29	30.73	25.61	23.37	19.05	37.42	17.08	22.7	17.45	19.26	8.77	25.48	38.93	51.41	17.01	4.97	17.43	31.67	26.77	18.14	21.45	22.35	34.61	29.34	26.28	36.34	56.91	30.15	33.82	11.95	47.98	43.52	42.79	42.29	59.06
ENSG00000136827	TOR1A	Protein folding	-	Expressed in all		Expressed in all		19.19	19.25	18.25	16.66	17.88	12.17	18.65	12.05	18.25	15.68	20.51	8.94	15.69	13.27	16.94	19.76	14.54	4.39	19.14	19.96	19.21	8.43	2.76	10.22	14.47	22.1	15.82	14.49	10.02	23.08	16.59	22.58	9.31	11.93	8.8	10.01	11.01	8.34	7.01	9.35	9.49	8.54
ENSG00000239264	TXNDC5	Protein folding	TXN	Expressed in all		Expressed in all		56.61	150.04	30.79	12.31	181.71	188.96	69.33	62.11	63.04	65	93.42	27.45	29.95	40.73	63.48	157.47	75.05	22.71	93.33	50.71	160.72	102.77	3.69	21.08	141.31	96.71	122.28	207.68	24.96	67.31	207.96	256.57	13.81	11.68	13.43	12.67	4.22	1.57	2.08	13.99	17.73	26.58
ENSG00000117862	TXNDC12	Protein folding	TXN	Expressed in all		Expressed in all		23.61	24.58	15.21	14.01	29.46	20.78	21.47	14.13	32.52	21.08	25.05	10.81	22.51	15.06	20.94	23.79	22.76	6.97	23.91	24.05	30.98	15.3	3.04	11.69	21.38	19.2	21.31	23.29	23.19	27.04	25.32	27.02	21.57	24	15.54	18.19	24.4	16.38	15.89	22.98	21.02	22.76
ENSG00000102595	UGGT2	Protein folding	UGG	Mixed		Mixed		5.85	4.46	1.83	3.98	4.59	4.06	9.77	3.36	5.84	6.33	6.08	3.18	5.7	3.04	4.46	2.24	6.13	2.14	8.54	6.3	5.45	3.76	0.49	2.51	3.41	8.2	3.2	5.84	12.34	10.66	2.1	8.01	5.34	2.97	6.78	4.34	0.16	0.65	2.25	5.02	5.11	2.19
ENSG00000136731	UGGT1	Protein folding	UGG	Expressed in all		Expressed in all		5.56	9.92	8.78	5.74	10.16	7.42	6.32	3.96	5.21	6.02	6.36	3.3	6.21	5.43	5.99	10.63	3.77	2.31	7.13	8.09	8.04	3.67	3.17	5.74	7	5.82	8	7.12	4.43	8.95	11.11	6.07	5.29	6.38	5.76	5.04	3.5	4.67	3.03	5.25	5.77	5.91
ENSG00000109501	WFS1	Protein folding	-	Mixed		Expressed in all		10.03	5.41	0.34	14.87	6.39	8.71	26.06	9.28	29.07	22.46	12.25	15.31	4.36	1.53	36.69	4.81	41.26	2.72	17.96	18.81	2.95	5.96	2.87	7.07	7.87	14.16	17.78	10.11	19.37	23.38	1.94	15.49	29.93	15.14	47.98	50.39	0.72	21.26	28	26.94	55.15	15.37
ENSG00000131584	ACAP3	Trafficking regulation	ACA	Expressed in all		Expressed in all		3.07	1.71	3.42	10.78	4.4	3.38	2.53	4.44	1.83	4.06	2.68	2.47	2.11	0.9	2.43	1.68	2.26	0.92	2.43	2.93	1.29	4.31	2.77	10.49	3.55	2.59	4.06	4.11	1.55	1.34	1.42	2.87	14.57	20.76	12.87	31.46	9.16	193.53	47.4	20.46	31.32	23.71
ENSG00000114331	ACAP2	Trafficking regulation	ACA	Expressed in all		Expressed in all		8.22	19.33	17.63	9.8	13.04	10.49	13.19	17.43	11.77	10.67	12.83	3.68	7.38	4.32	12.29	21.44	14	1.88	10.38	8.57	13.26	4.23	1.08	11.05	11.18	11.37	17.05	9.72	13.34	19.54	22.12	13.33	8.71	4.35	5.83	6.75	11.57	10.73	4.08	8.47	8.66	6.71
ENSG00000072818	ACAP1	Trafficking regulation	ACA	Enhanced	lymphnode	Group enriched	blood,smallintestine,spleen	5.15	33.12	43.85	2.88	3.6	7.78	3.01	3.3	3.93	3.68	7.12	3.8	1.5	1.03	6.78	64.55	2.64	0.31	1.87	3.8	3.61	3.07	5.69	3.91	9.05	2.23	45.79	9.64	32.3	3.93	37.49	9.74	2.85	1.22	1.75	3.56	112.69	0.84	1.12	3.33	2.83	6.34
ENSG00000135439	AGAP2	Trafficking regulation	AGA	Tissue enriched	brain	Group enriched	brain.cerebellum,brain.cerebrum	1.47	7.62	7.22	65.72	1.11	1.35	0.94	1.33	0.62	3.89	3.37	2.97	0.21	0.24	2.36	11.01	0.31	0.22	1.03	0.83	0.91	0.92	3.72	0.62	2.21	0.78	7.75	2.46	0.92	0.76	7.39	3.83	1.98	0.52	0.56	1.15	16.79	132.23	69.32	1.24	0.53	1.53
ENSG00000157985	AGAP1	Trafficking regulation	AGA	Expressed in all		Mixed		5.31	5.28	1.9	24.47	14.57	11.96	8.52	13.13	15.85	5.18	11.94	7.91	6.72	1.56	8.91	3.46	8.91	3.24	11.46	5.81	14.42	4.18	2.89	4.45	12.39	15.63	3.2	7.5	11	21.07	3.28	16.06	2.99	1.78	1.82	2.69	0.19	4.86	6.67	3.27	2.78	3.8
ENSG00000133612	AGAP3	Trafficking regulation	AGA	Expressed in all		Expressed in all		15.21	11.46	3.5	40.2	9.65	12.13	18.66	17.34	21.01	14.8	15.18	7.74	5.45	4.6	27.31	10.18	16.57	7.39	17.9	16.72	5.71	13.97	7.03	24.45	12.76	12.05	15.91	11.54	8.06	10.16	6.91	15.89	11.55	8.47	9.13	16.72	2.87	48.37	34.69	18.57	24	9.56
ENSG00000108599	AKAP10	Trafficking regulation	AKA	Expressed in all		Expressed in all		12.18	12.13	5.75	10.66	8.29	7.55	12.05	12.23	11.48	8.02	10.71	4.14	10.03	2.66	9.84	14.01	12.48	1.87	9.28	9.49	10.17	4.7	1.71	6.76	8.04	11.71	12.49	7.5	14.99	14.43	10.86	13.97	8.17	9.1	7.24	8.81	6.09	8.15	6.78	9.46	8.6	6.32
ENSG00000185722	ANKFY1	Trafficking regulation	-	Expressed in all		Expressed in all		12.14	12.28	7.94	18.27	11.03	8.84	13.28	11.21	15.84	9.98	11.79	5.62	8.28	4.76	13.66	11.53	16.73	2.18	11.78	9.79	11.58	6.44	3.05	14.05	9.52	12.59	12.29	9.22	6.3	13.59	10.66	12.12	9.01	12.49	8.79	12.82	3.41	12.97	8.67	11.91	12.27	11.43
ENSG00000136044	APPL2	Trafficking regulation	APP	Expressed in all		Expressed in all		16.68	14.15	12.26	19.5	40.19	27.55	22.36	13.52	20	16.16	29.65	7.86	14.34	5.23	15.01	16.47	22.29	4.64	16.02	31.38	41.33	6.43	2.42	40.54	42.56	18.12	12.25	19.38	36.45	12.75	13.28	16.76	19.97	17.24	9.64	9.62	5.14	19.49	11.39	25.07	19.92	26.1
ENSG00000157500	APPL1	Trafficking regulation	APP	Expressed in all		Expressed in all		10.6	14.97	8.56	14.67	13.1	10.71	17.41	15.27	13.02	12.13	13.47	13.56	12.93	5.01	13.39	15.42	20.29	6.64	11.08	13.63	12.46	7.89	12.26	15.44	12.4	13.83	13.56	12.22	9.66	18.86	17.54	14.61	8.08	5.78	7.34	8.5	1.54	6.94	3.89	7.97	7.88	4.37
ENSG00000047365	ARAP2	Trafficking regulation	ARA	Mixed		Mixed		1.99	8.78	7.57	15.25	3.34	6.63	3.02	8.57	3.25	2.3	6	0.77	2.71	3.25	10.71	11.65	1.29	0.98	2.06	1.96	4.03	1.92	0.09	11.16	6.15	2.86	7.73	4.34	6.27	15.76	9.06	5.64	1.1	0.26	0.33	2.08	1.73	1.83	6.06	1.76	1.1	1.5
ENSG00000186635	ARAP1	Trafficking regulation	ARA	Expressed in all		Expressed in all		33.89	50.01	46.44	18.32	19.96	19.61	25.48	24.74	50.91	23.14	41.98	18.55	14.56	5.75	57.84	42.99	38.69	6.62	37.45	21.2	15.77	16.09	4.87	33.46	26.05	23.68	63.72	20.78	12.55	29.97	22.49	45.3	15.91	29.22	12.37	18.05	67.44	13.81	10.63	18.44	18.92	16.7
ENSG00000120318	ARAP3	Trafficking regulation	ARA	Expressed in all		Expressed in all		2.54	4.61	2.6	1.14	2.37	2.01	4.9	1.95	6.6	7.85	6.3	5.29	2.18	0.56	11.36	1.87	1.99	0.53	9.31	2.36	2.01	1.17	1.63	1.32	2.23	4.67	5.25	2.62	1.16	4.57	0.95	5.56	11.16	5.15	5.44	9.96	13.16	5.45	2.66	10.6	13.09	4.05
ENSG00000242247	ARFGAP3	Trafficking regulation	ARF	Expressed in all		Expressed in all		75.15	30.3	22.26	15.35	21.91	27.76	29.29	18.05	22.82	21.15	34.46	12.19	27.76	15.65	22.88	23.2	16.46	17.26	24.98	55.79	25.72	31.81	4.92	11.79	38.24	25.98	19.32	31.15	49.98	54.81	27.17	31.45	21.16	64.09	26.97	20.57	14.25	15.15	10.14	25.13	30.14	14.91
ENSG00000066777	ARFGEF1	Trafficking regulation	ARF	Expressed in all		Expressed in all		9.85	14.03	13.12	9.31	16.18	12.98	10.2	12.71	12.44	8.04	12.58	5.18	18.48	6.19	12.09	14.27	9.71	3.74	11.31	11.84	14.63	7.27	3.74	10.54	14.34	9.88	11.07	14.54	30.3	21.33	14.72	19.01	7.8	7.27	6.57	11.68	5.47	7.4	4.81	9.03	7.25	9.79
ENSG00000165527	ARF6	Trafficking regulation	ARF	Expressed in all		Expressed in all		22.38	40.29	46.15	12.08	48.57	36.34	20.63	76.38	31.77	24.62	33.92	9.34	23.97	19.35	32.07	55.39	13.48	5.64	31.56	32.39	46.53	17.88	5.54	40.34	41.04	21.88	42.81	37.01	17.56	21.54	61.19	38.36	29.06	23.1	24.01	37.31	40.17	10.81	9.18	36.39	21.54	45.6
ENSG00000124198	ARFGEF2	Trafficking regulation	ARF	Expressed in all		Expressed in all		19.63	10.92	9.85	9.88	15.69	14.09	9.7	10.45	8.96	7.34	10.09	8.35	13.67	6.32	8.03	12.18	8.35	4.61	8.6	11.51	16.34	6.54	2.01	8.83	11.69	9.43	11.6	13.25	18.64	24.76	14.39	12.59	8.07	16.03	8.53	10.49	1.19	7.8	5.63	12.11	8.31	11.69
ENSG00000004059	ARF5	Trafficking regulation	ARF	Expressed in all		Expressed in all		48.86	57.01	71.24	65.64	57.94	64.16	48.46	126.05	92.99	40.67	74.8	54.46	34.88	19.76	60.03	79.84	40.32	34.11	69	58.13	44.3	40.95	20.67	111.08	69.21	49.56	54.96	62.46	45	58.94	55.57	82.72	49.03	47.17	46.99	51.01	63.32	70.15	56.14	56.93	57.49	62.79
ENSG00000132254	ARFIP2	Trafficking regulation	ARF	Expressed in all		Expressed in all		16.35	13.13	9.82	17.96	21.4	18.04	18.68	18.76	33.3	10.78	17.65	6.96	16.36	8.37	14.91	13.14	19.65	8.34	18.59	33.92	29.29	21.3	2.46	17.53	17.91	18.6	11.31	22.75	13.99	25.11	19.97	18.6	13.04	20.14	11.9	14.45	6.59	19.69	13.37	27.88	19.42	23.76
ENSG00000101199	ARFGAP1	Trafficking regulation	ARF	Expressed in all		Expressed in all		8.88	12.53	6.29	14.5	9.65	7.87	10.37	8.54	13.33	7.94	16.24	6.76	5.68	2.97	11.35	12.49	10.76	6.32	14.88	10.32	6.51	9.48	1.88	12.85	10.51	9.46	12.49	14.13	17.87	10.73	7.81	12.66	14.89	18.08	17.11	17.68	14.27	28.68	17.16	23.81	27.21	21.05
ENSG00000134287	ARF3	Trafficking regulation	ARF	Expressed in all		Expressed in all		52.11	64.91	33.63	193.74	81.34	38.72	45.3	57.7	60.92	46.03	43.78	22.51	61.9	17.61	59.67	41.02	38.4	8.97	49.02	49.23	75.08	24.71	4.01	49.28	46.61	60.92	51.83	42.49	48.98	62.11	57.61	52.14	9.1	16.66	12.85	10.89	10.16	14.51	31.32	9.96	12.12	14.4
ENSG00000168374	ARF4	Trafficking regulation	ARF	Expressed in all		Expressed in all		138.23	102.76	37.99	52.45	134.71	99.33	120.04	79.84	91.62	92.46	158.42	61.26	87.5	66.45	87.56	65.58	93.55	24.58	143.64	136.18	167.17	92.8	10.96	39.52	90.43	146.65	44.57	97.19	106.25	138.19	85.14	147.4	56.78	85.45	61.31	41.86	27.09	25.34	30.7	52.92	63.49	54.87
ENSG00000164144	ARFIP1	Trafficking regulation	ARF	Expressed in all		Expressed in all		14.48	15.7	1.91	9.12	27.35	20.56	24.09	19.52	22.69	13.4	22.4	6.5	17.18	6.66	17.8	13.91	16.59	2.43	15.18	22.87	27.46	7.82	1.86	14.61	18.64	19.3	15.44	18.73	12.98	23	13.65	25	8.21	6.66	7.71	10.19	2.92	3.77	4.42	10.88	10.29	11.76
ENSG00000149182	ARFGAP2	Trafficking regulation	ARF	Expressed in all		Expressed in all		28.08	28.62	28.52	33.55	27.89	26.63	31.21	40.37	48.79	23.43	29.35	23.77	23.43	15.14	35.44	37.25	33.46	12.17	30.47	33.05	29.45	25.57	21.92	49.81	25.24	29.68	30.43	27.96	24.78	42.5	36.63	31.63	20.91	25.77	20.28	23.76	14.09	33.26	16.77	25	22.82	23.02
ENSG00000175220	ARHGAP1	Trafficking regulation	ARH	Expressed in all		Expressed in all		21.04	35.83	18.63	28.85	28.36	20.25	41.49	53.19	50.76	39.95	53.4	64.33	14.56	8.15	29.96	27.86	37.47	6.82	35.48	43.41	29.74	17.85	4.07	32.15	20.9	73.29	38.23	26.91	11.74	29.45	31.46	76.65	57.94	40.78	79.6	89.64	18.7	13.55	21.58	48.87	65.76	35.35
ENSG00000129675	ARHGEF6	Trafficking regulation	ARH	Expressed in all		Expressed in all		13.65	26.77	15.39	20.78	7.03	5.57	11.41	6.09	6.28	29.97	16.24	17.14	4.55	3.1	21.12	33.89	13.3	0.79	23.92	5.95	8.94	4.12	17.69	4.23	8.3	13.85	28.62	8.38	3.89	3.69	31.43	15.64	15.85	8.78	8.31	6.73	10.55	2.53	9.4	12.82	6.94	3.91
ENSG00000141522	ARHGDIA	Trafficking regulation	ARH	Expressed in all		Expressed in all		74.78	119.7	107.72	80.5	99.87	116.25	60.03	58.78	60.13	101.7	60.73	28.78	44.12	30.18	101.53	88.43	48.95	22.38	104.44	72.62	41	50.9	14.48	55.2	130.71	57.41	118.54	112.71	39.75	47.84	53.27	62.03	143.15	107.33	139.13	108	142.66	45.4	86.97	123.52	150.86	146.38
ENSG00000102606	ARHGEF7	Trafficking regulation	ARH	Expressed in all		Expressed in all		16.22	23.89	18.41	45.3	17.43	17.02	23.65	23.04	23.33	37.04	26.99	17.1	12.23	7.01	20.12	29.93	16.85	4.34	31.31	20.13	20.54	9.6	11.72	22.96	21.75	20.46	28.66	17.39	29.61	27.1	26.69	22.58	14.94	7.8	14.23	8.44	2.87	28.11	11.58	14.22	11.53	8.74
ENSG00000076928	ARHGEF1	Trafficking regulation	ARH	Expressed in all		Expressed in all		11.63	58.86	62.05	6.4	14.1	19.18	12.7	14.03	12.79	17.9	24.16	7.47	5.86	3.42	40.24	100.15	11.74	4.42	19.14	11.77	8.28	12.4	1.89	17.31	22.83	11.09	94.78	26.59	6.8	11.03	38.3	24.86	28.57	14.66	17.96	24.71	100.35	10.06	11.23	30.42	29.52	27.9
ENSG00000138639	ARHGAP24	Trafficking regulation	ARH	Expressed in all		Expressed in all		2.21	7.69	11.46	4.08	4.44	5.96	8.43	5.9	2.87	11.9	12.13	18.91	79.45	3.59	14.5	11.68	5.62	8.1	18.23	4.63	6.15	5.88	2.83	4.69	3.74	13.77	15.95	17.19	3.78	23.59	16.29	11.95	5.15	0.57	4.26	3.23	2.51	1.04	3.12	3.24	2.59	1.22
ENSG00000100852	ARHGAP5	Trafficking regulation	ARH	Expressed in all		Expressed in all		20.3	16.44	4.89	37.09	21.79	25.31	25.15	42.83	23.13	16.13	26.75	20.87	29.93	11.57	24.59	11.29	33.26	5.68	26.43	22.01	22.27	18.37	2.65	16.23	27.28	19.92	23.92	18.35	44.02	54.01	15.67	27.66	7.37	6.13	9.51	10.02	0.5	13.81	12.3	10.84	8.13	6.89
ENSG00000132694	ARHGEF11	Trafficking regulation	ARH	Expressed in all		Expressed in all		9.75	8.87	2.29	12.82	10.23	10.22	10.41	9.99	11.5	8.26	10.61	6.81	5.47	1.95	10.19	4.95	11.66	2.4	10.02	7.77	9.97	4.45	3.19	7.78	12.08	12.18	8.53	8.08	20.48	13.32	5.1	9.81	8.58	10.6	8.16	10.13	7.62	18.25	8.45	8.79	10.11	11.07
ENSG00000116584	ARHGEF2	Trafficking regulation	ARH	Expressed in all		Expressed in all		7.08	31.55	31.11	36.95	20.72	12.4	21.48	14.18	26.36	21.92	27.34	15.06	7.17	2.37	59.46	37.72	14.5	1.84	26.83	10.07	20.78	8.6	4.29	5.37	17.44	24.52	42.42	24.75	14.28	24.96	25.22	25.23	15.21	3.86	18.38	10.14	22.15	24.49	13.78	13.8	13.12	16.2
ENSG00000088280	ASAP3	Trafficking regulation	ASA	Mixed		Mixed		13.99	5.24	0.2	5.58	9.96	2.02	10.55	16.64	12.71	8.31	10.15	8.86	7.48	1.71	11.49	2.82	37.41	3.09	11.67	17.8	8.91	11.48	5.84	38.66	3.1	10.23	2.07	7.55	13.65	17.71	7.1	10.07	14.11	24.27	6.99	12.87	0.28	1.8	6.13	18.34	19.35	10.59
ENSG00000151693	ASAP2	Trafficking regulation	ASA	Mixed		Enhanced	testis	2.63	4.81	0.33	8.83	13.58	9.29	11.97	6.64	10.48	8.09	10.4	5.01	16.06	1.15	9.3	2.46	6.47	1.49	7.3	4.03	12.56	2.89	0.64	10.02	10.38	11.34	1.27	18.28	40.95	16.65	2.23	7.88	7.07	1.24	8.79	5.13	0.11	6.64	3.53	4.76	7.22	6.07
ENSG00000153317	ASAP1	Trafficking regulation	ASA	Expressed in all		Expressed in all		18.98	14.81	26.68	22.44	6.72	5.15	15.83	9.39	11.43	16.27	20.3	11.8	6.34	4.33	15.29	17.99	14.4	1.93	25.65	9.54	9.09	2.16	2.38	10.44	6.39	19.72	29.29	5.23	32.09	13.78	19.77	15.02	17.22	11.74	8.36	8.75	14.2	4.17	7.15	12.22	11.28	3.89
ENSG00000133103	COG6	Trafficking regulation	COG	Expressed in all		Mixed		9.72	9.04	1.46	9.27	8.7	8.42	9.23	8.93	10.67	6.76	10.99	8.89	8.12	3.11	6.73	7.09	12.25	4.33	10.78	10.45	8.1	6.86	1.74	7.39	8.58	6.99	5.81	10.02	17.75	13.5	6.85	11.51	2.68	3.59	2.74	3.14	0.48	5.3	2.87	3.28	3.11	2.49
ENSG00000103051	COG4	Trafficking regulation	COG	Expressed in all		Expressed in all		14.13	12.54	7.99	14.43	16.51	10.52	13.82	21.54	21.32	13.42	15.23	13.14	12.99	6.16	18.15	13.49	16.91	2.48	17.88	13.2	15.04	8.54	17.88	16.57	11.17	16.87	16.96	14.78	17.72	14.06	15.73	16.21	14.95	26.22	15.17	18.87	11.61	21.77	12.93	17.17	16.1	22.56
ENSG00000159692	CTBP1	Trafficking regulation	CTB	Expressed in all		Expressed in all		46.51	59.41	32.17	59.29	42.69	51.97	51.98	45.2	66.52	40.34	53.58	39.94	31.83	17.43	54.87	74.77	46.12	24.75	43.19	54.37	28.85	38.34	39.24	41.9	55.43	35.11	84.8	48.68	28.02	47.33	43.42	56.83	14.46	17.23	13.92	18.35	12	34.17	18.45	16.52	21.41	18.71
ENSG00000100055	CYTH4	Trafficking regulation	CYT	Mixed		Group enriched	blood,spleen	6.46	45.25	21.59	3.7	5.46	4.75	2.93	3.55	3.68	10.71	9.79	2.85	1.08	2.22	13.09	33.65	2.3	0.21	20.54	1.8	5.35	3.18	0.51	1.64	6.93	7.75	36.22	7.27	2.1	1.68	23.81	16.65	8.34	5.14	4.29	3.27	150.38	0.62	2.82	4.03	1.98	5.02
ENSG00000108669	CYTH1	Trafficking regulation	CYT	Expressed in all		Expressed in all		12.24	49.18	34.25	22.75	24.53	17.43	12.23	27.63	18.31	22.46	26.62	9.43	8.93	8.15	36.88	69.11	8	4.61	20.35	19.79	29.8	14.01	8.46	16.93	23.83	15.31	43.76	32.49	14.31	24.32	81	25.82	16.83	13.77	7.52	10.81	38.06	22.52	16.68	17.31	12.13	20.2
ENSG00000105443	CYTH2	Trafficking regulation	CYT	Expressed in all		Expressed in all		8.78	8.07	5.99	3.45	7.53	14.6	13.69	16.79	15.22	8.45	18.11	3.57	6.36	1.8	15.05	8.35	11.97	3.73	12.9	10.59	7.58	7.78	0.78	11.29	10.15	11.54	10.09	11.01	25.44	21.73	7.46	14.11	18.76	18.78	21.78	21.53	10.22	17.95	14.02	28.8	27.41	18.78
ENSG00000008256	CYTH3	Trafficking regulation	CYT	Expressed in all		Expressed in all		7.97	4.8	3.91	11.81	7.07	12.32	11.82	11.7	13.65	20.17	11.69	12.44	5.86	0.82	15.91	4.58	9.42	1.61	30.36	6.01	5.77	4.51	3.92	12.26	12.83	10.32	7.36	6.41	16.73	19.79	4.02	8.03	20.19	6.14	21.74	8.65	1.22	12.73	9.34	18.34	12.31	6.76
ENSG00000147459	DOCK5	Trafficking regulation	-	Mixed		Expressed in all		1.96	6.63	7.38	4.78	7.57	7.94	3.43	1.92	4.9	2.39	5.45	2.61	1.79	2.66	3.95	1.13	4.76	0.67	6.8	5.16	7.9	2.18	0.23	2.71	9.98	2.85	10.59	4.36	5.04	6.64	0.89	3.32	2.29	1.88	5.79	3.1	10.38	1.01	4.29	3.89	2.6	5.7
ENSG00000102189	EEA1	Trafficking regulation	EEA	Expressed in all		Mixed		6.05	6.61	1.9	6.35	6.41	5.01	8.36	10.6	5.01	8.18	7.24	4.17	4.91	3.89	6.67	4.73	7.46	1.44	7.11	6.57	5.84	3.28	2.18	7.14	5.35	7.17	5.6	5.09	5.25	6.96	4.8	7.97	5.13	2.77	4.45	5.07	0.37	1.94	0.98	3.83	4.2	2.13
ENSG00000067208	EVI5	Trafficking regulation	EVI	Expressed in all		Expressed in all		5.62	3.5	1.06	3.58	3.53	3.31	4.42	2.76	4.1	3.21	4.28	2.49	3.19	3.91	4.95	2.37	2.38	0.89	6.33	3.91	4.11	1.87	0.51	3.65	3	4.42	3.02	3.67	6.19	5.27	2.32	3.9	3.03	4.83	3.63	2.97	0.64	2.92	2.53	2.86	3.2	2.26
ENSG00000142459	EVI5L	Trafficking regulation	EVI	Expressed in all		Expressed in all		4.57	4.32	1.72	18.62	3.99	3.13	4.76	6.51	4.48	4.59	4.61	5.42	4.83	0.73	5.07	3.42	4.15	1.14	7.61	6.65	3.52	2.9	5.14	6.66	2.71	7.03	5.37	4.51	19.96	5.04	3.44	6.11	4.82	8.23	6.77	8.8	2.34	19.52	20.33	5.09	7.61	5.86
ENSG00000138190	EXOC6	Trafficking regulation	EXO	Expressed in all		Expressed in all		14.74	9.89	6.51	8.83	14.58	7.72	10.64	24.95	26.5	7.46	58.92	16.55	9.85	8.2	10.24	29.06	3.32	3.33	22.92	16.53	27.09	2.52	10.29	15.46	14.77	15.47	6.95	5.71	18.02	90.99	17.59	30.99	2.85	5.59	2.16	2.84	5.45	3.45	2.53	2.99	1.85	2.53
ENSG00000170613	FAM71B	Trafficking regulation	-	Tissue enriched	testis	Tissue enriched	testis	0	0	0.01	0.01	0	0	0	0	0	0	0.01	0	0	0	0	0	0	0	0	0.01	0	0	0	0	0	0	0	0	21.09	0	0.01	0	0	0.01	0	0.01	0	0	0	0.05	0.01	0.01
ENSG00000164117	FBXO8	Trafficking regulation	FBX	Expressed in all		Expressed in all		15.53	10.35	3.27	7.41	13.47	12.8	12.48	13.03	16.94	11.8	13.8	10.47	18.45	20.83	11.33	11.02	13.75	2.65	22.25	14.73	13.81	7.14	1.49	9.42	12.41	13.36	10.42	9.96	12.24	19.7	10.31	16.37	10.57	12.17	10.76	12.36	2.34	6.4	6.58	11.02	8.96	8.87
ENSG00000107862	GBF1	Trafficking regulation	-	Expressed in all		Expressed in all		10.53	15.24	11.93	14.87	16.06	13.38	14.7	12.17	17.44	10.94	12.66	9.91	9.88	5	13.27	12.89	14	4.22	12.21	15.17	18.33	11.39	10.77	15.5	14.61	18.87	13.72	12.73	21.82	16.19	16.73	14.39	15.76	18.34	18	19.58	7.27	24.61	11.51	20.45	20.73	23.18
ENSG00000139436	GIT2	Trafficking regulation	GIT	Expressed in all		Expressed in all		12.6	23.32	29.73	9.42	9.32	7.83	13.41	9.72	11.11	10.71	15.73	9.77	7.23	4.15	13	28.59	15.77	3.56	16.96	9.21	11.75	6.73	3.87	9.67	10.03	17.56	28.81	8.47	14.97	15.7	27.69	17.6	5	5.22	4.2	5.2	12.01	7.72	2.89	5.04	4.74	3.53
ENSG00000108262	GIT1	Trafficking regulation	GIT	Expressed in all		Expressed in all		8.81	14.35	6.95	37.83	9.49	11.67	12.13	15.17	20.6	13.81	13.56	9.25	6.09	1.98	18.82	16.13	14.23	3.98	17.84	9.6	8.09	8.18	3.91	21.38	11.61	9.66	15.79	9.85	64.84	14.9	10.91	14.93	21.99	10.69	12.48	16.62	8.62	35.91	53.16	22.13	20.08	14.48
ENSG00000087338	GMCL1	Trafficking regulation	-	Expressed in all		Expressed in all		5.52	7.05	6.32	4.5	8.76	11.8	6.91	6.17	7.49	6.14	7.6	2.25	8.06	3.51	6.45	9.41	6.47	1.74	6.14	9.35	9.44	4.12	0.97	6.07	9.4	5.01	6.5	5.52	14.62	7.49	9.55	8.55	5.6	3.23	5.86	5.72	3.01	5.82	3.69	5.51	5.68	4.74
ENSG00000144674	GOLGA4	Trafficking regulation	-	Expressed in all		Expressed in all		22.49	18.61	9.05	15.66	26.88	30.24	16.98	26.75	13.71	27.69	18.76	29.43	26.06	16.38	15.95	14.36	15.03	7.73	27.24	26.02	23.87	18.1	19.84	34.39	29.78	16.52	13.68	23.54	45.71	44.66	16.52	18.25	13.53	12.89	10.91	10.78	1.39	13.11	7.08	11.26	8.74	11.67
ENSG00000100360	IFT27	Trafficking regulation	-	Expressed in all		Expressed in all		11.82	6.02	4.82	10.45	8.57	7.24	10	7.92	37.78	7.21	9.55	9.34	10.33	4.23	9.5	7.88	9.53	3.62	7.68	12.74	8.54	7.45	3.7	6.24	8.27	7.61	7.11	9.72	12.57	15.84	7.74	9.86	4.14	8.67	3.87	6.42	1.87	5.77	8.02	5.79	7.71	6.21
ENSG00000204084	INPP5B	Trafficking regulation	INP	Expressed in all		Expressed in all		6.83	10.63	10.58	4.35	6.39	6.01	10.91	6.94	11.01	8.21	9.73	4.7	5.61	3.65	13.64	17.41	17.95	2.02	8.29	6.07	9.35	2.92	2.05	7.33	5.92	12.01	14.79	6.27	7.7	9.55	16.81	10.48	4.95	3.34	7.12	5.97	1.66	7.84	2.49	5.2	5.91	4.43
ENSG00000148384	INPP5E	Trafficking regulation	INP	Expressed in all		Expressed in all		4.2	4.4	2.55	4.19	2.66	3.28	4.92	3.17	8.53	5.22	4.3	3.07	2.19	0.74	5.39	5.62	5.63	1.21	4.05	3.4	1.92	3.12	1.5	5.72	3.73	3.4	9.14	3.4	7.4	3.89	3.26	3.67	9.5	9.08	7.26	10.05	1.75	16.44	7.93	11.09	13.55	8.87
ENSG00000144711	IQSEC1	Trafficking regulation	IQS	Expressed in all		Expressed in all		17.2	18.49	29.22	38.54	8.02	5.82	11.69	8.07	13.86	22.17	11.79	14.21	8.16	5.32	19.19	21.74	15.67	4.65	18.23	15.85	6.34	7.48	10.42	7.19	7.38	11.39	33.79	9.53	9.85	9.74	14.17	12.56	15.13	23.43	20.19	12.98	32.76	32.11	31.5	12.64	14.47	7.48
ENSG00000124313	IQSEC2	Trafficking regulation	IQS	Enhanced	brain	Expressed in all		3.93	2.32	0.36	14.1	2.55	3.17	2.65	2.57	4.95	2.39	2.56	0.89	2.12	0.25	3.13	1.33	1.41	1.36	1.6	2.61	2.44	1.6	0.66	3.08	3.98	2.96	2.03	1.93	3.7	2.23	1.37	2.41	2.87	5.64	3.2	4.61	0.99	23.61	12.88	3.86	3.84	4.52
ENSG00000120645	IQSEC3	Trafficking regulation	IQS	Enhanced	brain	Group enriched	brain.cerebellum,brain.cerebrum,pituitary	0.63	0.43	0.37	7.8	0.28	0.3	1.27	0.29	3.56	2.61	1.43	0.64	1.2	0.05	1.53	0.35	1.21	0.21	0.29	0.8	0.18	0.09	0.2	0.14	0.35	1.13	0.31	0.36	0.84	0.13	0.16	0.91	1.06	0.18	0.45	0.77	0.11	44.04	14.17	0.92	1.89	0.26
ENSG00000177606	JUN	Trafficking regulation	-	Expressed in all		Expressed in all		63.21	27.09	123.89	30.71	54.96	26.46	80.97	66.73	130.67	151.74	90.37	16.07	46.51	50.43	69.28	38.56	112.71	20.27	26.61	150.48	39.83	86.58	27.89	5.71	47.15	84.72	74.85	57.81	17.37	128.02	4.08	52.23	196.43	38.87	114.53	149.2	32.27	66.23	37.6	288.9	144.76	99.46
ENSG00000137807	KIF23	Trafficking regulation	KIF	Mixed		Enhanced	testis	0.68	5.52	11.86	0.38	3.84	3.31	2.34	2.92	0.64	0.84	1.38	0.37	1.61	0.25	0.92	7.61	0.5	0.05	6.97	0.84	5.12	0.15	0.02	3.39	3.38	4.2	1.92	1.99	10.75	0.36	8.73	2.82	0.7	1.29	1.99	0.7	0.47	0.08	0.18	1.16	0.63	2.69
ENSG00000112984	KIF20A	Trafficking regulation	KIF	Mixed		Enhanced	testis	0.23	4.13	7.05	0.43	2.59	2.81	1.45	2.72	0.49	0.53	0.81	0.28	0.2	0.42	0.44	7.13	0.07	0.03	5.59	0.21	4.28	0.12	0	3.08	2.22	4.57	1.21	1.66	11.33	0.62	10.83	2.46	0.3	0.99	0.17	0.59	0.5	0.03	0.05	0.24	0.05	1.96
ENSG00000126217	MCF2L	Trafficking regulation	-	Mixed		Enhanced	brain.cerebellum	6.78	4.86	0.42	27.46	12.79	7.81	6.2	10.58	8.33	21.06	11.97	12.42	9.54	1.36	7.55	4.99	2.26	3.86	4.43	11.98	9.6	14.9	3.48	16.39	11.26	5.3	3.29	11.97	1.27	12.55	4.43	11.03	8.2	0.94	2.22	3.57	0.09	41.37	7.85	6.57	4.09	3.95
ENSG00000164877	MICALL2	Trafficking regulation	MIC	Mixed		Expressed in all		5.44	3.4	4.77	1.67	6.63	8.32	1.23	2.12	2.09	1.73	4.17	0.73	0.77	0.55	2.72	2.25	0.19	0.94	1.11	1.97	1.41	3.23	0.02	2.68	10.32	1.81	10.28	10.03	1.22	1.12	0.88	3.04	7.11	40.85	12.09	20.42	0.83	8.4	9.2	11.61	12.64	30.08
ENSG00000135596	MICAL1	Trafficking regulation	MIC	Expressed in all		Expressed in all		3.15	18.36	26.02	5.92	9.12	21.36	10.8	8.58	7.22	5.95	13.01	1.6	2.54	0.62	12.78	23.65	3.09	0.81	8.47	7.78	6.52	2.97	0.73	7.96	19.67	6.33	21.05	9.89	8.91	2.82	10.81	19.54	19.98	7.13	38.27	56.19	87.92	27.06	14.6	17.25	49.1	33.23
ENSG00000133808	MICALCL	Trafficking regulation	MIC	Enhanced	skin	Enhanced	skin,testis	0.11	1.18	1.21	0.19	3.13	1.46	0.13	1.2	0.44	0.21	0.76	0.19	0.11	0.21	8.04	0.17	0.02	0.16	0.51	0.57	2.53	0.03	0.05	12.95	2.05	0.3	0.31	0.76	7.89	1.36	0.61	3.54	0.13	0.05	0.75	0.63	0.89	0.18	0.03	0.34	0.1	1.3
ENSG00000164077	MON1A	Trafficking regulation	-	Expressed in all		Expressed in all		2.08	2.26	1.02	3.94	2.32	9.3	1.83	1.78	2.31	2.65	1.78	1.28	2.05	1.12	2.05	1.95	1.47	0.65	2.32	1.9	1.37	1.45	2.36	2.27	6.61	2.4	2.11	2.47	5.41	2.66	1.65	1.71	3.16	5.14	3.91	3.96	1.52	3.57	6.41	2.85	4.05	3.92
ENSG00000167306	MYO5B	Trafficking regulation	-	Mixed		Mixed		1.28	7.79	0.09	0.93	37.89	41.89	2.52	24.95	13.25	0.62	11.11	0.92	13.89	6.36	11.1	2.15	0.27	4.03	4.17	9.98	36.57	11.41	0.03	12.92	44.7	3.32	1.11	26.03	13.22	27.4	12.66	9.24	0.6	0.62	0.85	3.59	0.04	0.07	0.29	3.02	1.47	9.81
ENSG00000213672	NCKIPSD	Trafficking regulation	NCK	Expressed in all		Expressed in all		10.93	4.64	2.53	14.92	6.99	5.44	7.36	7.45	10.95	10.99	9.1	9.58	5.14	2.56	8.31	5.81	17.44	2.26	8.91	7.23	6.12	4.95	2.16	7.18	6.1	7.47	5.98	5.14	10.22	7.37	4.47	5.02	10.51	11.11	14.89	8.65	2.47	21.83	17.88	12.24	10.54	9.6
ENSG00000072864	NDE1	Trafficking regulation	-	Expressed in all		Expressed in all		5.25	14.74	16.02	6.78	8.6	7.4	11.51	16.41	9.7	6.6	9.99	5.25	2.88	1.94	6.97	19.21	4.93	0.77	10.18	8.01	8.72	3.11	1.15	14.94	6.58	12.77	12.37	5.88	10.61	4.41	23.61	14.07	2.55	1.71	3.31	4.98	6.49	0.67	2.37	3.56	3.39	2.98
ENSG00000173848	NET1	Trafficking regulation	-	Expressed in all		Expressed in all		9.36	22.07	21	15.91	76.82	44.04	40.3	57.37	48.89	34.84	35.84	7.47	37.15	16.01	20.43	23.38	24.25	8.51	51.02	37.76	74.32	44.51	4.12	21.97	59.42	32.06	6.79	54.33	15.36	22.09	28.16	41.97	20.68	4.04	46.11	29.62	0.94	10.66	11.87	32.32	22.07	47.97
ENSG00000122126	OCRL	Trafficking regulation	-	Expressed in all		Expressed in all		24.53	6.12	5.09	11.87	11.89	9.29	17.07	10.24	13.39	9.68	10.4	3.83	8.5	4.19	7.64	3.59	30.33	2.96	9.98	20.42	14.52	4.88	2.35	9.56	9.23	17.1	5.61	8.58	32.41	19	4.44	13.8	10.9	17.28	10.78	18.8	0.86	12.43	10.95	10.96	12.26	11.69
ENSG00000123240	OPTN	Trafficking regulation	-	Expressed in all		Expressed in all		72.88	28.22	17.96	51.58	40.62	42.46	32.31	48.69	29.74	62.09	36.43	55.68	52.08	29.24	33.83	33.28	72.44	7.54	38.71	26.6	41.12	20.67	223.07	46.35	48.09	33.96	41.58	37.2	71.17	17.38	28.81	41.16	40.73	35.23	33.18	22.47	13.42	31.76	29.41	27.05	26.68	21.79
ENSG00000164823	OSGIN2	Trafficking regulation	-	Expressed in all		Expressed in all		6.22	7.52	23.55	13.85	6.08	5.44	13.02	5.66	5.55	11.95	13.23	6.22	10.88	6.53	12.32	8.33	12.34	1.37	5.55	7.6	6.9	3.22	3.6	2.44	4.68	15.21	6.19	4.39	22.74	10.67	7.43	9.07	7.97	3.36	5.27	3.51	4.05	4.41	5.28	5.77	4.66	4.02
ENSG00000149269	PAK1	Trafficking regulation	-	Expressed in all		Expressed in all		10.26	27.18	27.06	84.44	31.33	28.33	17.94	16.11	19.61	8.47	27.39	3.69	17.33	5.13	10.95	16.04	15.95	3.59	11.23	14.72	36.32	7.66	19.92	10.62	33.02	21.06	21.43	27.93	22.18	31.79	18.27	22.42	6.12	7.33	7	14.77	34.82	61.26	36.52	10.9	11.3	24.83
ENSG00000100151	PICK1	Trafficking regulation	PIC	Expressed in all		Expressed in all		8.15	3.57	2.71	11.76	8.48	7.15	8.9	10.27	17.49	5.57	8.89	8.4	8.06	5.08	8.58	4.44	11.42	3.56	6.29	17.66	10.79	8.46	4.61	6.31	6.8	9.67	5.2	9.51	16.11	11.58	7.55	8.42	8.07	13.23	9.87	10.98	5.36	23.22	14.44	17.83	12.31	12.6
ENSG00000078142	PIK3C3	Trafficking regulation	PIK	Expressed in all		Expressed in all		13.79	9.16	7.37	9.38	9.26	6.21	14.66	11.01	11.7	8.84	11.61	5.75	12.94	5.76	8.04	10.79	13.53	1.42	11.25	12.03	13.43	5.63	1.76	5.45	7.41	12.42	9.96	6.53	18.37	11.58	13.81	12.55	3.19	3.5	3.08	3.03	1.89	6.45	3.15	3.87	3.44	2.31
ENSG00000121879	PIK3CA	Trafficking regulation	PIK	Expressed in all		Expressed in all		6.78	7.45	5.93	6.29	4	2.93	7.3	6.3	5.14	9.29	7.79	4.52	5.29	2.49	6.15	7.76	7.72	0.98	6.82	5.12	4.47	1.79	1.59	4.31	3.51	6	6.46	3.74	5.16	5.71	6.75	6.47	8.66	4.23	6.94	6.36	2.66	4.04	2.06	6.9	4.75	3.05
ENSG00000105355	PLIN3	Trafficking regulation	-	Expressed in all		Expressed in all		27.03	33.16	36.37	14.05	27.7	50.23	17.42	82.56	21.04	15.1	31.09	9.78	10.32	5.91	18.39	23.17	33.45	4.28	34.49	24.09	18.92	12.72	17.3	38.87	52.82	20.66	21.39	19.18	30.14	23.99	29.89	32.27	19.32	54.71	24.38	22.83	50.57	2.96	10.16	20.61	22.95	26.25
ENSG00000146005	PSD2	Trafficking regulation	PSD	Tissue enriched	brain	Group enriched	brain.cerebellum,brain.cerebrum	0.25	0.07	0.05	28.69	0.09	0.09	0.15	0.07	0.22	0.04	0.09	0.09	0.04	0.01	0.07	0.06	0.06	0.06	0.04	0.13	0.05	0.75	0.03	0.05	0.03	0.09	0.16	0.04	0.81	0.08	0.06	0.08	0.1	0.05	0.32	0.09	0.06	22.03	29.91	0.64	0.3	0.06
ENSG00000125637	PSD4	Trafficking regulation	PSD	Mixed		Mixed		7.73	16.61	7.83	1.77	8.71	10.21	1.64	7.96	5.44	2.1	7.55	0.47	2.24	5.07	9.5	23.75	0.96	3.05	7.31	9.46	8.08	11.96	0.11	8.01	11.71	2.02	19.18	11	1.47	9.61	23.91	8.5	1.81	16.54	1.01	7.5	36.96	0.23	1.77	10.11	2.07	12.31
ENSG00000059915	PSD	Trafficking regulation	PSD	Enhanced	brain	Enhanced	brain.cerebrum,pituitary	4.42	1.67	0.14	35.65	2.78	2.04	12.48	0.15	6.5	0.1	4.62	0.22	0.19	0.1	0.57	0.48	1.99	0.66	0.49	0.66	1.52	0.19	0.02	0.6	1.93	8.66	0.37	2.09	3.08	0.19	0.21	5.95	0.24	1.19	0.13	33.84	0.29	22.19	85.35	1.21	14.1	17.98
ENSG00000156011	PSD3	Trafficking regulation	PSD	Enhanced	brain	Enhanced	brain.cerebellum	15.65	3.14	0.52	43.83	6.11	3.92	9.21	5.08	3.11	1.9	7.81	15.58	1.4	8.11	3.77	2.53	16.14	2.31	5.59	3.61	6.81	0.84	0.17	3.25	3.88	5.59	8.59	6.55	22.87	6.98	3.43	8.6	1.2	9.66	1.04	2.42	0.06	50.61	16.02	1.72	4.38	2.3
ENSG00000154710	RABGEF1	Trafficking regulation	RAB	Expressed in all		Mixed		14.97	11.71	31.8	13.55	10.12	7.81	13.19	18.63	10.6	13.16	15.53	6.56	10.29	5.67	10.81	11.45	12.65	2.68	10.93	13.28	10.6	5.77	4.37	17.04	8.9	12.31	8.58	9.17	28.68	16.76	15.13	16.06	1.58	0.83	1.21	1.19	2.21	1.05	0.53	1.72	1.43	0.73
ENSG00000167994	RAB3IL1	Trafficking regulation	RAB	Expressed in all		Expressed in all		6.11	5.33	9.05	4.28	3.41	2.78	15.64	4.43	13.92	10.53	10.41	5.7	5.93	1.7	5.32	4.93	21.87	0.76	16.08	2.89	1.94	3.27	1.19	2.97	3.2	7.34	18.44	2.75	24.07	2.92	1.76	9.02	18.99	6.38	8.22	10.15	2.99	1.35	3.86	18.62	27.98	4.74
ENSG00000152061	RABGAP1L	Trafficking regulation	RAB	Expressed in all		Expressed in all		7.77	20.21	16.3	20.52	15.54	17.02	13.56	15.65	21.37	8.51	23.27	79.05	12.48	6.91	23.01	39.57	24.92	4.39	14.67	8.34	18.29	12.39	0.89	11.55	18.76	12.49	20.21	17.83	31.4	9.71	43.98	27.96	2.45	1.14	2.88	3.12	2.2	8.6	4.77	3.15	2.98	2.78
ENSG00000090565	RAB11FIP3	Trafficking regulation	RAB	Expressed in all		Expressed in all		12.71	7.61	5.31	18.28	7.04	12.7	11.64	7.69	11.48	9.09	11.63	10.29	74.6	3.02	12.65	7.51	12.43	6.24	11.13	11.76	3.89	8.48	9.36	8.48	14.01	9.93	12.01	5.86	14.69	9.33	4.16	10.52	11.38	16.99	20.04	16.77	1.94	33.94	19.7	12.29	17.21	9.51
ENSG00000029725	RABEP1	Trafficking regulation	RAB	Expressed in all		Expressed in all		20.08	20.26	7.19	36.6	13.41	11.04	21.59	13.99	15.16	20.19	18.62	16.5	16.98	11.82	14.41	26.34	16.02	3.41	20.68	27.41	15.27	10.52	17.2	9.21	12.4	20.97	19.66	14.63	17.04	21.09	30.2	18.78	14.66	12.99	13.27	11.82	3.38	20.43	22.17	25.46	12.81	8.37
ENSG00000156675	RAB11FIP1	Trafficking regulation	RAB	Expressed in all		Expressed in all		4.35	16.61	30.77	0.88	34.91	31.22	5.21	37.28	18.34	5.57	21.81	6.3	9.66	2.58	63.41	14.13	4.02	9.85	21.28	7.29	40.44	8.06	1.08	9.16	41.54	6.22	9.09	35.56	6.55	12.02	26.95	19.2	3.42	2.83	4.95	9.25	17.03	1.5	0.61	8.32	2.79	18.61
ENSG00000011454	RABGAP1	Trafficking regulation	RAB	Expressed in all		Expressed in all		12.8	15.08	3.46	26.96	15.14	8.75	25.86	23.52	21.33	15.66	17.49	13.62	13.82	4.21	15.91	16.35	19.17	3.27	15.55	25.39	18.59	11	8.57	14.62	8.69	26.33	14.94	11.15	22.78	32.48	15.5	20.54	14.33	9.56	26.91	22.27	2.34	14.49	16.65	16.75	16.96	15.43
ENSG00000107560	RAB11FIP2	Trafficking regulation	RAB	Expressed in all		Expressed in all		6.17	6.59	7.16	11.8	3.96	2.95	19.04	5.45	12.91	6.59	8.52	3.36	9.68	2.15	7.27	6.29	8.7	1.31	5.93	9.33	4.29	2.42	0.94	4.43	3.54	17.61	5.54	8.12	8.55	10.7	4.94	8.63	5.97	3.87	7.11	7.39	0.96	7.8	6.29	5.99	10.13	3.33
ENSG00000127328	RAB3IP	Trafficking regulation	RAB	Expressed in all		Enhanced	brain.cerebellum	13.98	5.13	11.14	22.44	13.22	15.61	4.77	6.55	13.62	2.44	11.69	9.48	33.31	6.25	11.58	10.02	2.16	5.8	10.21	17.22	16.4	4.77	0.76	6.51	18.13	3.86	4.9	11.14	69.27	11.25	11.44	8.76	0.47	1.85	0.98	0.92	0.45	17.72	4.45	1.41	0.82	1.87
ENSG00000131242	RAB11FIP4	Trafficking regulation	RAB	Enhanced	brain	Enhanced	brain.cerebrum	0.96	6.84	7.65	33.97	8.54	9.82	1.09	3.7	7.88	0.57	3.17	1.37	5.07	1.2	5.44	10.12	1.98	3.77	11.37	2.17	6.02	3.63	0.16	5.84	10.71	0.75	6.53	10.92	23.21	4.56	8.99	4.32	0.24	0.25	0.11	1.86	6.03	17.87	24.7	2.36	0.59	4.7
ENSG00000135631	RAB11FIP5	Trafficking regulation	RAB	Enhanced	testis	Expressed in all		1.61	0.79	0.19	4.43	2.49	0.92	2.04	1.25	2.24	3.46	2.16	1.3	5.92	0.26	2.46	0.74	2.03	0.99	0.94	1.74	0.56	2.95	1.31	0.94	0.37	1.66	12.45	2.29	18.48	1.52	0.52	1.32	4.43	3.47	6.28	4.14	0.54	5.72	4.12	5.27	5.33	2.95
ENSG00000017797	RALBP1	Trafficking regulation	-	Expressed in all		Expressed in all		16.08	20.18	13.55	20.38	22.39	13.43	18.11	34.24	24.57	19.84	18.25	14.09	28.97	7.05	19.8	18.56	20.49	2.81	23.03	26.39	19.75	10.18	9.36	37.39	14.37	17.12	19.52	18.71	11.88	19.46	19.77	31.41	16.28	11.99	16.64	22.35	15.67	17.16	13.88	15.45	14.42	13.82
ENSG00000214022	REPIN1	Trafficking regulation		Expressed in all		Expressed in all		23.18	19.44	23.13	14.63	34.48	27.97	14.18	10.78	24.33	17.61	14.32	16.63	14.25	8.49	17.22	27.75	17.36	8.03	11.97	21.14	22.77	18.61	32.54	14.38	27.38	12.8	33.44	23.06	7.91	17.58	20.04	16.13	18.47	49.73	17.34	31.31	10.17	33.5	21.47	28.15	20.56	56.13
ENSG00000143207	RFWD2	Trafficking regulation	-	Expressed in all		Expressed in all		8.09	13.55	11.07	8.09	18.39	14.33	15.59	15.5	16.52	10.67	17.42	5.55	13.11	9.04	13.47	20.2	9.12	3.49	11.19	12.92	22.8	6.62	3.17	12.08	13.02	18.17	14.23	12.48	25.83	17.6	22.54	17.44	12.04	8.11	8.59	12.56	16.9	9.07	6.74	11.7	10.95	11.57
ENSG00000067900	ROCK1	Trafficking regulation	-	Expressed in all		Expressed in all		10.59	17.54	21.22	5.13	10.16	7.8	13.72	14.76	10.18	15.36	14.34	6.92	8.69	5.89	12.57	17.53	10.67	1.84	11.81	12.05	10.32	3.55	1.24	5.14	9.47	14.42	14.49	9.26	9.15	9.79	15.82	15.93	20.37	8.33	36.45	19.18	9.86	11.31	5.63	16.63	16.55	9.34
ENSG00000176783	RUFY1	Trafficking regulation	-	Expressed in all		Expressed in all		19	24.71	13.92	9.67	17.4	13.16	20.05	17.88	20.75	18.5	17.29	7.75	18.09	7.97	18.47	23.29	17.17	5.36	15.97	18.13	13.96	12.77	9.43	19.13	15.91	14.46	26.08	15.07	9.28	22.3	19.02	20.25	13.31	17.22	11.24	15.03	14.18	9.62	7.02	14.91	15.02	11.87
ENSG00000100359	SGSM3	Trafficking regulation	SGS	Expressed in all		Expressed in all		18.29	22.55	11.65	17.99	25.08	24.22	15.86	20.1	27.7	12.01	30	10.71	9.15	4.53	18.41	28.18	10.93	14.46	21.98	29.1	20.53	34.32	8.64	20.55	23.32	15.13	28.5	58.04	18.83	21.02	23.86	23.5	19.37	36.9	20.15	34.59	14.95	52.25	23.16	39.13	36.33	50.23
ENSG00000167037	SGSM1	Trafficking regulation	SGS	Enhanced	brain	Enhanced	pituitary,brain.cerebellum	2.86	0.34	0.08	7.6	1.01	0.36	0.61	0.28	4.94	0.34	0.72	5.98	1.2	0.05	1.16	0.34	1.6	0.77	0.3	1	1.38	0.32	0.11	2.25	0.67	0.51	0.3	2.31	1.83	1.17	0.24	0.55	0.39	1.3	2.8	1.53	0.2	13.97	7.49	1.18	1.31	0.89
ENSG00000101596	SMCHD1	Trafficking regulation	-	Expressed in all		Expressed in all		6.45	23.04	19.12	5.89	11.2	11.02	13.95	6.68	8.8	9.49	12	4.73	4.5	3.05	9.62	28.64	10.98	2.73	10.77	10.95	11.85	4	1.62	5.69	11.76	11.19	21.31	9.53	15.37	8.66	18.82	13.88	8.88	4.23	8.47	11.68	19.68	11.28	3.8	10.56	11.15	8.72
ENSG00000137501	SYTL2	Trafficking regulation	-	Expressed in all		Expressed in all		6.07	10.31	1.29	19.05	28.94	10.13	6.82	13.07	6.46	11.13	21.25	4.31	9.95	2.63	11.08	7.22	3.18	0.62	9.21	8.42	35.58	1.78	1.57	3.66	13.09	7.9	6.73	52.97	4.26	3.92	4.19	18.87	4.24	1.77	8.26	9.14	0.89	2.08	6.77	5.69	3.13	12.18
ENSG00000167139	TBC1D21	Trafficking regulation	TBC	Tissue enriched	testis	Tissue enriched	testis	0	0	0	0	0	0	0	0	0.05	0	0	0	0	0.01	0	0	0	0	0	0.01	0	0	0	0	0.07	0	0	0	29.16	0	0	0	0	0	0.01	0.03	0	0	0.01	0.05	0.02	0
ENSG00000095383	TBC1D2	Trafficking regulation	TBC	Mixed		Expressed in all		2.03	4.36	5.81	3.38	5.57	8.78	2.56	10.65	3.11	2.78	3.75	0.56	1.62	1.3	21.35	2.96	1.51	0.46	7.34	3.37	3.29	2.61	0.59	10.08	7.13	2.19	3.08	3.2	2.1	3.96	3.81	11.26	5.12	3.29	3.46	11.55	18.35	5.68	4.63	6.1	5.27	7.22
ENSG00000111490	TBC1D30	Trafficking regulation	TBC	Mixed		Mixed		0.82	1.95	0.26	6.27	2.56	3.89	2.51	0.65	1.92	1.23	4.15	0.26	2.24	0.65	2.61	0.92	0.89	4.03	1.08	3.8	2.62	6.81	0.03	0.26	2.59	1.91	1.75	4.9	2.88	2.96	0.58	4.8	0.72	0.56	0.27	1.38	0.49	4.22	2.15	1.35	1.41	0.78
ENSG00000167291	TBC1D16	Trafficking regulation	TBC	Mixed		Mixed		5.63	6.26	0.32	7.58	6.64	5.49	9.11	7.86	12.25	24.94	7.81	5.3	11.71	0.72	7.37	4.22	8	3.1	5.74	11.67	4.28	13.03	1.1	9.62	6.08	8.68	5.44	5.34	3.14	8.12	2.7	9.7	14.96	4.94	6.47	5.39	0.43	14.72	5.59	9.17	6.7	4.38
ENSG00000125875	TBC1D20	Trafficking regulation	TBC	Expressed in all		Expressed in all		12.73	7.48	3.96	10.66	9.05	5.63	13.58	11.66	15.57	11.2	11.75	7.79	8.4	2.92	16.4	8.41	14.98	1.68	12.8	12.73	10.65	6.94	3.29	12.08	6.7	17.34	9.21	6.77	10.66	14.25	10.2	14.65	15.61	17.65	12.75	18.12	5.94	23.01	10.54	17.52	17.83	12.64
ENSG00000065882	TBC1D1	Trafficking regulation	TBC	Expressed in all		Expressed in all		9.45	33.28	33.16	12.08	24.13	22.46	82.56	18.2	50.25	20.95	43.04	30.33	50.41	8.83	21.33	46.04	17.11	5.87	35.08	19.18	23.21	10.87	26.19	4.1	21.57	75.12	35.45	12.26	47.58	51.21	34.9	45.2	9.77	2.27	25.62	22.6	10.37	5.69	5.05	7.15	21.64	16.43
ENSG00000121749	TBC1D15	Trafficking regulation	TBC	Expressed in all		Expressed in all		26.66	17.88	23.87	15.98	14.93	14.65	23.28	15.35	17.25	20.74	24.1	9.69	20.24	13.85	20.86	22.01	20.95	5.96	19.14	18.27	14.65	12.33	4.11	11.38	17.78	17.85	18.57	13.14	23.19	27.87	19.33	19.81	12.02	10.4	7.43	6.83	5.58	7.5	5.62	12.31	9.18	5.02
ENSG00000065491	TBC1D22B	Trafficking regulation	TBC	Expressed in all		Expressed in all		7.01	4.44	8.73	4.5	5.25	5.72	5.62	7.49	8.44	3.1	5.82	2.9	5.62	1.19	5.55	4.8	5.28	2.77	4.75	4.79	6.25	5.44	1.63	6.76	6.41	5.58	4.4	3.6	10.37	7.13	5.87	5.53	4.4	9.66	5.37	5.92	3.71	7.36	4.37	6.6	5.96	5.42
ENSG00000145979	TBC1D7	Trafficking regulation	TBC	Expressed in all		Expressed in all		7.48	8.85	12.45	9.63	11.39	10.23	7.44	9.69	6.23	6.24	9.62	17.84	15.13	5.39	5.8	10.9	3.59	1.55	11.54	10.89	13.18	4.2	3.96	8.49	8.65	8.46	7.07	6.48	13.04	6.82	12.62	10.23	1	1.41	1.01	1.04	1.63	1.41	1.45	1.39	1.07	1.46
ENSG00000107021	TBC1D13	Trafficking regulation	TBC	Expressed in all		Expressed in all		9.59	8.2	7.57	11.82	6.79	9.14	8.75	7.01	15.33	9.92	8.56	7.72	19.19	1.92	10.15	9.01	15.99	2.55	8.67	9.62	6.88	9.08	5.09	8.78	9.75	11.01	10.01	6.63	5.47	12.78	9.02	9.13	10.66	16.99	10.69	10.9	5.85	12.16	15.82	12.96	11.8	10.21
ENSG00000132405	TBC1D14	Trafficking regulation	TBC	Expressed in all		Expressed in all		28.99	26.18	7.53	31.98	21.54	15.47	16.59	24.12	23.4	18.14	15.19	14.94	28.56	4.29	21.81	23.16	22.46	4.04	18.56	21.03	21.1	14.61	11.08	30.82	18.69	18.19	22.95	22.07	29.27	17.43	20.12	20.29	12.22	25.17	10.03	11.67	20.78	12.63	17.57	13.79	12.55	16.76
ENSG00000204634	TBC1D8	Trafficking regulation	TBC	Expressed in all		Expressed in all		4.89	7.66	5.81	3.76	4.39	5.31	8.58	7.84	19.95	4.09	17.01	19.66	6.1	4.99	8.54	5.74	6.1	4.76	2.67	13.87	4.4	8.37	9.31	14.93	5.88	5.71	9.75	9.33	17.91	3.95	5.35	10.49	10.64	2.97	7.26	12.31	8.98	6.58	2.68	20.48	12.93	6.2
ENSG00000109680	TBC1D19	Trafficking regulation	TBC	Expressed in all		Mixed		5.13	2.87	1.02	3.74	2.2	1.66	8.81	2.94	8.88	2.81	8.33	3.46	14.2	1.05	3.8	2.19	8.02	0.87	2.83	4.79	3.09	1.49	0.75	1.7	1.18	8.75	2.11	2.52	4.52	8.41	2.46	6.07	1.7	4.58	1.63	2.59	0.29	1.87	1.6	2.41	3.08	1.23
ENSG00000167202	TBC1D2B	Trafficking regulation	TBC	Expressed in all		Expressed in all		12.71	17.18	9.19	4.33	12.6	9.18	20.98	9.25	21.49	16.2	27.39	5.11	5.58	5.75	27.92	19.23	37.89	4	18.8	8.7	14.14	3.23	1.19	9.71	11.91	17.68	19.38	9.48	12.05	10.02	15.52	22.93	25.25	15.42	20.48	19.55	6.65	8.08	4.36	22.88	30.56	14.3
ENSG00000099992	TBC1D10A	Trafficking regulation	TBC	Expressed in all		Mixed		8.53	10.62	4.01	10.11	8.69	5.86	6.91	22.66	10.54	8.53	12.64	2.66	7.49	2.47	9.77	15.99	11.19	2.67	18.69	8.9	5.14	7.28	0.56	15.02	5.93	5.85	17.03	9.44	10.99	9.15	11.01	12.17	3.9	3.56	3.94	4.54	2.64	1.38	1.29	4.93	4.17	4.04
ENSG00000036054	TBC1D23	Trafficking regulation	TBC	Expressed in all		Expressed in all		15.77	11.82	9.77	10.02	12.33	14.75	14	14.71	10.1	11.22	13.45	8.31	12.87	8.69	11.31	10.8	13.56	3.86	16.17	9.57	13.07	7.13	4.18	10.11	14.84	12.24	9.35	11.24	17.32	13.11	13.31	14.64	9.88	11.41	7.32	6.99	3.53	9.44	5.32	9.96	7.22	6.3
ENSG00000109436	TBC1D9	Trafficking regulation	TBC	Expressed in all		Expressed in all		8.41	14.94	1.01	14.86	6.53	6.52	8.28	7.97	11.05	13.72	14.32	4.76	12.14	4.87	14.89	13.61	13.94	2.12	16.18	13.69	5.85	2.23	0.62	1.19	8.13	6.95	28.12	11.73	3.78	6.2	17.14	18.07	10.9	3.7	4.28	9.96	1.5	33.18	8.36	28.96	7.42	3.67
ENSG00000197226	TBC1D9B	Trafficking regulation	TBC	Expressed in all		Expressed in all		29.48	17.98	14.54	29.66	20.98	17.16	23.44	24.75	29.07	32.67	26.66	11.64	16.95	9.56	23.84	22.54	27.53	7.8	19.7	20.95	16.41	18.44	8.36	25.63	20.33	22.16	24.85	17.62	17.88	31.32	16.68	24.42	29.59	34.25	18.52	22.42	7.95	40.58	26.6	27.74	27.67	20.92
ENSG00000131374	TBC1D5	Trafficking regulation	TBC	Expressed in all		Expressed in all		15.12	16.38	14.34	21.23	10.15	8.96	18.13	15.34	25.17	13.57	20.73	9.79	14.93	5.32	14.38	22.77	25.3	3.94	13.88	9.87	13.62	7.45	2.14	10.82	11.13	16.49	18.65	10.45	21.92	31.46	21.26	20.4	6.59	6.99	6.09	6.72	2.37	5.97	7	7.15	6.88	3.83
ENSG00000169221	TBC1D10B	Trafficking regulation	TBC	Expressed in all		Expressed in all		8.25	10.45	7.38	13.38	8.47	9.59	8.51	9.11	11.92	9.79	9.16	5.09	4.63	1.38	9.52	10.07	8.59	2.51	10.42	6.69	4.78	4.54	5.97	10.21	8.52	8.15	11.02	9.1	19.76	7.16	8.77	9.55	17.25	20.63	14.34	16.09	29.15	26.12	17.59	17.02	19.95	18.85
ENSG00000054611	TBC1D22A	Trafficking regulation	TBC	Expressed in all		Expressed in all		7.96	15.16	7.26	7.07	10.61	12.94	7.51	12.81	18.65	9.53	13.03	8.05	7.67	3.6	13.82	22.88	10.49	3.62	14.19	5.94	11.97	8.9	4	13.7	12.27	10.19	16.96	12.87	7.3	15.92	22.63	14.72	7.2	6.95	5.77	6.29	6.31	2.96	4.51	6.98	6.73	7.62
ENSG00000136111	TBC1D4	Trafficking regulation	TBC	Expressed in all		Expressed in all		54.84	14.35	1.49	4.66	7.17	3.34	7.57	6.84	10.03	10.27	13.75	16.3	18.6	4.24	9.42	28.85	35.32	3.13	13.79	10.53	8.63	13.31	21.58	15.24	5.49	7.96	16.38	7.35	5.48	20.19	26.7	9.93	11.36	53.23	3.2	6.14	1.25	4.77	4.81	15.62	8.05	6.29
ENSG00000104946	TBC1D17	Trafficking regulation	TBC	Expressed in all		Expressed in all		9.63	4.68	2.3	14.41	5.9	8.1	12.72	8.66	14.12	12.27	7.6	9.7	7.17	3.28	11.99	6.19	17.25	5.19	10.94	10.39	3.76	11.05	22.12	13.12	7.78	8.64	9.35	8.03	5.39	12.02	4.34	7.74	31.39	35.39	31.72	40.34	16.13	46	26.68	38.76	40.73	24.18
ENSG00000108239	TBC1D12	Trafficking regulation	TBC	Expressed in all		Mixed		3.12	3.21	0.62	9.28	5.26	3.82	4.13	2.98	3.31	3.93	3.94	1.91	3.19	1.22	3.24	2.37	3.47	1.09	4.05	3.75	6.2	1.34	0.79	3.18	4.33	3.99	3.58	2.41	9.19	2.98	2.45	4.54	4.13	2.42	3.38	3.13	0.27	4.71	6.35	4.27	3.52	3.74
ENSG00000162065	TBC1D24	Trafficking regulation	TBC	Expressed in all		Expressed in all		3.17	2.38	1.67	13.85	1.77	2.22	2.2	2.06	4.59	4.08	2.44	1.87	5.18	2.58	5.11	2.42	1.29	3.17	2.4	4.04	1.79	12.32	1.58	2.4	1.44	2.25	2.73	2.42	2.15	3.9	2.51	2.83	2.97	2.93	1.35	2.5	0.74	22.25	7.42	5.95	3.01	2.35
ENSG00000175463	TBC1D10C	Trafficking regulation	TBC	Enhanced	lymphnode,spleen	Group enriched	blood,smallintestine,spleen	0.41	11.3	16.24	0.08	1.94	3.25	0.48	0.53	0.86	0.75	1.4	0.22	0.28	0.32	5.39	29.87	0.36	0.05	0.8	0.49	0.86	1.6	0.14	0.15	3.81	0.22	27.27	4.64	0.38	3.01	12.46	2.73	2.19	1.02	1.24	3.1	91.1	0.6	0.88	2.71	1.84	6.14
ENSG00000148429	USP6NL	Trafficking regulation	USP	Mixed		Mixed		5.58	6.65	4.31	3.97	5.26	4.14	5.89	19.29	9.41	4	5.64	2.42	4.12	6.68	5.89	12.99	6.5	1.17	5.55	4.09	6.1	2.68	0.21	4.33	4.57	4.97	11.36	5.59	25.58	4.95	15.81	4.91	2.96	3.31	1.98	2.85	0.55	1.58	1.93	3.6	2.4	2.14
ENSG00000129204	USP6	Trafficking regulation	USP	Enhanced	skeletalmuscle,testis	Enhanced	skeletalmuscle,testis	0.3	0.21	0.16	0.27	0.13	0.06	0.45	0.31	0.62	0.08	0.57	0.05	0.23	0.03	0.25	0.25	2.04	0	0.3	0.17	0.3	0.07	5.4	0.36	0.27	0.79	0.34	0.1	10.55	0.13	0.21	0.03	0.44	0.18	0.24	0.16	0.08	0.63	0.36	1.41	0.25	0.35
ENSG00000015285	WAS	Trafficking regulation	-	Enhanced	spleen	Group enriched	blood,spleen	3.56	38.57	27.91	2.68	3.91	5.63	1.91	2.53	2.25	6.8	5.93	1.16	1.07	1.66	9.2	39.85	1.13	0.32	7.18	1.52	3.51	2.21	0.17	1.5	6.65	4.67	45.74	5.73	1.42	0.82	28.41	8.37	5.88	3.49	2.98	3.56	170.08	1.28	2.83	3.48	2.37	5.14
ENSG00000136918	WDR38	Trafficking regulation	-	Tissue enriched	fallopiantube	Group enriched	cervix,fallopiantube,lung,testis	0	0.02	0	0.11	0.01	0	0.63	0	68.29	0.01	0.03	0.07	0.01	0.01	4.31	0.01	0.03	0	0	0.04	0.01	0.02	0.05	0.06	0	0.08	0.06	0.02	3.25	0.09	0.02	0.02	0.02	0.02	0.05	0.01	0.01	0.05	0.67	0.03	2.22	0.02
ENSG00000134308	YWHAQ	Trafficking regulation	-	Expressed in all		Expressed in all		116.78	93.16	90.15	194.5	114.93	85.99	167.93	140.08	137.88	90.54	117.32	112.52	100.42	41.68	92.51	109.68	131.11	42.63	90.88	148.48	109.23	54.95	9.93	63.71	87.89	148.19	69.15	68.53	144.21	107.56	116.23	126.36	84.65	92.11	101.03	84.81	21.46	150.81	114.29	91.02	114.52	70.37
ENSG00000131381	ZFYVE20	Trafficking regulation	-	Expressed in all		Expressed in all		5.28	5.99	8.91	16.05	5.04	3.84	8.96	7.41	8.18	6.28	5.67	5.34	3.97	2	7.84	5.88	11.08	1.13	6.42	6.58	4.51	2.92	3.42	7.76	4.26	7.75	6.03	4.02	7.01	10.55	5.35	6	5.55	4.84	7.82	6.44	2.3	11.46	8.68	6.06	7.06	4.34
ENSG00000125844	RRBP1	Translocation	RRB	Expressed in all		Expressed in all		34.25	49.48	13.77	14.59	83.02	51.88	34.16	32.82	31.44	38.71	70.64	15.59	26.14	47.02	42.88	22.91	27	108.54	101.81	44.76	54.58	110.59	4.21	20.37	58.75	38.33	35.51	96.35	34.78	121.3	22.42	44.67	28.38	35.75	25.55	24.15	9.83	6.57	9.28	33.79	38.22	64.28
ENSG00000058262	SEC61A1	Translocation	SEC	Expressed in all		Expressed in all		70.15	80.66	43.28	35.1	73.3	62.06	74.16	55.59	79.07	57.8	82.23	31.64	46.72	40.18	64.55	55	55.33	47.19	96.82	87.12	75.76	84.54	10.89	50.35	58.52	91.65	46.81	76.16	40.28	105.26	67.85	85.95	55.31	87.6	55.03	47.55	29.04	26.38	22.5	62.99	78.82	62.79
ENSG00000166562	SEC11C	Translocation	SEC	Expressed in all		Expressed in all		53.54	64.49	24.16	64.95	56.56	74.9	29.14	30.17	31.7	13.3	36.79	12.88	39.81	61.52	38.74	66.69	18.22	62.78	19.78	184.74	46.78	145.56	3.05	16.13	58.74	18.97	42.39	84.55	22.52	121.2	68.66	67.5	5.47	21.44	8.32	6.97	3.44	16.59	27.21	10.65	6.91	16.96
ENSG00000008952	SEC62	Translocation	SEC	Expressed in all		Expressed in all		73.43	52.98	46.79	84.74	55.14	44.11	70.62	37.62	54.14	75.02	59.04	26.02	88.02	71.53	59.55	54.17	63.29	25.32	53.93	76.71	48.14	60.1	14.3	20.33	45.82	59.41	66.45	66.01	36.07	108.27	56.69	57.15	22.69	20.46	18.14	16.77	10.3	25.41	31.23	18.64	20.01	12.84
ENSG00000106803	SEC61B	Translocation	SEC	Expressed in all		Expressed in all		132.9	123.75	118.81	38.35	98.32	100.85	99.67	95.54	126.19	82.19	117.3	39.05	75.15	83.64	93.85	139.05	84.39	87.21	90.76	126.23	76.98	158.59	8.89	64.34	88.75	81.68	86.76	99.27	49.93	157.35	111.58	119.13	37.7	66.25	37.39	26.45	24.94	16.38	21.41	42.11	60.03	41.52
ENSG00000025796	SEC63	Translocation	SEC	Expressed in all		Expressed in all		25.95	18.35	12.61	15.98	13.88	11	21.49	15.56	19.16	18.4	17.86	8.97	14.27	16.42	16.28	11.69	27.75	11.93	14.2	23.81	12.4	30.44	2.19	8.37	11.9	15.64	10.67	15.23	30.84	39.53	12.23	16.85	18.32	21.1	18.72	16.54	3.79	10.4	11.42	18.51	20.64	11.23
ENSG00000132432	SEC61G	Translocation	SEC	Expressed in all		Expressed in all		119.85	128.21	85.23	52.73	142.61	88.06	104.1	90.13	109.39	95.06	99.71	91.81	92.34	74.14	80.27	105.45	71.28	31.63	92.04	152.09	148.45	77.29	33.89	57.71	94.9	122.07	69.7	99.93	109.32	148.12	130.84	102.28	34.51	46.59	43.6	26.68	15.27	18.68	24.87	35.37	43.28	42.44
ENSG00000140612	SEC11A	Translocation	SEC	Expressed in all		Expressed in all		96.3	57.04	68.31	33.42	68.73	47.41	74.62	48.47	73.02	79.14	66.06	45.74	76.58	42.06	70.43	66.73	103.77	24.21	69.14	63.42	68.84	36.73	37.02	34.82	48.47	53.95	57.53	56.57	46.55	124.43	53.57	91.09	60.67	55.81	39.41	42.57	20.55	10.73	17.1	55.83	59.56	39.55
ENSG00000065665	SEC61A2	Translocation	SEC	Enhanced	brain	Expressed in all		3.19	3.44	3.55	22.18	1.62	2.05	4.14	1.42	2.28	1.93	2.36	5.82	1.61	2.32	2.41	2.92	2.71	0.44	2.01	3.18	2.31	1.05	1.98	3.09	1.16	4.39	2.22	1.62	13.28	2.86	2.59	1.85	1.77	1.92	2.05	2.75	1.75	9.68	8.17	2.88	3.6	1.66
ENSG00000118363	SPCS2	Translocation	SPC	Expressed in all		Expressed in all		29.54	31.06	7.39	28.58	28.67	18.23	26.42	15.45	27.59	18.06	16.4	10.89	22.74	15.88	22.89	22.86	21.35	6.95	20.89	38.56	25.31	17.83	6.05	12.3	19.71	20.33	23.42	26.36	14.61	32.95	32.75	24.06	10.17	15.15	10.17	9.7	5.4	8.8	11.74	12.76	16.63	11.85
ENSG00000129128	SPCS3	Translocation	SPC	Expressed in all		Expressed in all		22.48	50.39	36.73	26.93	31.79	28.35	39.41	21.78	26.86	25.31	32.81	20.62	26.64	17.08	34.54	45.73	18.86	11.29	35.3	30.67	33.01	48.68	5.49	20.7	30.94	30.4	38.05	38.06	11.79	63.12	42.44	42.91	21.33	14.42	19.47	21.98	15.02	17.75	13.73	21.79	34.32	22.11
ENSG00000114902	SPCS1	Translocation	SPC	Expressed in all		Expressed in all		92.18	70.86	42.16	65.09	106.31	92.28	69.24	60.02	87.48	60.7	67.45	50.42	115.47	63.88	61.39	79.7	57.28	56.69	66.37	111.39	88.07	85.94	27.58	51.85	83.09	59.07	68.46	97.4	120.34	115.64	93.45	95.48	54.23	101.12	62.46	72.51	42.84	34.87	60.4	66.99	71.7	72.7
ENSG00000143742	SRP9	Translocation	SRP	Expressed in all		Expressed in all		168.78	93.73	70.37	118.39	114.6	94.36	108.77	89.36	131.06	82.26	121.03	80.75	157.1	93.99	88.08	122.03	96.58	21.53	60.07	142.16	130.89	57.56	45.52	69.71	97.74	96.96	70.41	75.66	92.07	127.16	127.69	124.7	54.16	97.26	51.13	59.57	14.25	70.97	92.88	64.05	51.26	56.32
ENSG00000182934	SRPR	Translocation	SRP	Expressed in all		Expressed in all		55.5	60	37.96	20.19	43.22	36.66	47.82	40.82	51.35	45.23	62.13	32.26	37.69	53.28	50.25	54.5	36	46.3	39.78	70.07	50.43	107.67	19.44	35.75	35.85	56.58	44.43	49.49	33.09	85.32	70.74	63.44	38.91	51.55	39.89	40.33	24.08	16.89	13.4	42.44	48.53	30.76
ENSG00000144867	SRPRB	Translocation	SRP	Expressed in all		Expressed in all		15.96	14.91	6.42	10.42	16.2	12.33	12.2	15.2	16.18	13.38	11.41	6.26	17.18	12.19	8.7	11.33	10.12	14.47	10.96	16.85	19.31	20.26	2.62	9.16	9.74	15.43	8.84	15.21	22.86	23.36	21.32	15.38	12.06	23.2	9.31	8.4	3.95	6.59	10.4	13.04	14.93	13.47
ENSG00000100883	SRP54	Translocation	SRP	Expressed in all		Expressed in all		29.28	31.17	11.93	21	24.71	23.27	23.46	23.05	23.6	17.11	25.55	17.61	26.68	23.46	22.63	32.96	18.93	9.33	24.64	30.22	27.16	29.89	9.03	18.09	23.69	21.63	20.66	23.98	49.78	32.39	37.59	30.25	14.91	23.16	15.27	15.31	9.66	13.25	13.09	18.33	16.87	16.19
ENSG00000153037	SRP19	Translocation	SRP	Expressed in all		Expressed in all		20.18	20.74	33.12	11.49	13.77	15.06	17.82	18.33	12.75	12.95	17.79	9.44	12.8	11.5	13.51	25.26	7.95	4.35	15.53	20.21	16.45	11.13	4	11.23	12.36	18.89	13.49	11.07	16.84	28.88	23.51	20.27	2.17	2.92	1.91	2.11	0.79	1.47	1.71	2.48	2.38	1.72
ENSG00000140319	SRP14	Translocation	SRP	Expressed in all		Expressed in all		201.63	134.81	171.53	145.73	142.15	113.81	218.38	159.2	251.3	130.99	193.78	195.25	197.67	79.36	132.85	184.36	242.97	35.2	158.6	231.26	158.18	107.49	62.71	98.64	117.48	168.85	138.42	112.36	132.46	231.24	167.67	243.83	88.01	112.44	94.5	93.64	32.91	76.93	102.96	98.31	113.48	78.04
ENSG00000174780	SRP72	Translocation	SRP	Expressed in all		Expressed in all		29.96	41.65	41.54	30.89	37.47	26.2	41.55	39.95	38.4	30.13	34.58	15.18	25.54	18.86	29.37	44.78	41.19	11.68	42.64	27.35	38.92	20.95	9.78	25.7	26.61	39.82	34.67	27.73	30.21	55.66	50.38	42.68	20.43	18.18	18.06	17.79	8.16	17.95	12.48	21.74	22.19	14.74
ENSG00000167881	SRP68	Translocation	SRP	Expressed in all		Expressed in all		25.47	27.86	15.38	28.31	26.69	20.17	33.35	36.2	36.76	24.3	23.03	19.7	24.54	15.2	27.71	29.84	35.21	10.47	33.35	31.24	28.66	19.75	19.44	29.53	17.73	35.96	23.86	22.06	26.38	42.1	42.98	29.68	29.21	28.01	29.27	33.3	10.17	31.31	22.64	30.5	32.78	25.96
ENSG00000163479	SSR2	Translocation	SSR	Expressed in all		Expressed in all		171.65	146.8	134.07	51.17	146.83	110.49	194.86	81.43	187.24	99.08	178.12	56.99	125.49	61.1	147.73	188.93	277.66	81	151.6	160.97	211.58	145.22	18.36	72.39	111.51	180.12	122.75	132.04	104.18	156.75	235.09	187.08	70.77	135.14	56.29	66.99	92.94	30.89	29.13	95.98	129.8	74.09
ENSG00000124783	SSR1	Translocation	SSR	Expressed in all		Expressed in all		57.39	82.33	51.83	31.49	56.36	50.59	61.12	60.12	53.56	48.03	64.33	22.92	44.78	37.54	46.92	58.8	57.51	14.76	58.18	51.71	66.27	37.87	7.23	30.83	50.42	65.88	50.52	53.74	41.15	82.65	72.78	82.47	9.93	11.1	9	7.75	6.51	7.53	6.77	10.49	12.64	8.62
ENSG00000114850	SSR3	Translocation	SSR	Expressed in all		Expressed in all		57.87	65.74	27.47	30.79	65.98	47.05	79.57	39.16	99.59	57.57	51.25	58.75	51.2	36.68	44.45	50.64	72.17	38.07	47.99	74.22	71.53	79.87	14.9	16.66	43.16	85.08	39.61	57.9	54.91	108.36	64.86	74.44	25.06	30.45	21.79	15.76	8.58	9.41	14.64	30.86	44.58	22.39
ENSG00000180879	SSR4	Translocation	SSR	Expressed in all		Expressed in all		173.71	180.25	244.87	58.57	237.89	231.05	97.26	118.96	170.73	85.23	167.97	96.8	63.77	70.32	112.63	240.21	84.01	640.27	117.74	181.74	199.81	433.32	19.37	79.15	178.34	90.69	193.74	379.02	83.65	183.21	236.3	287.84	19.86	41.81	26.16	23.95	22.68	13.44	13.26	28.65	36.18	41.61
ENSG00000067167	TRAM1	Translocation	TRA	Expressed in all		Expressed in all		84.13	102.66	59.18	29.47	78.87	81.28	101.91	60.77	92.11	77.06	130.11	35.79	102.66	76.51	136.36	100.67	69.91	42.75	122.83	92.5	75.42	102.62	7.75	40.02	85.83	91.27	76.91	77.59	71.55	181.92	107.77	152.77	30.51	26.59	24.25	21.47	12.78	4.74	8.15	29.1	30.62	17.8
ENSG00000118217	ATF6	UPR	ATF	Expressed in all		Expressed in all		8.62	12.01	4.26	10.44	9.11	7.15	11.76	9.38	10.87	10.22	10.8	4.84	12.44	8.85	10.31	9.37	8.22	6.31	13.55	10.05	11.63	5.38	1.57	8.14	7.74	12.4	9.01	8.24	10.14	16.02	10.22	11.59	8.05	6.78	8.04	7.94	11.71	5.65	4.45	8.71	7.31	5.76
ENSG00000213676	ATF6B	UPR	ATF	Expressed in all		Expressed in all		23.8	40.12	32.81	24.4	35	29.55	36.45	34.75	60.15	23.58	39.61	17.31	16.47	8.88	32.89	46.4	47.58	7.59	36.62	36.62	32.48	18.6	4.4	50.83	30.02	32.19	46.09	31.25	22.91	37.44	40.03	42.2	28.85	35.58	30.54	47.54	30.83	37.52	18.01	44.05	43.29	43.42
ENSG00000128272	ATF4	UPR	ATF	Expressed in all		Expressed in all		176.34	156.45	413.76	88.06	164.98	145.13	195.49	157.58	152.69	209.92	219.03	89.36	106.46	110.59	170.17	169.01	168.77	117.11	191.85	191.45	165.72	204.02	182.39	121.05	122.35	263.94	113.71	182.1	90.47	204.56	212.16	243.21	231.02	155.01	227.03	188.95	60.56	120.61	86.03	204.37	145.28	174.44
ENSG00000171791	BCL2	UPR	BCL	Expressed in all		Mixed		2.64	10.84	3.68	5	6.07	4.63	17.24	4.49	14.76	12.11	6.31	4.33	6.98	0.89	3.36	14.94	17.55	0.66	4.95	7.61	5.55	1.8	7.07	4.68	4.8	8.62	19.8	4.15	2.02	41.17	13.59	5.42	7.67	0.41	4.04	4.69	1.88	1.4	3.73	8.64	10.48	3.13
ENSG00000175197	DDIT3	UPR	DDI	Expressed in all		Expressed in all		37.23	14.05	77.95	20.78	14.32	11.88	34.26	12.61	22.44	17.43	28.91	20.87	30.92	16.04	16.89	13.38	38.39	5.18	32.06	27.6	18.06	10.74	9.11	10.24	11.15	21.42	15.78	16.93	27.39	160.16	12.67	18.66	23.3	29.33	25.03	18.82	31.81	25.59	25.9	45.82	23.89	12.35
ENSG00000086232	EIF2AK1	UPR	EIF	Expressed in all		Expressed in all		28.71	21.98	48.8	26.85	35.11	26.67	23.09	20.1	31.27	19.35	22.56	16.85	30.92	22.78	24.25	27.51	23.45	8.96	41.31	32.26	39.56	20.76	9.34	22.47	26.89	20.01	19.62	32.08	19.67	34.35	33.53	28.98	18.47	32.74	13.97	20.69	26.91	15.73	17.28	22	20.45	21.09
ENSG00000172071	EIF2AK3	UPR	EIF	Expressed in all		Expressed in all		11.19	9.03	13.06	6.24	11.66	7.51	7.29	7.01	8.72	6.84	10.35	3.24	5.72	5.16	7.72	11.66	7.03	9.18	10.93	13.61	13.64	11.77	0.59	4.94	7.53	6.38	6.95	17.47	5.33	19.92	14.27	12.5	6.09	6.2	5.36	8.11	1.61	4.68	2.85	8.99	8.75	6.22
ENSG00000055332	EIF2AK2	UPR	EIF	Expressed in all		Expressed in all		8.21	12.71	16.94	10.11	9.86	9	11.78	7.29	9.67	8.71	12.14	3.64	7.02	3.98	9.56	8.39	9.34	2.02	10.63	9.26	8.86	9.17	1.07	3.12	10.55	11.01	11.15	8.7	3.97	10.43	7.86	12.38	3.99	3.82	3.15	3.58	6.3	2.05	2.06	3.78	3.54	3.22
ENSG00000134001	EIF2S1	UPR	EIF	Expressed in all		Expressed in all		21.06	28.09	12.45	18.18	20	16.63	18.97	32.83	16.4	21.22	20.78	16.16	18.92	13.79	14.39	26.14	13.92	5.84	20.67	17.64	22.12	9.05	9.01	15.39	17.84	22.42	14.22	14.37	34.83	24.94	28.27	26.25	13.28	12.38	11.91	11.88	2.77	8.81	7.61	10.78	10.52	9.74
ENSG00000128829	EIF2AK4	UPR	EIF	Expressed in all		Expressed in all		10	9.98	7.83	7.96	11.41	5.77	16.44	9.01	14.87	12.56	10.93	7.45	9.13	7.1	12.13	9.43	12.59	2.92	13.1	17.28	10.98	6.03	2.78	6.83	6.13	13.64	10.14	9.1	8.57	13.11	9.72	13.82	7.72	5.01	5.18	7.06	1.3	5.65	4.93	7.18	6.81	4.92
ENSG00000178607	ERN1	UPR	-	Expressed in all		Mixed		33.39	8.06	8.13	1.28	5.28	6.43	10.91	4.18	8.86	3.62	9.15	1.43	2.82	6.26	7.53	7.38	6.81	16.74	5.51	6.81	5.33	9.62	0.94	5.76	7.5	5.08	9.58	9.41	2.57	13.55	6.96	6.63	1.59	9.6	1.57	3.01	4.16	0.84	0.34	3.22	7.09	1.93
ENSG00000120694	HSPH1	UPR	HSP	Expressed in all		Expressed in all		20.22	15.54	7.73	40.22	11.86	6.47	14.31	11.89	31.74	10.1	18.82	8.08	12.91	6.43	12.15	17.23	9.15	2.57	25.11	12.53	11.39	4.92	4.63	8.61	6.99	12.5	9.16	12.95	41.83	14.44	18.95	15.73	17.64	34.39	16.25	21.84	25.98	47.81	70.96	16.46	19.41	18.42
ENSG00000076984	MAP2K7	UPR	MAP	Expressed in all		Expressed in all		6.57	8.69	9.86	6.72	6.77	8.52	9.46	4.87	8.37	7.89	6.02	5.38	5.12	2.41	8.69	9.05	9.05	3.12	9.35	7.59	3.53	7.54	11.68	10.28	8.54	5.29	13.01	8.15	9.48	5.66	4.9	6.49	14.58	12.52	13.89	18.92	11.37	22.96	9.62	19.08	20.49	15.94
ENSG00000197442	MAP3K5	UPR	MAP	Expressed in all		Expressed in all		77.03	10.78	6.33	16.7	7.39	5.5	10.44	8.29	8.39	9.24	7.4	5.16	7.78	3.47	9.3	10.39	41.6	6.92	4.66	15.88	8.08	1.97	1.16	5.5	5.87	4.33	9.02	10.08	12.86	11.95	10.29	17.77	9.85	70.51	15.8	14.26	9.79	16.87	12.65	8.42	7.27	5.04
[truncated: 20 more columns]
